# Supplementary material for: Transcriptome Analysis of Integument Differentially Expressed Genes in the Pigment Mutant (quail) during Molting of Silkworm, Bombyx mori
Source: PLoS One. 2014 Apr 9;9(4):e94185. doi: 10.1371/journal.pone.0094185 (PMC3981777; doi:10.1371/journal.pone.0094185)
Supplement: Table S1 — Primer pairs for q-PCR. (XLS) [file pone.0094185.s003.xls]

## Sheet: Table S1
Table S1 Primer pairs for q-PCR
Genes	Name/motif	Forward primer	Reverse prime	Amplicon size(bp)
BGIBMGA003866	PAH	CCCATCACAGAATACCAGC	TGTAACGGACGCCAAAGT	112
BGIBMGA000031	ebony	CGAGTGAGCGTCTGAGCG	TCCAGCACACAATAGCCCT	255
BGIBMGA001149	yellow	TTGGCACTTATGGATACGAC	CCATAGCCCAGTTCATCG	205
BGIBMGA014032	yellow-f2	ATTAGTAATCTGGATGATAAGGAG	GCTGTTGAAAAACTAAGGTAAAG	203
BGIBMGA010917	yellow-f4	TGGCGGTTACACTGGACT	AAGGGTGTTTCACTTGTTTT	251
BGIBMGA007253	yellow-e	ATTCAGCGTATCAACAGCAGT	TGGAAGCGAGTGGAAAGAG	291
BGIBMGA007255	yellow-h2	ACTCTAATCCGTTATTCTACCC	GCACTGAAGTTGGCACAT	183
BGIBMGA007254	yellow-d	TTCTTGGTATGGCTCTGTCTCC	GCTTCCGCTGCTGATTGC	196
BGIBMGA003918	yellow-f4-2	GGGTGGCGAGGGACATAGT	ACCTGCCGTTATGCCACCT	209
BGIBMGA014224	yellow x	CCCTGTATTTCCACCCGAT	AAACGAAACACTTGATTGAGC	146
BGIBMGA001235	GTP-CHI a	ATTCTGGGTCTCAGCAAACT	CTGGACTCCTCGCATCAC	174
BGIBMGA008134	GTP-CHI b	AGGGCTCGTTCGTTGGTA	GAAGTCCTCGGCGTCATT	115
BGIBMGA007856	kynurenine formamidase ( KFM)	TGTGCCCTACGGTTACGC	ATGGAGCCGATTAGAGCC	194
BGIBMGA006740	phenoxazinone synthetase ( PHS)	AAAGTTTATCGTAAGTTTAGCACAGT	CGACTCGCTTCGCTGATA	178
BGIBMGA007285	ommochrome-binding protein	CTTGGTGGACAGGATGGG	GGACTATGAAACATTTGCCTTA	101
BGIBMGA007286	ommochrome-binding protein	ACTTTTATTGTTAATGGATTCGCA	AAATCATGCTACCGTCCGC	172
BGIBMGA002922	Bm-w-3	TCCTGGTTCCACTACGGC	GCGAAATCGTCCTGTGAAA	146
BGIBMGA003864	Bm-os	GTCCTGATCCGCCTCTCC	GCAATAACCTCGTAGCAAAGC	224
BGIBMGA002581	Bm-ok	TACGCCAATGCATACGGA	AAACGAAGCCACGAGAAATA	155
BGIBMGA010392	JH acid methyltransferase (JHAMT)	AAAAACTTTCTGTCGCCGTA	TAGCGTGCGTGCTGTTTC	231
BGIBMGA000772	JH esterase (JHE)	TCTCTTACGACGGTTACAGC	TTGGTATTGTAGTTCCCGC	251
BGIBMGA013930	JH epoxide hydrolase (JHEH)	GGAGCACGAAGTCAATAGTCA	GGCATTGACCAGTTTCGG	185
BGIBMGA008815	JH diol kinase (JHDK)	CGCTTTCTTCGACACCAA	AACCCATCCCAGACCTTC	150
BGIBMGA013971	JH-inducible protein	ACTTCGGGTTAGGTTTTAGC	CCCTGTCCACGCAATGTA	186
BGIBMGA011646	β-N-acetylglucosaminidase	GCTCACACTCTACCACGGGAC	TGACCACAGCCTCTCCGC	172
BGIBMGA004221	Glucose-6-phosphate isomerase	CCATTCACTTTAGGAGCACTTATT	ATTCGTGGAAGCGTCGTG	180
BGIBMGA007517	Glutamine:fructose-6-phosphate aminotransferase	ATGCTGGTCCTGAGATTGG	GGCAAGAACCTGGCGAAT	173
BGIBMGA001609	UDP-N-acetylglucosamine pyrophosphorylase	CGACTGCCCGAGAAGATT	TGGACCAGCGGTAAACAC	161
BGIBMGA006767	EcR	GCGACAACTACCGCAAGG	TTCGCAACGTGTTCAGGT	198
BGIBMGA002964	HR38	AAGAGCCGCATCGTGTGG	GAGAAGATGCGTTGGAGGC	169
BGIBMGA000716	βFTZ-F1	TGGATTGGGCAAGAAACA	TGGTCGGCTAATGAAGGA	211
BGIBMGA007914	HR39	AAGCTTACATAGCGACTCATTC	TCTTGTTGGCGGGATTTA	135
BGIBMGA007970	E74A	GCCACCATCATCACAACAAA	TTCAGCAGGAACTCCCACA	124
BGIBMGA000251	RR2	CCCCACAAATACGAGGAAAT	CAGGCTCTGGTCTAAACTCG	256
BGIBMGA004074	glycine-rich	ATTATCTGCGTTGCTTTATTGG	CCGTCCAACCCAATGAGT	123
BGIBMGA002770	RR2	TTGTCCTTGCCCTTGTGG	AAGGCAGGGTCCTTCCTG	226
BGIBMGA000371	RR1	ACGTGATCCAGTTGTCCCTA	GTTGCCATCCCTGTCTTT	190
BGIBMGA002384	glycine-rich	TTTTGCTGTCCCAGTTGAG	GTGGTCGCTGACGAGGTA	289
BGIBMGA001959	glycine-rich	ATGAAAGCTCTGGTGGGC	TCGTCCTTGAGGGAAACC	218
BGIBMGA000247	RR3	CGGTTATGTTGATGCTGC	CGACCAAGTTATGGACGA	166
BGIBMGA010501	hypothetical	CTCGGTATGAGTCCGTAGATG	CTGTAGATCGGCATTGGG	160
BGIBMGA011766	hypothetical	CTTGTTACCCTCGCCACTG	ACGGCTGGTGTCTGGATT	209
BGIBMGA002549	RR1	ATCACCACCAACAGCAAG	GTCGTCTCGTGGACCTTT	209
BGIBMGA003060	RR2	CAGGAAAGCAGACGAGGTG	CTGGGATTGGAGAAGAGGTT	229
BGIBMGA000259	RR2	ACAAGTACCAGCACGAGACC	AGGTACAACATGGCGAGC	161
BGIBMGA000369	RR1	GACAGAAAGCACCCGTAGAA	GGCGACGAAAGAAACAGAG	206
BGIBMGA000345	RR1	TGAAACTGTTCGTTCTCTGTG	TGAGTATGAGCCTCGGACA	209
BGIBMGA000325	RR1	ATCATTCGGCGAGCACTG	ACCTTGTGGCTGGAACCC	190
BGIBMGA011728	hypothetical	CCGTCGTAGCAACCACCT	AGCGGAATACGCAATAGG	101
BGIBMGA000335	RR1	TCAGAGCCCATCTCCACC	ACTCGTTTCCGACGTGCT	114
BGIBMGA011757	hypothetical	CCGACAGCCGTATCACAT	CAAAGCAGGAGCCACAAC	228
BGIBMGA011725	hypothetical	GTTCAGTTGTTGCTTCAGTGT	AGTATGTGAGGTGGGTGGA	96
BGIBMGA005148	RR1	GCACCCAGTCTACATCCTCAA	GGTCCTCGCTGATTTGCTT	125
BGIBMGA007085	RR1	AAAACGGCTTCCATCCAG	CGCCCATTGTTACCTCCT	142
BGIBMGA008212	glycine-rich	GCCAGACACTGCACATCACTC	CGCTTCTCACGGACATCG	118
BGIBMGA010500	hypothetical	AAGCGGAAATCCTCTGTAT	CTGTTGAGCGACAAATGG	142
BGIBMGA013567	Rpl3	CGGTGTTGTTGGATACATTGAG	GCTCATCCTGCCATTTCTTACT	161
