# Supplementary material for: Transcriptome Analysis of Integument Differentially Expressed Genes in the Pigment Mutant (quail) during Molting of Silkworm, Bombyx mori
Source: PLoS One. 2014 Apr 9;9(4):e94185. doi: 10.1371/journal.pone.0094185 (PMC3981777; doi:10.1371/journal.pone.0094185)
Supplement: Table S2 — The RPKM of 14,623 annotated silkworm genes in q and Dazao at 16 h after HCS of fourth molt. (XLS) [file pone.0094185.s004.xls]

## Sheet: Table S2 Raw data
Table S2 The RPKM of 14,623 annotated silkworm genes in q and Dazao at 16h after HCS of fourth molt
		RPKM
Genes	Fold(q/Dazao)	Dazao	q	P-value(q vs Dazao)	FDR	Annotations in silk DB
BGIBMGA000001	2.01305	0.432607	0.870859	0.175	0.346	gb|EAT37128.1| conserved hypothetical protein [Aedes aegypti]
BGIBMGA000002	0.829054	10.5856	8.77604	0.026	0.076	gb|AAD38598.1|AF145623_1 motor-protein [Drosophila melanogaster]
BGIBMGA000003	#DIV/0!	0	0	1	1	ref|XP_392094.2| PREDICTED: similar to CG6455-TA, isoform A [Apis mellifera]
BGIBMGA000004	2.70323	1.71934	4.64777	0.0008663	0.003797	ref|NP_001072667.1| hypothetical protein LOC780124 [Xenopus tropicalis] gb|AAI23987.1| Hypothetical protein MGC147146 [Xenopus tropicalis]
BGIBMGA000005	#DIV/0!	0	0	1	1	gb|EAT48678.1| cytochrome P450 [Aedes aegypti]
BGIBMGA000006	0.109554	8.31372	0.910798	2.034e-08	1.804e-07	ref|XP_311757.3| ENSANGP00000014367 [Anopheles gambiae str. PEST] gb|EAA07339.3| ENSANGP00000014367 [Anopheles gambiae str. PEST]
BGIBMGA000007	#DIV/0!	0	0	1	1	no hit
BGIBMGA000008	#DIV/0!	0	0	1	1	gb|EAT44319.1| Osiris, putative [Aedes aegypti]
BGIBMGA000009	#DIV/0!	0	0	1	1	ref|XP_967101.1| PREDICTED: similar to CG15591-TA [Tribolium castaneum]
BGIBMGA000010	0.0750204	5.11949	0.384066	1.364e-05	8.28e-05	gb|EAT44321.1| Osiris, putative [Aedes aegypti]
BGIBMGA000011	0.766875	2.72763	2.09175	0.483	0.714	gb|EAT44321.1| Osiris, putative [Aedes aegypti]
BGIBMGA000012	0.230062	1.07717	0.247818	0.021	0.065	ref|XP_001121625.1| PREDICTED: similar to Osiris 8 CG15591-TA [Apis mellifera]
BGIBMGA000013	0.25882	4.47028	1.157	0.001872	0.007597	gb|EAT44321.1| Osiris, putative [Aedes aegypti]
BGIBMGA000014	#DIV/0!	0	0.261468	1	0	no hit
BGIBMGA000015	#DIV/0!	0	0.101491	1	0	no hit
BGIBMGA000016	0.51125	1.25726	0.642777	0.191	0.369	gb|EAT37369.1| g-protein coupled receptor [Aedes aegypti]
BGIBMGA000017	1.47897	6.0565	8.9574	0.367	0.569	ref|NP_001036833.1| cecropin D [Bombyx mori] sp|O76146|CECD_BOMMO Cecropin-D precursor dbj|BAA31507.1| cecropin D [Bombyx mori]
BGIBMGA000018	#DIV/0!	0	0	1	1	ref|NP_001037472.1| Enbocin protein [Bombyx mori] sp|P48821|CECE_BOMMO Antibacterial peptide enbocin precursor (Moricin) gb|AAC02238.1| enbocin [Bombyx mori] gb|AAC05493.1| antibacterial peptide enbocin [Bombyx mori]
BGIBMGA000019	#DIV/0!	0	0	1	1	gb|AAK61417.1| transposase [Ceratitis rosa]
BGIBMGA000020	#DIV/0!	0	0.482082	1	0	ref|NP_001037031.1| cecropin CBM2 [Bombyx mori] gb|AAG27715.1|AF303891_1 cecropin CBM2 [Bombyx mori]
BGIBMGA000021	2.55625	15.0872	38.5666	8.318e-05	0.0004423	ref|NP_001037460.1| cecropin B [Bombyx mori] sp|P04142|CECB_BOMMO Cecropin-B precursor (Lepidopteran-A/B) dbj|BAA01890.1| cecropin B [Bombyx mori] dbj|BAA01889.1| cecropin B [Bombyx mori] gb|AAC60501.1| cecropin B [Bombyx mori] gb|AAC60514.1| cecropin B; pBCB-6 [Bombyx mori] dbj|BAA04990.1| cecropin B [Bombyx mori] dbj|BAA04991.1| cecropin B [Bombyx mori]
BGIBMGA000022	#DIV/0!	0	0	1	1	no hit
BGIBMGA000023	0.230062	4.19088	0.964165	0.104	0.234	ref|NP_001037460.1| cecropin B [Bombyx mori] sp|P04142|CECB_BOMMO Cecropin-B precursor (Lepidopteran-A/B) dbj|BAA01890.1| cecropin B [Bombyx mori] dbj|BAA01889.1| cecropin B [Bombyx mori] gb|AAC60501.1| cecropin B [Bombyx mori] gb|AAC60514.1| cecropin B; pBCB-6 [Bombyx mori] dbj|BAA04990.1| cecropin B [Bombyx mori] dbj|BAA04991.1| cecropin B [Bombyx mori]
BGIBMGA000024	6.90187	0.838177	5.78499	0.008394	0.029	ref|NP_001037460.1| cecropin B [Bombyx mori] sp|P04142|CECB_BOMMO Cecropin-B precursor (Lepidopteran-A/B) dbj|BAA01890.1| cecropin B [Bombyx mori] dbj|BAA01889.1| cecropin B [Bombyx mori] gb|AAC60501.1| cecropin B [Bombyx mori] gb|AAC60514.1| cecropin B; pBCB-6 [Bombyx mori] dbj|BAA04990.1| cecropin B [Bombyx mori] dbj|BAA04991.1| cecropin B [Bombyx mori]
BGIBMGA000025	0.287578	0.447028	0.128555	0.184	0.357	gb|EAT37367.1| conserved hypothetical protein [Aedes aegypti]
BGIBMGA000026	0	0.124174	0	1	1	no hit
BGIBMGA000027	#DIV/0!	0	0	1	1	gb|AAV90699.1| salivary antigen-5 related protein AG5-4 [Aedes albopictus]
BGIBMGA000028	1.43789	0.450784	0.648178	0.531	0.772	gb|EAT44020.1| conserved hypothetical protein [Aedes aegypti]
BGIBMGA000029	0.877558	33.1427	29.0846	0.285	0.512	ref|NP_001040438.1| nucleolar protein family A member 2 [Bombyx mori] gb|ABF51387.1| nucleolar protein family A member 2 [Bombyx mori]
BGIBMGA000030	0.69392	35.7974	24.8405	9.212e-07	6.695e-06	ref|XP_001120044.1| PREDICTED: similar to Sarcoglycan CG7851-TA [Apis mellifera]
BGIBMGA000031	9.36354	1.71056	16.0169	4.019e-61	1.099e-59	dbj|BAE43845.1| Ebony [Papilio xuthus]
BGIBMGA000032	1.49541	0.408244	0.610491	0.431	0.651	ref|NP_001011585.1| type I inositol 1,4,5-trisphosphate 5-phosphatase [Apis mellifera] dbj|BAB83990.1| IP3phosphatase [Apis mellifera]
BGIBMGA000033	#DIV/0!	0	0	1	1	ref|XP_396485.2| PREDICTED: similar to RhoBTB CG5701-TA isoform 1 [Apis mellifera]
BGIBMGA000034	#DIV/0!	0	0	1	1	ref|XP_966753.1| PREDICTED: similar to ADP-ribosylation factor-like 3 [Tribolium castaneum]
BGIBMGA000035	#DIV/0!	0	0	1	1	no hit
BGIBMGA000036	2.53069	4.19088	10.6058	1	0	ref|NP_001037460.1| cecropin B [Bombyx mori] sp|P04142|CECB_BOMMO Cecropin-B precursor (Lepidopteran-A/B) dbj|BAA01890.1| cecropin B [Bombyx mori] dbj|BAA01889.1| cecropin B [Bombyx mori] gb|AAC60501.1| cecropin B [Bombyx mori] gb|AAC60514.1| cecropin B; pBCB-6 [Bombyx mori] dbj|BAA04990.1| cecropin B [Bombyx mori] dbj|BAA04991.1| cecropin B [Bombyx mori]
BGIBMGA000037	0	4.19088	0	1	5	ref|NP_001037460.1| cecropin B [Bombyx mori] sp|P04142|CECB_BOMMO Cecropin-B precursor (Lepidopteran-A/B) dbj|BAA01890.1| cecropin B [Bombyx mori] dbj|BAA01889.1| cecropin B [Bombyx mori] gb|AAC60501.1| cecropin B [Bombyx mori] gb|AAC60514.1| cecropin B; pBCB-6 [Bombyx mori] dbj|BAA04990.1| cecropin B [Bombyx mori] dbj|BAA04991.1| cecropin B [Bombyx mori]
BGIBMGA000038	4.74504	3.35271	15.9087	1	0	ref|NP_001037460.1| cecropin B [Bombyx mori] sp|P04142|CECB_BOMMO Cecropin-B precursor (Lepidopteran-A/B) dbj|BAA01890.1| cecropin B [Bombyx mori] dbj|BAA01889.1| cecropin B [Bombyx mori] gb|AAC60501.1| cecropin B [Bombyx mori] gb|AAC60514.1| cecropin B; pBCB-6 [Bombyx mori] dbj|BAA04990.1| cecropin B [Bombyx mori] dbj|BAA04991.1| cecropin B [Bombyx mori]
BGIBMGA000039	#DIV/0!	0	0	1	1	ref|NP_001037472.1| Enbocin protein [Bombyx mori] sp|P48821|CECE_BOMMO Antibacterial peptide enbocin precursor (Moricin) gb|AAC02238.1| enbocin [Bombyx mori] gb|AAC05493.1| antibacterial peptide enbocin [Bombyx mori]
BGIBMGA000040	#DIV/0!	0	0	1	1	no hit
BGIBMGA000041	#DIV/0!	0	0	1	1	no hit
BGIBMGA000042	#DIV/0!	0	0	1	1	ref|XP_001121482.1| PREDICTED: similar to Osiris 3 CG1150-TA [Apis mellifera]
BGIBMGA000043	0	0.327093	0	1	1	ref|XP_976093.1| PREDICTED: hypothetical protein [Tribolium castaneum]
BGIBMGA000044	0	1.02373	0	1	5	ref|NP_649626.1| Osiris 7 CG1153-TA [Drosophila melanogaster] gb|AAF51902.1| CG1153-TA [Drosophila melanogaster]
BGIBMGA000045	0.0766875	3.325	0.254986	0.000457	0.002117	gb|EAT44321.1| Osiris, putative [Aedes aegypti]
BGIBMGA000046	#DIV/0!	0	0.0979469	1	0	gb|EAT44320.1| conserved hypothetical protein [Aedes aegypti]
BGIBMGA000047	#DIV/0!	0	0	1	1	gb|EAT45778.1| lactoylglutathione lyase [Aedes aegypti]
BGIBMGA000048	#DIV/0!	0	0	1	1	ref|NP_731062.1| CG15594-PB, isoform B [Drosophila melanogaster] gb|AAN13236.1| CG15594-PB, isoform B [Drosophila melanogaster]
BGIBMGA000049	#DIV/0!	0	0	1	1	ref|XP_313009.1| ENSANGP00000020356 [Anopheles gambiae str. PEST] gb|EAA08642.1| ENSANGP00000020356 [Anopheles gambiae str. PEST]
BGIBMGA000050	#DIV/0!	0	0.352609	1	0	ref|XP_311753.3| ENSANGP00000013640 [Anopheles gambiae str. PEST] gb|EAA07386.3| ENSANGP00000013640 [Anopheles gambiae str. PEST]
BGIBMGA000051	2.87578	0.215435	0.619544	0.255	0.467	ref|XP_972093.1| PREDICTED: similar to CG31561-TA [Tribolium castaneum]
BGIBMGA000052	#DIV/0!	0	0	1	1	ref|XP_972093.1| PREDICTED: similar to CG31561-TA [Tribolium castaneum]
BGIBMGA000053	#DIV/0!	0	0	1	1	ref|NP_649631.1| Osiris 12 CG1154-TA [Drosophila melanogaster] gb|AAF51897.2| CG1154-TA [Drosophila melanogaster] gb|AAQ22420.1| RH51767p [Drosophila melanogaster]
BGIBMGA000054	#DIV/0!	0	0.104765	1	0	ref|NP_649638.2| Osiris 17 CG15598-TA [Drosophila melanogaster] gb|AAM49993.1| RE22492p [Drosophila melanogaster] gb|AAF51890.3| CG15598-TA [Drosophila melanogaster]
BGIBMGA000055	#DIV/0!	0	0	1	1	no hit
BGIBMGA000056	#DIV/0!	0	0.0779123	1	0	ref|XP_973499.1| PREDICTED: similar to CYtochrome P450 family member (cyp-31A3) [Tribolium castaneum]
BGIBMGA000057	2.87578	2.33232	6.70723	0.002583	0.01	gb|EAT33989.1| conserved hypothetical protein [Aedes aegypti]
BGIBMGA000058	5.75156	0.525915	3.02483	0.0001262	0.0006493	ref|XP_569577.1| DNA repair and recombination protein pif1, mitochondrial precursor [Cryptococcus neoformans var. neoformans JEC21] gb|AAW42270.1| DNA repair and recombination protein pif1, mitochondrial precursor, putative [Cryptococcus neoformans var. neoformans JEC21]
BGIBMGA000059	1.72547	0.27369	0.472244	0.615	0.859	ref|XP_312997.3| ENSANGP00000020348 [Anopheles gambiae str. PEST] gb|EAA08620.3| ENSANGP00000020348 [Anopheles gambiae str. PEST]
BGIBMGA000060	0.460125	0.628878	0.289363	0.124	0.271	ref|XP_001358768.1| GA20950-TA [Drosophila pseudoobscura] gb|EAL27911.1| GA20950-TA [Drosophila pseudoobscura]
BGIBMGA000061	1.16899	46.6727	54.5598	0.134	0.291	ref|XP_320871.2| ENSANGP00000019231 [Anopheles gambiae str. PEST] gb|EAA00046.2| ENSANGP00000019231 [Anopheles gambiae str. PEST]
BGIBMGA000062	1.27601	28.0282	35.7642	0.014	0.045	gb|ABD36216.1| fumarylacetoacetate hydrolase isoform A [Bombyx mori]
BGIBMGA000063	0.617241	12.1512	7.50024	0.003061	0.012	ref|XP_966383.1| PREDICTED: similar to CG5974-TA [Tribolium castaneum]
BGIBMGA000064	1.08217	49.6436	53.7226	0.426	0.646	ref|NP_001040464.1| thioredoxin peroxidase [Bombyx mori] gb|ABF51440.1| thioredoxin peroxidase [Bombyx mori]
BGIBMGA000065	0.287578	0.24328	0.0699621	0.348	0.544	ref|NP_001035353.1| cystathionine beta-synthase [Apis mellifera] dbj|BAE66603.1| cystathionine beta-synthase [Apis mellifera]
BGIBMGA000066	0.842599	2009.04	1692.82	0	0	ref|NP_001091752.1| ribosomal protein L32 [Bombyx mori] gb|AAV34844.1| ribosomal protein L32 [Bombyx mori]
BGIBMGA000067	2.75411	7.00867	19.3027	7.272e-15	1.033e-13	ref|XP_320209.3| ENSANGP00000019992 [Anopheles gambiae str. PEST] gb|EAA00345.4| ENSANGP00000019992 [Anopheles gambiae str. PEST]
BGIBMGA000068	0.368968	29.3607	10.8332	0	0	gb|AAK56551.1| ecdysone oxidase [Spodoptera littoralis] gb|AAK56552.1| ecdysone oxidase [Spodoptera littoralis]
BGIBMGA000069	1.46624	4.98518	7.30948	0.005082	0.018	gb|EAT44689.1| conserved hypothetical protein [Aedes aegypti]
BGIBMGA000070	0.191719	0.600485	0.115124	0.182	0.355	gb|AAD13187.1| follicular epithelium yolk protein subunit [Plodia interpunctella]
BGIBMGA000071	#DIV/0!	0	0	1	1	gb|AAD13187.1| follicular epithelium yolk protein subunit [Plodia interpunctella]
BGIBMGA000072	3.681	2.64513	9.73673	5.07e-14	6.858e-13	gb|EAT40461.1| regulator of chromosome condensation [Aedes aegypti] gb|EAT40462.1| regulator of chromosome condensation [Aedes aegypti]
BGIBMGA000073	1.15031	8.63031	9.92755	0.446	0.671	no hit
BGIBMGA000074	2.59562	52.6248	136.594	3.655e-69	1.048e-67	gb|AAN71493.1| RE72617p [Drosophila melanogaster]
BGIBMGA000075	2.9508	2.04271	6.02763	1.73e-08	1.549e-07	ref|NP_648454.1| CG18490-PB, isoform B [Drosophila melanogaster] ref|NP_729690.1| CG18490-PC, isoform C [Drosophila melanogaster] gb|AAF50076.2| CG18490-PB, isoform B [Drosophila melanogaster] gb|AAN11884.1| CG18490-PC, isoform C [Drosophila melanogaster]
BGIBMGA000076	1.99022	4.94806	9.84775	1.341e-07	1.073e-06	ref|XP_392745.3| PREDICTED: similar to CG32580-TA [Apis mellifera]
BGIBMGA000077	#DIV/0!	0	0.274251	1	0	gb|EAT45104.1| out at first protein [Aedes aegypti]
BGIBMGA000078	1.72547	0.262528	0.452985	0.384	0.592	ref|XP_395471.2| PREDICTED: similar to transmembrane channel-like 7 [Apis mellifera]
BGIBMGA000079	0.287578	0.631098	0.18149	0.348	0.544	no hit
BGIBMGA000080	3.45094	0.15824	0.546076	0.16	0.32	ref|XP_001122945.1| PREDICTED: similar to enabled CG15112-TA, isoform A [Apis mellifera]
BGIBMGA000081	0.739487	3.12919	2.314	0.549	0.79	ref|XP_001122640.1| PREDICTED: similar to polymerase (DNA directed), epsilon 3 (p17 subunit) [Apis mellifera]
BGIBMGA000082	1.03094	14.6175	15.0697	0.877	1	gb|EAT36135.1| actin [Aedes aegypti]
BGIBMGA000083	0.575156	0.198129	0.113955	0.453	0.678	emb|CAA78363.1| cytoskeletal protein [Euglena gracilis]
BGIBMGA000084	2.38279	2.51593	5.99494	2.758e-06	1.864e-05	ref|XP_393202.2| PREDICTED: similar to hiiragi CG9854-TA, isoform A [Apis mellifera]
BGIBMGA000085	0.608989	5.34546	3.25533	0.001531	0.006362	ref|XP_001054427.1| PREDICTED: similar to zinc finger protein 51 [Rattus norvegicus]
BGIBMGA000086	0.611482	41.6009	25.4382	2.529e-06	1.723e-05	ref|NP_001040417.1| LRP16 protein [Bombyx mori] gb|ABF51346.1| LRP16 protein [Bombyx mori]
BGIBMGA000087	1.36942	5.26406	7.20871	0.223	0.423	no hit
BGIBMGA000088	1.26534	3.85	4.87157	0.852	1	ref|XP_970636.1| PREDICTED: similar to CG9904-TA [Tribolium castaneum]
BGIBMGA000089	15.2416	0.175305	2.67193	2.968e-08	2.577e-07	gb|EAT42199.1| conserved hypothetical protein [Aedes aegypti]
BGIBMGA000090	3.0675	0.583079	1.7886	0.033	0.092	ref|XP_309576.3| ENSANGP00000022286 [Anopheles gambiae str. PEST] gb|EAA05310.3| ENSANGP00000022286 [Anopheles gambiae str. PEST]
BGIBMGA000091	1.72547	0.145375	0.25084	0.615	0.859	gb|EAT37729.1| six/sine homebox transcription factors [Aedes aegypti]
BGIBMGA000092	0.996253	7.01875	6.99245	0.926	1	ref|XP_310418.5| ENSANGP00000017939 [Anopheles gambiae str. PEST] gb|EAA06006.4| ENSANGP00000017939 [Anopheles gambiae str. PEST]
BGIBMGA000093	0.718945	1.19873	0.861823	0.625	0.868	ref|XP_975262.1| PREDICTED: similar to CG16752-TA [Tribolium castaneum]
BGIBMGA000094	0.575156	2.66	1.52991	0.358	0.558	ref|XP_975262.1| PREDICTED: similar to CG16752-TA [Tribolium castaneum]
BGIBMGA000095	1.72547	0.466464	0.804868	0.615	0.859	no hit
BGIBMGA000096	1.00652	3.06533	3.08533	0.993	1	ref|XP_320456.3| ENSANGP00000016570 [Anopheles gambiae str. PEST] gb|EAA00279.3| ENSANGP00000016570 [Anopheles gambiae str. PEST]
BGIBMGA000097	1.22685	14.9928	18.3939	0.008027	0.028	emb|CAA86993.1| Calpain [Drosophila melanogaster]
BGIBMGA000098	0.534074	20.0268	10.6958	1.171e-05	7.2e-05	no hit
BGIBMGA000099	0.618293	23.4506	14.4994	0.002724	0.011	no hit
BGIBMGA000100	1.04574	2.89253	3.02483	0.93	1	no hit
BGIBMGA000101	1.06	7.65881	8.11833	0.558	0.801	ref|NP_044506.1| large tegument protein [Human herpesvirus 2] emb|CAB06722.1| very large tegument protein [Human herpesvirus 2]
BGIBMGA000102	1.01656	17.7892	18.0837	0.953	1	gb|EAT48884.1| enolase-phosphatase e-1 [Aedes aegypti]
BGIBMGA000103	1.09543	65.7266	71.999	0.009994	0.033	ref|NP_611354.2| CG30122-PB [Drosophila melanogaster] gb|AAF57660.2| CG30122-PB [Drosophila melanogaster]
BGIBMGA000104	0.912244	25.6025	23.3557	0.186	0.361	ref|XP_311433.3| ENSANGP00000018445 [Anopheles gambiae str. PEST] gb|EAA07068.3| ENSANGP00000018445 [Anopheles gambiae str. PEST]
BGIBMGA000105	#DIV/0!	0	0	1	1	no hit
BGIBMGA000106	0.913483	29.1043	26.5863	0.572	0.819	gb|ABD36364.1| mitochondrial intermembrane space translocase subunit Tim10 [Bombyx mori]
BGIBMGA000107	0.770634	105.223	81.0887	0.0004936	0.002273	ref|XP_782504.1| PREDICTED: hypothetical protein [Strongylocentrotus purpuratus] ref|XP_001179067.1| PREDICTED: hypothetical protein [Strongylocentrotus purpuratus]
BGIBMGA000108	3.61527	0.891931	3.22457	9.229e-05	0.0004877	ref|XP_001121015.1| PREDICTED: similar to futsch CG3064-PB [Apis mellifera]
BGIBMGA000109	2.15058	5.88573	12.6578	9.333e-25	1.852e-23	ref|XP_396694.2| PREDICTED: similar to Pleckstrin homology domain-containing family G member 1 [Apis mellifera]
BGIBMGA000110	0.958594	0.424617	0.407035	0.917	1	ref|XP_971571.1| PREDICTED: similar to CG31291-PB, isoform B [Tribolium castaneum]
BGIBMGA000111	0.79084	1.40244	1.1091	0.607	0.856	ref|XP_729910.1| hypothetical protein PY02057 [Plasmodium yoelii yoelii str. 17XNL] gb|EAA21475.1| hypothetical protein [Plasmodium yoelii yoelii]
BGIBMGA000112	1.15031	1.06224	1.22191	0.88	1	ref|XP_968315.1| PREDICTED: similar to postsynaptic protein CRIPT [Tribolium castaneum]
BGIBMGA000113	0	0.419088	0	1	1	no hit
BGIBMGA000114	1.56114	1.10118	1.7191	0.295	0.512	ref|XP_971123.1| PREDICTED: similar to CG5913-TA [Tribolium castaneum]
BGIBMGA000115	1.00346	3.92716	3.94076	0.964	1	ref|XP_309395.3| ENSANGP00000014975 [Anopheles gambiae str. PEST] gb|EAA05162.3| ENSANGP00000014975 [Anopheles gambiae str. PEST]
BGIBMGA000116	1.43789	1.49009	2.14259	0.658	0.901	no hit
BGIBMGA000117	1.13227	32.1457	36.3976	0.008637	0.029	gb|EAT34541.1| conserved hypothetical protein [Aedes aegypti]
BGIBMGA000118	1.34864	3.45318	4.6571	0.056	0.143	gb|EAT48619.1| serine/threonine-protein kinase vrk [Aedes aegypti]
BGIBMGA000119	2.70662	4.47028	12.0993	7.677e-10	7.774e-09	ref|XP_967479.1| PREDICTED: similar to CG9165-TA [Tribolium castaneum]
BGIBMGA000120	2.3186	3.97358	9.21313	1.477e-06	1.047e-05	ref|XP_972999.1| PREDICTED: similar to Vacuolar protein sorting 26 homolog (VPS26 protein homolog) [Tribolium castaneum]
BGIBMGA000121	0.678272	31.3857	21.288	8.794e-06	5.519e-05	ref|XP_311512.3| ENSANGP00000025366 [Anopheles gambiae str. PEST] gb|EAA07170.3| ENSANGP00000025366 [Anopheles gambiae str. PEST]
BGIBMGA000122	0.598162	30.9005	18.4835	7.657e-05	0.0004094	ref|XP_307208.3| ENSANGP00000014567 [Anopheles gambiae str. PEST] gb|EAA03226.3| ENSANGP00000014567 [Anopheles gambiae str. PEST]
BGIBMGA000123	0.805219	2.25392	1.8149	0.705	0.938	gb|EAT44690.1| conserved hypothetical protein [Aedes aegypti]
BGIBMGA000124	0	0.515801	0	1	1	ref|XP_968123.1| PREDICTED: similar to CG11041-TA [Tribolium castaneum]
BGIBMGA000125	0.708675	9.98015	7.07268	0.058	0.148	ref|XP_969470.1| PREDICTED: similar to CG3165-TA [Tribolium castaneum]
BGIBMGA000126	1.09803	6.5564	7.1991	0.754	0.985	no hit
BGIBMGA000127	0.994767	47.1231	46.8765	0.864	1	ref|XP_971558.1| PREDICTED: similar to CG7006-TA [Tribolium castaneum]
BGIBMGA000128	1.29979	6.95595	9.04125	0.004004	0.015	ref|NP_326144.1| hypothetical protein MYPU_3130 [Mycoplasma pulmonis UAB CTIP] emb|CAC13486.1| conserved hypothetical protein [Mycoplasma pulmonis]
BGIBMGA000129	0.899118	271.51	244.12	0.029	0.083	gb|ABF51212.1| actin-depolymerizing factor 4 [Bombyx mori] gb|ABF51446.1| actin-depolymerizing factor 1 [Bombyx mori]
BGIBMGA000130	3.09699	1.87968	5.82137	7.165e-06	4.556e-05	ref|XP_968562.1| PREDICTED: similar to CG10307-TA [Tribolium castaneum]
BGIBMGA000131	0.591133	3.90133	2.3062	0.002235	0.008894	gb|EAT33621.1| valyl-tRNA synthetase [Aedes aegypti]
BGIBMGA000132	1.47858	26.3168	38.9114	3.369e-12	4.055e-11	ref|XP_623603.1| PREDICTED: similar to CG14476-PB, isoform B isoform 2 [Apis mellifera]
BGIBMGA000133	0.529144	5.93399	3.13994	0.036	0.1	ref|XP_795283.1| PREDICTED: hypothetical protein [Strongylocentrotus purpuratus] ref|XP_001184500.1| PREDICTED: hypothetical protein [Strongylocentrotus purpuratus]
BGIBMGA000134	0.287578	0.646305	0.185863	0.348	0.544	no hit
BGIBMGA000135	4.88883	0.564666	2.76056	0.005118	0.019	no hit
BGIBMGA000136	1.64878	4.92894	8.12674	0.0004432	0.002062	ref|NP_995890.1| par-1 CG8201-PO, isoform O [Drosophila melanogaster] ref|NP_995891.1| par-1 CG8201-PJ, isoform J [Drosophila melanogaster] ref|NP_995892.1| par-1 CG8201-PI, isoform I [Drosophila melanogaster] ref|NP_995893.1| par-1 CG8201-PH, isoform H [Drosophila melanogaster] gb|AAS64800.1| CG8201-PH, isoform H [Drosophila melanogaster] gb|AAS64801.1| CG8201-PI, isoform I [Drosophila melanogas…
BGIBMGA000137	1.25987	3.58761	4.51991	0.39	0.601	ref|XP_968516.1| PREDICTED: similar to CG8201-TA, isoform A [Tribolium castaneum]
BGIBMGA000138	0.832985	16.7275	13.9337	0.116	0.255	ref|XP_316567.3| ENSANGP00000010024 [Anopheles gambiae str. PEST] gb|EAA11387.3| ENSANGP00000010024 [Anopheles gambiae str. PEST]
BGIBMGA000139	1.15031	0.321217	0.3695	0.915	1	ref|XP_972111.1| PREDICTED: similar to CG8967-TA [Tribolium castaneum]
BGIBMGA000140	1.18371	22.7385	26.9158	0.004541	0.017	ref|XP_968241.1| PREDICTED: similar to CCAAT/enhancer binding protein zeta [Tribolium castaneum]
BGIBMGA000141	2.83154	3.98493	11.2835	5.615e-05	0.0003082	no hit
BGIBMGA000142	1.43789	1.14135	1.64113	0.658	0.901	ref|XP_395099.3| PREDICTED: similar to ribosomal protein S6 kinase, 90kDa, polypeptide 5 isoform a [Apis mellifera]
BGIBMGA000143	0.898682	6.08718	5.47044	0.715	0.946	ref|XP_395099.3| PREDICTED: similar to ribosomal protein S6 kinase, 90kDa, polypeptide 5 isoform a [Apis mellifera]
BGIBMGA000144	3.40301	0.566156	1.92663	1.608e-06	1.133e-05	ref|XP_396779.2| PREDICTED: similar to mitogen-activated protein kinase kinase kinase kinase 3 [Apis mellifera]
BGIBMGA000145	2.43895	20.1801	49.2183	3.873e-16	5.924e-15	ref|XP_970174.1| PREDICTED: similar to CG10737-PB, isoform B [Tribolium castaneum]
BGIBMGA000146	1.78113	27.9747	49.8266	2.758e-19	4.864e-18	ref|XP_970174.1| PREDICTED: similar to CG10737-PB, isoform B [Tribolium castaneum]
BGIBMGA000147	0.906977	3.62266	3.28567	0.667	0.911	gb|EAT38942.1| lola [Aedes aegypti]
BGIBMGA000148	4.60125	0.975333	4.48775	0.008059	0.028	ref|XP_314150.3| ENSANGP00000015781 [Anopheles gambiae str. PEST] gb|EAA09485.3| ENSANGP00000015781 [Anopheles gambiae str. PEST]
BGIBMGA000149	1.06605	15.8011	16.8448	0.596	0.842	ref|XP_970901.1| PREDICTED: similar to tubulin-specific chaperone e [Tribolium castaneum]
BGIBMGA000150	0.366008	1.37227	0.502263	0.054	0.139	ref|XP_966632.1| PREDICTED: similar to ADP-ribosylation factor-like 2-like 1 isoform 1 [Tribolium castaneum]
BGIBMGA000151	#DIV/0!	0	0.143504	1	0	no hit
BGIBMGA000152	3.73852	0.192098	0.71816	0.002207	0.008791	ref|XP_320455.3| ENSANGP00000009228 [Anopheles gambiae str. PEST] gb|EAA00311.4| ENSANGP00000009228 [Anopheles gambiae str. PEST]
BGIBMGA000153	0.418295	1.89735	0.793653	0.08	0.194	no hit
BGIBMGA000154	1.01145	55.5462	56.1822	0.993	1	gb|EAT44712.1| conserved hypothetical protein [Aedes aegypti]
BGIBMGA000155	1.05489	57.6267	60.7901	0.62	0.864	ref|XP_624081.1| PREDICTED: similar to Methylosome subunit pICln (Chloride conductance regulatory protein ICln) (I(Cln)) (Chloride channel, nucleotide sensitive 1A) (Chloride ion current inducer protein) (ClCI) [Apis mellifera]
BGIBMGA000156	0.814805	6.4372	5.24506	0.576	0.823	gb|AAT90323.1| sine oculis-like protein [Schistocerca americana]
BGIBMGA000157	0.665538	30.5287	20.318	0.015	0.046	gb|EAT36158.1| MAFF protein, putative [Aedes aegypti]
BGIBMGA000158	3.16336	0.379776	1.20137	0.011	0.035	gb|AAK56551.1| ecdysone oxidase [Spodoptera littoralis] gb|AAK56552.1| ecdysone oxidase [Spodoptera littoralis]
BGIBMGA000159	#DIV/0!	0	0.18149	1	0	no hit
BGIBMGA000160	0	0.429146	0	1	1	ref|XP_972469.1| PREDICTED: similar to CG33141-TA [Tribolium castaneum]
BGIBMGA000161	#DIV/0!	0	0	1	1	no hit
BGIBMGA000162	#DIV/0!	0	0	1	1	ref|XP_972469.1| PREDICTED: similar to CG33141-TA [Tribolium castaneum]
BGIBMGA000163	0.410826	2.60766	1.07129	0.157	0.318	ref|XP_972469.1| PREDICTED: similar to CG33141-TA [Tribolium castaneum]
BGIBMGA000164	0.695538	2.7493	1.91224	0.082	0.196	gb|EAT44865.1| nephrin [Aedes aegypti]
BGIBMGA000165	0.287578	3.12485	0.898639	0.104	0.234	no hit
BGIBMGA000166	0	0.10881	0	1	1	gb|EAT39455.1| hypothetical protein AaeL_AAEL008726 [Aedes aegypti]
BGIBMGA000167	1.20485	35.7622	43.0882	0.113	0.249	ref|NP_610270.1| CG1707-TA [Drosophila melanogaster] gb|AAF59267.1| CG1707-TA [Drosophila melanogaster]
BGIBMGA000168	#DIV/0!	0	0	1	1	ref|XP_001348042.1| hypothetical protein PF11_0371 [Plasmodium falciparum 3D7] gb|AAN35955.1|AE014841_38 hypothetical protein PF11_0371 [Plasmodium falciparum 3D7]
BGIBMGA000169	3.73852	4.61448	17.2513	4.823e-18	7.97e-17	ref|NP_477376.1| CG4585-TA [Drosophila melanogaster] dbj|BAA32689.1| unnamed protein product [Drosophila melanogaster] dbj|BAA32692.1| unnamed protein product [Drosophila melanogaster] gb|AAF47081.1| CG4585-TA [Drosophila melanogaster] gb|AAL28300.1| GH20310p [Drosophila melanogaster]
BGIBMGA000170	0.644175	8.32971	5.36579	0.119	0.262	dbj|BAB15166.1| unnamed protein product [Homo sapiens]
BGIBMGA000171	#DIV/0!	0	0.629659	1	0	ref|XP_001360807.1| GA18071-TA [Drosophila pseudoobscura] gb|EAL25382.1| GA18071-TA [Drosophila pseudoobscura]
BGIBMGA000172	#DIV/0!	0	0	1	1	gb|AAL35360.1|AF442732_3 reverse transcriptase/ribonuclease H/putative methyltransferase [Tetraodon nigroviridis]
BGIBMGA000173	0.815919	2.57153	2.09816	0.293	0.512	ref|XP_001151610.1| PREDICTED: ankyrin repeat domain 27 (VPS9 domain) isoform 2 [Pan troglodytes] ref|XP_001151678.1| PREDICTED: ankyrin repeat domain 27 (VPS9 domain) isoform 3 [Pan troglodytes] ref|XP_001151730.1| PREDICTED: ankyrin repeat domain 27 (VPS9 domain) isoform 4 [Pan troglodytes]
BGIBMGA000174	2.41566	1.40183	3.38634	0.0004657	0.002155	ref|XP_966658.1| PREDICTED: similar to testis expressed gene 2 [Tribolium castaneum]
BGIBMGA000175	1.31464	0.823472	1.08257	0.548	0.789	ref|XP_966658.1| PREDICTED: similar to testis expressed gene 2 [Tribolium castaneum]
BGIBMGA000176	3.83437	0.543682	2.08468	0.006519	0.023	ref|XP_966658.1| PREDICTED: similar to testis expressed gene 2 [Tribolium castaneum]
BGIBMGA000177	0.700645	27.5737	19.3193	0.006281	0.022	ref|XP_966836.1| PREDICTED: similar to CG7506-TA [Tribolium castaneum]
BGIBMGA000178	2.10706	39.0133	82.2035	4.396e-26	8.965e-25	ref|XP_969831.1| PREDICTED: similar to CG18549-TA [Tribolium castaneum]
BGIBMGA000179	0.897244	7.45046	6.68488	0.644	0.89	ref|XP_969763.1| PREDICTED: similar to meteorin, glial cell differentiation regulator-like [Tribolium castaneum]
BGIBMGA000180	1.24113	1.04643	1.29875	0.448	0.674	ref|XP_392044.2| PREDICTED: similar to ire-1 CG4583-TA [Apis mellifera]
BGIBMGA000181	#DIV/0!	0	0.298821	1	0	ref|XP_396307.3| PREDICTED: similar to CG31190-PB, isoform B, partial [Apis mellifera]
BGIBMGA000182	0.503262	0.903466	0.45468	0.209	0.4	ref|XP_973694.1| PREDICTED: similar to CG8654-TA [Tribolium castaneum]
BGIBMGA000183	#DIV/0!	0	0.376259	1	0	ref|NP_611348.1| CG5493-TA [Drosophila melanogaster] gb|AAF57668.1| CG5493-TA [Drosophila melanogaster]
BGIBMGA000184	0.191719	0.879398	0.168597	0.182	0.355	gb|EAT40877.1| cysteine dioxygenase [Aedes aegypti]
BGIBMGA000185	#DIV/0!	0	0.0489735	1	0	gb|AAL17912.1| intestinal mucin [Mamestra configurata]
BGIBMGA000186	0.984156	18.7856	18.488	0.835	1	ref|XP_970132.1| PREDICTED: similar to ring finger protein 113A [Tribolium castaneum]
BGIBMGA000187	0.867449	5.92797	5.14221	0.196	0.378	ref|XP_971240.1| PREDICTED: similar to CG17569-PB, isoform B [Tribolium castaneum]
BGIBMGA000188	0.72402	40.3512	29.2151	0.027	0.078	ref|XP_001123277.1| PREDICTED: similar to CG13393-TA [Apis mellifera]
BGIBMGA000189	0.803048	8.34977	6.70526	0.078	0.189	ref|XP_968541.1| PREDICTED: similar to Vac14 homolog [Tribolium castaneum]
BGIBMGA000190	#DIV/0!	0	0	1	1	no hit
BGIBMGA000191	#DIV/0!	0	0.175303	1	0	no hit
BGIBMGA000192	#DIV/0!	0	0	1	1	no hit
BGIBMGA000193	#DIV/0!	0	0.151987	1	0	ref|XP_001121303.1| PREDICTED: similar to dpr6 CG14162-TA, partial [Apis mellifera]
BGIBMGA000194	2.87578	0.197218	0.567156	0.255	0.467	no hit
BGIBMGA000195	#DIV/0!	0	0.79111	1	0	emb|CAA82359.1| transposase (putative) [Drosophila hydei]
BGIBMGA000196	1.15031	0.304792	0.350605	0.915	1	ref|XP_789861.2| PREDICTED: similar to UDP-glucuronosyltransferase 2B22 [Strongylocentrotus purpuratus] ref|XP_001186997.1| PREDICTED: similar to UDP-glucuronosyltransferase 2B22 [Strongylocentrotus purpuratus]
BGIBMGA000197	0.663642	8.40196	5.57589	0.067	0.166	pdb|1JR2|A Chain A, Structure Of Uroporphyrinogen Iii Synthase pdb|1JR2|B Chain B, Structure Of Uroporphyrinogen Iii Synthase
BGIBMGA000198	0.842839	15.6788	13.2147	0.083	0.196	ref|XP_396937.3| PREDICTED: similar to ik2 CG2615-PB, isoform B [Apis mellifera]
BGIBMGA000199	1.01611	13.9939	14.2193	0.985	1	ref|XP_973078.1| PREDICTED: similar to Autocrine motility factor receptor (AMF receptor) [Tribolium castaneum]
BGIBMGA000200	1.11519	11.2797	12.579	0.36	0.56	ref|XP_973078.1| PREDICTED: similar to Autocrine motility factor receptor (AMF receptor) [Tribolium castaneum]
BGIBMGA000201	0.830439	86.1056	71.5055	0.004187	0.016	gb|ABF51323.1| proteasome beta subunit [Bombyx mori]
BGIBMGA000202	0.536812	5.87335	3.15289	0.111	0.246	no hit
BGIBMGA000203	1.00652	2.69903	2.71664	0.99	1	gb|EAT45488.1| hypothetical protein AaeL_AAEL003252 [Aedes aegypti]
BGIBMGA000204	1.78386	10.1613	18.1263	3.791e-14	5.162e-13	ref|XP_974873.1| PREDICTED: similar to transcriptional co-repressor Sin3A [Tribolium castaneum]
BGIBMGA000205	0.575156	0.0753417	0.0433333	0.707	0.938	ref|XP_453995.1| unnamed protein product [Kluyveromyces lactis] emb|CAG99082.1| unnamed protein product [Kluyveromyces lactis NRRL Y-1140]
BGIBMGA000206	2.20477	4.25365	9.37831	2.272e-06	1.557e-05	ref|XP_974344.1| PREDICTED: similar to fibrillin 2 precursor [Tribolium castaneum]
BGIBMGA000207	1.95415	7.82495	15.2911	4.699e-09	4.43e-08	ref|XP_974344.1| PREDICTED: similar to fibrillin 2 precursor [Tribolium castaneum]
BGIBMGA000208	2.05056	10.7287	21.9997	2.075e-06	1.429e-05	ref|XP_974344.1| PREDICTED: similar to fibrillin 2 precursor [Tribolium castaneum]
BGIBMGA000209	1.34629	33.6439	45.2945	6.823e-09	6.294e-08	ref|XP_974344.1| PREDICTED: similar to fibrillin 2 precursor [Tribolium castaneum]
BGIBMGA000210	9.2025	0.240553	2.21369	0.001119	0.004778	no hit
BGIBMGA000211	#DIV/0!	0	0	1	1	ref|XP_973503.1| PREDICTED: similar to CG33152-TA [Tribolium castaneum]
BGIBMGA000212	#DIV/0!	0	0.259271	1	0	no hit
BGIBMGA000213	#DIV/0!	0	0	1	1	ref|NP_001091788.1| candidate olfactory receptor [Bombyx mori] dbj|BAF31192.1| candidate olfactory receptor [Bombyx mori]
BGIBMGA000214	#DIV/0!	0	0	1	1	no hit
BGIBMGA000215	#DIV/0!	0	0.0637464	1	0	ref|NP_001037186.1| sensory neuron membrane protein-1 [Bombyx mori] emb|CAB65730.1| sensory neuron membrane protein-1 [Bombyx mori]
BGIBMGA000216	#DIV/0!	0	0	1	1	no hit
BGIBMGA000217	1.03233	7.58003	7.82511	0.92	1	ref|XP_970876.1| PREDICTED: similar to ras homolog gene family, member U [Tribolium castaneum]
BGIBMGA000218	0.481526	15.7991	7.60766	0.002294	0.00909	ref|XP_971881.1| PREDICTED: similar to CG11301-TA [Tribolium castaneum]
BGIBMGA000219	0.93345	16.6104	15.5049	0.624	0.868	ref|XP_969725.1| PREDICTED: similar to nuclear transcription factor-Y beta [Tribolium castaneum]
BGIBMGA000220	1.04813	12.8249	13.4421	0.69	0.933	ref|XP_968472.1| PREDICTED: similar to CG31121-TA, isoform A [Tribolium castaneum]
BGIBMGA000221	0.659033	5.82552	3.83921	0.039	0.107	gb|EAT47743.1| DNA photolyase [Aedes aegypti]
BGIBMGA000222	0.862734	28.1935	24.3235	0.037	0.101	ref|XP_967463.1| PREDICTED: similar to CG17119-TA, isoform A [Tribolium castaneum]
BGIBMGA000223	1.63201	9.41111	15.359	7.519e-05	0.0004026	ref|XP_308203.3| ENSANGP00000020718 [Anopheles gambiae str. PEST] gb|EAA04222.3| ENSANGP00000020718 [Anopheles gambiae str. PEST]
BGIBMGA000224	#DIV/0!	0	0.095521	1	0	ref|XP_624970.2| PREDICTED: similar to CG4797-PB, isoform B [Apis mellifera]
BGIBMGA000225	1.5485	27.8945	43.1946	0.001768	0.007241	ref|XP_969947.1| PREDICTED: hypothetical protein [Tribolium castaneum]
BGIBMGA000226	1.35916	282.871	384.467	1.981e-32	4.417e-31	ref|XP_969947.1| PREDICTED: hypothetical protein [Tribolium castaneum]
BGIBMGA000227	#DIV/0!	0	0	1	1	no hit
BGIBMGA000228	1.04028	12.3875	12.8865	0.679	0.922	gb|EAT35281.1| hypothetical protein AaeL_AAEL012536 [Aedes aegypti]
BGIBMGA000229	1.36759	7.14186	9.76716	0.076	0.186	ref|XP_968238.1| PREDICTED: similar to phospholipase A2, activating protein [Tribolium castaneum]
BGIBMGA000230	0.887587	14.7292	13.0734	0.366	0.569	gb|AAI24848.1| Unknown (protein for MGC:154260) [Xenopus laevis]
BGIBMGA000231	0.950588	118.484	112.629	0.297	0.512	ref|NP_001040169.1| vacuolar ATP synthase 21 kDa proteolipid subunit [Bombyx mori] gb|ABD36187.1| vacuolar ATP synthase 21 kDa proteolipid subunit [Bombyx mori]
BGIBMGA000232	0.464549	80.08	37.2011	0	0	ref|NP_001040396.1| calcyphosphine isoform 2 [Bombyx mori] gb|ABF51311.1| calcyphosphine isoform 2 [Bombyx mori]
BGIBMGA000233	5.08055	2.0632	10.4822	5.247e-07	3.899e-06	ref|NP_001036878.1| p27K [Bombyx mori] sp|Q8T113|P27K_BOMMO 27 kDa glycoprotein precursor (P27K) dbj|BAB87849.1| p27K [Bombyx mori]
BGIBMGA000234	1.6413	4.62054	7.58368	0.004067	0.015	ref|XP_970563.1| PREDICTED: similar to CG8363-TA, isoform A [Tribolium castaneum]
BGIBMGA000235	2.40065	4.70915	11.305	1.747e-05	0.0001041	gb|EAT42895.1| adenylsulfate kinase [Aedes aegypti]
BGIBMGA000236	1.0878	5.91749	6.43702	0.689	0.931	gb|EAT45617.1| acyl-coa dehydrogenase [Aedes aegypti]
BGIBMGA000237	1.81341	12.7396	23.1021	4.205e-18	6.979e-17	gb|EAT47503.1| hypothetical protein AaeL_AAEL001387 [Aedes aegypti]
BGIBMGA000238	#DIV/0!	0	0.507873	1	0	ref|XP_967241.1| PREDICTED: similar to Peroxidase precursor (DmPO) [Tribolium castaneum]
BGIBMGA000239	#DIV/0!	0	0.430511	1	0	gb|EAT42428.1| oxidase/peroxidase [Aedes aegypti]
BGIBMGA000240	#DIV/0!	0	0.555915	1	0	ref|XP_001121716.1| PREDICTED: similar to CG31048-TA [Apis mellifera]
BGIBMGA000241	3.33591	0.271749	0.90653	0.00245	0.009636	ref|XP_001121716.1| PREDICTED: similar to CG31048-TA [Apis mellifera]
BGIBMGA000242	6.71016	0.213152	1.43028	7.959e-06	5.014e-05	ref|XP_001121716.1| PREDICTED: similar to CG31048-TA [Apis mellifera]
BGIBMGA000243	0.675183	22.2306	15.0097	0.055	0.141	ref|XP_968964.1| PREDICTED: similar to CG15432-TA [Tribolium castaneum]
BGIBMGA000244	0.741554	20.8795	15.4833	6.257e-05	0.000341	ref|XP_393863.2| PREDICTED: similar to scaf6 CG33522-TA, isoform A [Apis mellifera]
BGIBMGA000245	0.431367	3.76444	1.62386	0.075	0.182	gb|AAV36951.1| LP12967p [Drosophila melanogaster]
BGIBMGA000246	1.67155	21.7289	36.3209	0.0001801	0.0009037	ref|XP_967897.1| PREDICTED: similar to CG1919-TA [Tribolium castaneum]
BGIBMGA000247	2.82349	6.98315	19.7169	1.771e-07	1.395e-06	ref|XP_001237794.1| ENSANGP00000029837 [Anopheles gambiae str. PEST] gb|EAU76580.1| ENSANGP00000029837 [Anopheles gambiae str. PEST]
BGIBMGA000248	1.366	3.10976	4.24792	0.457	0.682	ref|NP_648209.1| CG7076-TA [Drosophila melanogaster] gb|AAF50442.1| CG7076-TA [Drosophila melanogaster] gb|ABC86462.1| IP05056p [Drosophila melanogaster]
BGIBMGA000249	0.465624	5422.77	2524.97	0	0	ref|NP_647667.1| CG13935-TA [Drosophila melanogaster] gb|AAF47579.2| CG13935-TA [Drosophila melanogaster] gb|AAQ23535.1| RH05746p [Drosophila melanogaster]
BGIBMGA000250	0.318801	906.387	288.957	0	0	gb|EAT39210.1| adult cuticle protein, putative [Aedes aegypti]
BGIBMGA000251	21.5684	0.269564	5.81406	2.138e-15	3.136e-14	gb|AAY54652.1| IP11472p [Drosophila melanogaster] gb|AAY54704.1| IP11372p [Drosophila melanogaster] gb|AAY54768.1| IP11272p [Drosophila melanogaster] gb|AAY54828.1| IP11572p [Drosophila melanogaster]
BGIBMGA000252	0.850583	16.6318	14.1467	0.269	0.49	ref|NP_001036867.1| cuticle protein [Bombyx mori] dbj|BAB32482.1| cuticle protein [Bombyx mori] dbj|BAB32483.1| cuticle protein [Bombyx mori]
BGIBMGA000253	#DIV/0!	0	1.54266	1	0	ref|NP_001036867.1| cuticle protein [Bombyx mori] dbj|BAB32482.1| cuticle protein [Bombyx mori] dbj|BAB32483.1| cuticle protein [Bombyx mori]
BGIBMGA000254	#DIV/0!	0	0.11019	1	0	ref|XP_967897.1| PREDICTED: similar to CG1919-TA [Tribolium castaneum]
BGIBMGA000255	2.36553	135.16	319.725	1.21e-24	2.397e-23	ref|NP_001036867.1| cuticle protein [Bombyx mori] dbj|BAB32482.1| cuticle protein [Bombyx mori] dbj|BAB32483.1| cuticle protein [Bombyx mori]
BGIBMGA000256	0.897986	81.5168	73.2009	0.003607	0.014	ref|NP_001036867.1| cuticle protein [Bombyx mori] dbj|BAB32482.1| cuticle protein [Bombyx mori] dbj|BAB32483.1| cuticle protein [Bombyx mori]
BGIBMGA000257	1.3402	219.832	294.619	5.425e-07	4.027e-06	ref|NP_001036867.1| cuticle protein [Bombyx mori] dbj|BAB32482.1| cuticle protein [Bombyx mori] dbj|BAB32483.1| cuticle protein [Bombyx mori]
BGIBMGA000258	1.21567	92.561	112.524	0.039	0.108	ref|NP_001036867.1| cuticle protein [Bombyx mori] dbj|BAB32482.1| cuticle protein [Bombyx mori] dbj|BAB32483.1| cuticle protein [Bombyx mori]
BGIBMGA000259	0.034648	25.0135	0.866665	0	0	ref|NP_001036867.1| cuticle protein [Bombyx mori] dbj|BAB32482.1| cuticle protein [Bombyx mori] dbj|BAB32483.1| cuticle protein [Bombyx mori]
BGIBMGA000260	0.156861	6.59303	1.03419	8.069e-05	0.0004296	ref|NP_001036867.1| cuticle protein [Bombyx mori] dbj|BAB32482.1| cuticle protein [Bombyx mori] dbj|BAB32483.1| cuticle protein [Bombyx mori]
BGIBMGA000261	#DIV/0!	0	0	1	1	no hit
BGIBMGA000262	1.91719	2.89964	5.55915	0.128	0.279	ref|NP_001036867.1| cuticle protein [Bombyx mori] dbj|BAB32482.1| cuticle protein [Bombyx mori] dbj|BAB32483.1| cuticle protein [Bombyx mori]
BGIBMGA000263	1.07787	1527.52	1646.47	0.0009311	0.004046	ref|NP_001036855.1| cuticle protein [Bombyx mori] dbj|BAB32476.1| cuticle protein [Bombyx mori]
BGIBMGA000264	0.66388	2713.54	1801.47	0	0	ref|NP_001036862.1| cuticle protein [Bombyx mori] dbj|BAB32477.1| cuticle protein [Bombyx mori]
BGIBMGA000265	0.733525	3465.27	2541.86	0	0	ref|NP_001036862.1| cuticle protein [Bombyx mori] dbj|BAB32477.1| cuticle protein [Bombyx mori]
BGIBMGA000266	0.866567	1341.51	1162.51	0	0	ref|NP_001036862.1| cuticle protein [Bombyx mori] dbj|BAB32477.1| cuticle protein [Bombyx mori]
BGIBMGA000267	0.764231	1709.81	1306.69	0	0	ref|NP_001036862.1| cuticle protein [Bombyx mori] dbj|BAB32477.1| cuticle protein [Bombyx mori]
BGIBMGA000268	0.75598	4075.61	3081.08	0	0	ref|NP_001036862.1| cuticle protein [Bombyx mori] dbj|BAB32477.1| cuticle protein [Bombyx mori]
BGIBMGA000269	0.669895	2461.38	1648.86	0	0	ref|NP_001036863.1| cuticle protein [Bombyx mori] dbj|BAB32478.1| cuticle protein [Bombyx mori]
BGIBMGA000270	1.00652	0.75554	0.760468	0.993	1	ref|XP_967979.1| PREDICTED: similar to CG1919-TA [Tribolium castaneum]
BGIBMGA000271	0.483095	147.812	71.4072	0	0	ref|NP_001036864.1| cuticle protein [Bombyx mori] dbj|BAB32479.1| cuticle protein [Bombyx mori]
BGIBMGA000272	1.51841	9.00055	13.6666	0.009313	0.031	ref|NP_001036865.1| cuticle protein [Bombyx mori] dbj|BAB32480.1| cuticle protein [Bombyx mori]
BGIBMGA000273	1.11549	510.521	569.478	0.007136	0.025	ref|NP_001036864.1| cuticle protein [Bombyx mori] dbj|BAB32479.1| cuticle protein [Bombyx mori]
BGIBMGA000274	0.150944	206.548	31.1772	0	0	ref|XP_001076490.1| PREDICTED: hypothetical protein [Rattus norvegicus]
BGIBMGA000275	1.13053	1238.86	1400.57	8.899e-12	1.049e-10	ref|NP_001036838.1| cuticle protein [Bombyx mori] dbj|BAA33195.1| cuticle protein [Bombyx mori]
BGIBMGA000276	1.49088	1162.6	1733.31	3.481e-95	1.047e-93	ref|NP_001036838.1| cuticle protein [Bombyx mori] dbj|BAA33195.1| cuticle protein [Bombyx mori]
BGIBMGA000277	1.19236	2358.99	2812.76	8.17e-38	1.936e-36	ref|NP_001036838.1| cuticle protein [Bombyx mori] dbj|BAA33195.1| cuticle protein [Bombyx mori]
BGIBMGA000278	1.18358	2166.01	2563.64	1.369e-23	2.665e-22	ref|NP_001036838.1| cuticle protein [Bombyx mori] dbj|BAA33195.1| cuticle protein [Bombyx mori]
BGIBMGA000279	1.28746	387.147	498.436	2.44e-10	2.582e-09	ref|NP_001036838.1| cuticle protein [Bombyx mori] dbj|BAA33195.1| cuticle protein [Bombyx mori]
BGIBMGA000280	0.841137	1904.81	1602.21	0	0	ref|NP_001036864.1| cuticle protein [Bombyx mori] dbj|BAB32479.1| cuticle protein [Bombyx mori]
BGIBMGA000281	1.21961	6179.55	7536.61	1.37e-126	4.393e-125	ref|NP_001036838.1| cuticle protein [Bombyx mori] dbj|BAA33195.1| cuticle protein [Bombyx mori]
BGIBMGA000282	0.67973	9.0781	6.17066	0.354	0.553	ref|NP_647668.1| CG1919-TA [Drosophila melanogaster] gb|AAF47580.1| CG1919-TA [Drosophila melanogaster] gb|AAL28706.1| LD12613p [Drosophila melanogaster]
BGIBMGA000283	1.72547	0.785024	1.35453	0.384	0.592	ref|XP_001238120.1| ENSANGP00000029770 [Anopheles gambiae str. PEST] gb|EAU76104.1| ENSANGP00000029770 [Anopheles gambiae str. PEST]
BGIBMGA000284	#DIV/0!	0	0	1	1	no hit
BGIBMGA000285	0.780006	8.49449	6.62576	0.103	0.232	ref|XP_565330.2| ENSANGP00000026095 [Anopheles gambiae str. PEST] gb|EAL41928.2| ENSANGP00000026095 [Anopheles gambiae str. PEST]
BGIBMGA000286	0.729466	12.356	9.01332	0.132	0.287	ref|XP_001123210.1| PREDICTED: similar to Gonadal protein gdl [Apis mellifera]
BGIBMGA000287	0.741649	6.08491	4.51287	0.167	0.333	ref|XP_974817.1| PREDICTED: similar to O-sialoglycoprotein endopeptidase-like 1 [Tribolium castaneum]
BGIBMGA000288	1.66597	4.57546	7.62257	0.012	0.04	ref|XP_969585.1| PREDICTED: similar to CG12360-TA, isoform A [Tribolium castaneum]
BGIBMGA000289	#DIV/0!	0	0	1	1	ref|XP_787913.1| PREDICTED: similar to TraB domain containing [Strongylocentrotus purpuratus] ref|XP_001197364.1| PREDICTED: similar to TraB domain containing [Strongylocentrotus purpuratus]
BGIBMGA000290	0.557727	15.0019	8.36699	0.001464	0.006109	gb|AAH95053.1| LOC553423 protein [Danio rerio]
BGIBMGA000291	1.81138	45.5213	82.4565	5.834e-18	9.596e-17	ref|XP_971599.1| PREDICTED: similar to CG31522-PB, isoform B [Tribolium castaneum]
BGIBMGA000292	0.84437	153.806	129.869	2.641e-07	2.043e-06	ref|NP_001037054.1| dihydrolipoamide dehydrogenase [Bombyx mori] gb|AAM93255.1| dihydrolipoamide dehydrogenase [Bombyx mori]
BGIBMGA000293	0.496538	27.719	13.7635	1.099e-07	8.932e-07	ref|XP_966917.1| PREDICTED: similar to CG7488-TA [Tribolium castaneum]
BGIBMGA000294	#DIV/0!	0	0.132418	1	0	ref|XP_001120835.1| PREDICTED: similar to beaten path Ic CG4838-TA [Apis mellifera]
BGIBMGA000295	10.3528	0.73484	7.60766	9.095e-10	9.146e-09	ref|NP_001037620.1| ras-related GTP-binding protein Rab3 [Bombyx mori] gb|ABF71469.1| ras-related GTP-binding protein Rab3 [Bombyx mori]
BGIBMGA000296	#DIV/0!	0	0	1	1	dbj|BAB85621.1| retinol-binding protein [Papilio xuthus]
BGIBMGA000297	#DIV/0!	0	11.9985	0.001774	0	no hit
BGIBMGA000298	1.21502	24.0418	29.2112	0.05	0.131	ref|XP_625044.2| PREDICTED: similar to CG12567-TA.3 [Apis mellifera]
BGIBMGA000299	0.402609	1.8691	0.752519	0.086	0.2	ref|XP_973801.1| PREDICTED: similar to CG10869-TA [Tribolium castaneum]
BGIBMGA000300	1.0878	10.9185	11.8771	0.571	0.817	ref|NP_001037654.1| eIF2B-gamma protein [Bombyx mori] gb|ABG54285.1| eIF2B-gamma protein [Bombyx mori]
BGIBMGA000301	2.35578	14.137	33.3037	6.385e-26	1.299e-24	ref|XP_969219.1| PREDICTED: similar to pancreatic lipase precursor [Tribolium castaneum]
BGIBMGA000302	2.19605	2.54893	5.59757	2.057e-07	1.609e-06	ref|XP_397351.3| PREDICTED: hypothetical protein isoform 1 [Apis mellifera]
BGIBMGA000303	1.53375	0.766333	1.17536	0.513	0.75	ref|NP_649948.1| CG8500-TA [Drosophila melanogaster] gb|AAF54453.1| CG8500-TA [Drosophila melanogaster]
BGIBMGA000304	0.639062	2.66735	1.7046	0.343	0.541	ref|XP_969158.1| PREDICTED: similar to PHD finger protein 22 [Tribolium castaneum]
BGIBMGA000305	1.28653	9.05976	11.6557	0.071	0.175	ref|XP_971604.1| PREDICTED: similar to CG5737-TA [Tribolium castaneum]
BGIBMGA000306	0.383437	0.49365	0.189284	0.329	0.524	gb|EAT48971.1| conserved hypothetical protein [Aedes aegypti]
BGIBMGA000307	6.62357	20.615	136.545	1.521e-265	5.198e-264	ref|NP_001015755.1| MGC107957 protein [Xenopus tropicalis] ref|NP_001017266.1| carboxypeptidase N, polypeptide 1 [Xenopus tropicalis] gb|AAH89691.1| MGC107957 protein [Xenopus tropicalis] emb|CAJ82957.1| carboxypeptidase N, polypeptide 1, 50 kD [Xenopus tropicalis]
BGIBMGA000308	0.460125	0.791199	0.36405	0.277	0.502	ref|XP_624128.1| PREDICTED: similar to Synapsin CG3985-TA, isoform A [Apis mellifera]
BGIBMGA000309	0.431367	0.689946	0.29762	0.303	0.512	ref|XP_971243.1| PREDICTED: similar to CG3985-PE, isoform E [Tribolium castaneum]
BGIBMGA000310	#DIV/0!	0	0.063615	1	0	ref|XP_393843.2| PREDICTED: similar to CG3996-TA isoform 1 [Apis mellifera]
BGIBMGA000311	0.218307	33.1042	7.22689	0	0	ref|NP_651006.1| BG4 CG12297-TA [Drosophila melanogaster] sp|Q9V3B4|BG4_DROME Death domain-containing adapter protein BG4 (dFADD) gb|AAF44325.1|AF222005_1 death-domain containing protein BG4 [Drosophila melanogaster] gb|AAF55950.1| CG12297-TA [Drosophila melanogaster] gb|AAG22535.1| death domain-containing adaptor protein [Drosophila melanogaster]
BGIBMGA000312	0.801436	101.244	81.1406	2.575e-12	3.132e-11	ref|NP_001026665.1| serine/arginine repetitive matrix 1 [Gallus gallus] sp|Q5ZMJ9|SRRM1_CHICK Serine/arginine repetitive matrix protein 1 emb|CAG31044.1| hypothetical protein [Gallus gallus]
BGIBMGA000313	0.650835	6.81754	4.43709	0.06	0.152	ref|XP_396025.2| PREDICTED: similar to Leucokinin receptor CG10626-TA [Apis mellifera]
BGIBMGA000314	#DIV/0!	0	0	1	1	ref|XP_725453.1| rhoptry protein [Plasmodium yoelii yoelii str. 17XNL] gb|EAA17018.1| rhoptry protein [Plasmodium yoelii yoelii]
BGIBMGA000315	0.897196	198.194	177.819	0.042	0.114	gb|EAT47166.1| hypothetical protein AaeL_AAEL001680 [Aedes aegypti]
BGIBMGA000316	2.60804	6.69099	17.4503	1.985e-14	2.762e-13	ref|XP_972302.1| PREDICTED: similar to Broad-complex core-protein isoform 6 [Tribolium castaneum]
BGIBMGA000317	0.862734	0.662263	0.571357	0.864	1	ref|XP_316605.3| ENSANGP00000011512 [Anopheles gambiae str. PEST] gb|EAA10974.4| ENSANGP00000011512 [Anopheles gambiae str. PEST]
BGIBMGA000318	#DIV/0!	0	0	1	1	no hit
BGIBMGA000319	#DIV/0!	0	0.262705	1	0	gb|EAT33965.1| zinc finger protein [Aedes aegypti]
BGIBMGA000320	0.697079	32.883	22.9221	0.0001023	0.0005385	gb|EAT33823.1| pcdc2/rp-8 (programmed cell death protein 2) [Aedes aegypti]
BGIBMGA000321	1.7912	5.25915	9.42019	0.001296	0.005467	ref|XP_969333.1| PREDICTED: similar to CG6664-TA, isoform A [Tribolium castaneum]
BGIBMGA000322	2.30062	0.114135	0.262581	0.4	0.611	ref|NP_001034532.1| brachyury [Tribolium castaneum] emb|CAC94468.1| transcription factor [Tribolium castaneum]
BGIBMGA000323	0.808553	7.13177	5.76641	0.166	0.332	ref|XP_975229.1| PREDICTED: similar to CG4088-TA, isoform A [Tribolium castaneum]
BGIBMGA000324	0.895355	6567.34	5880.1	0	0	ref|NP_001037001.1| larval cuticle protein 1 [Bombyx mori] dbj|BAE92300.1| cuticle protein [Bombyx mori]
BGIBMGA000325	0.0591282	54.1494	3.20176	0	0	ref|NP_001036869.1| cuticle protein [Bombyx mori] dbj|BAB32485.1| cuticle protein [Bombyx mori]
BGIBMGA000326	0.139781	6429.48	898.719	0	0	gb|EAT45440.1| pupal cuticle protein 78E, putative [Aedes aegypti]
BGIBMGA000327	0.711494	1897.84	1350.3	0	0	ref|XP_974046.1| PREDICTED: similar to CG30045-TA [Tribolium castaneum]
BGIBMGA000328	1.19759	97.899	117.242	0.015	0.048	ref|XP_973969.1| PREDICTED: similar to CG30045-TA [Tribolium castaneum]
BGIBMGA000329	0.778596	12527.5	9753.86	0	0	ref|NP_001037490.1| larval cuticle protein [Bombyx mori] sp|Q08738|CU30_BOMMO Larval cuticle protein LCP-30 precursor emb|CAA52368.2| larval cuticle protein [Bombyx mori]
BGIBMGA000330	0.614541	692.759	425.729	0	0	ref|NP_729074.1| CG10625-PB, isoform B [Drosophila melanogaster] ref|NP_729075.1| CG10625-PC, isoform C [Drosophila melanogaster] gb|AAF50773.2| CG10625-PB, isoform B [Drosophila melanogaster] gb|AAN12098.1| CG10625-PC, isoform C [Drosophila melanogaster]
BGIBMGA000331	0.833004	4684.76	3902.43	0	0	ref|XP_001360852.1| GA15599-TA [Drosophila pseudoobscura] gb|EAL25427.1| GA15599-TA [Drosophila pseudoobscura]
BGIBMGA000332	1.55554	41624	64747.9	0	0	ref|NP_001036828.1| LCP22 [Bombyx mori] sp|O02388|CU22_BOMMO Larval cuticle protein LCP-22 precursor dbj|BAA20475.1| LCP22 [Bombyx mori]
BGIBMGA000333	1.4593	38372.4	55996.8	0	0	ref|NP_001036828.1| LCP22 [Bombyx mori] sp|O02388|CU22_BOMMO Larval cuticle protein LCP-22 precursor dbj|BAA20475.1| LCP22 [Bombyx mori]
BGIBMGA000334	1.46565	101.413	148.636	9.051e-08	7.415e-07	gb|EAT45454.1| pupal cuticle protein 78E, putative [Aedes aegypti]
BGIBMGA000335	0.0647113	280.016	18.1202	0	0	emb|CAK18547.1| cell surface flocculin [Saccharomyces cerevisiae]
BGIBMGA000336	1.97819	1197.95	2369.77	0	0	gb|EAT45459.1| conserved hypothetical protein [Aedes aegypti]
BGIBMGA000337	0.653042	97.7802	63.8546	2.636e-07	2.039e-06	gb|EAT45440.1| pupal cuticle protein 78E, putative [Aedes aegypti]
BGIBMGA000338	1.08499	22365.5	24266.4	5.002e-48	1.29e-46	ref|XP_974125.1| PREDICTED: similar to CG30045-TA [Tribolium castaneum]
BGIBMGA000339	1.21842	27.4538	33.4504	0.053	0.136	ref|NP_649345.1| CG7160-TA [Drosophila melanogaster] gb|AAF51762.1| CG7160-TA [Drosophila melanogaster] gb|AAM50896.1| LP06027p [Drosophila melanogaster]
BGIBMGA000340	0.683784	765.206	523.235	0	0	gb|AAV91346.1| cuticle protein 1 [Lonomia obliqua]
BGIBMGA000341	0.702241	298.094	209.334	5.645e-08	4.744e-07	gb|AAV91347.1| cuticle protein 2 [Lonomia obliqua]
BGIBMGA000342	1.8993	114.098	216.708	1.744e-23	3.391e-22	gb|AAV91347.1| cuticle protein 2 [Lonomia obliqua]
BGIBMGA000343	0.688531	500.821	344.831	0	0	gb|AAR15419.1| cuticle protein 14 [Antheraea pernyi]
BGIBMGA000344	#DIV/0!	0	0	1	1	no hit
BGIBMGA000345	0.0474444	1699.38	80.626	0	0	ref|XP_316040.1| ENSANGP00000010776 [Anopheles gambiae str. PEST] gb|EAA11711.1| ENSANGP00000010776 [Anopheles gambiae str. PEST]
BGIBMGA000346	0.502424	3684.53	1851.2	0	0	ref|XP_970518.1| PREDICTED: similar to CG32405-TA [Tribolium castaneum]
BGIBMGA000347	0.211614	10.9561	2.31845	1.377e-14	1.93e-13	ref|XP_970663.1| PREDICTED: similar to Lethal(3)malignant blood neoplasm-1 protein (Mbn(83)) [Tribolium castaneum]
BGIBMGA000348	0.770209	22.3514	17.2152	0.032	0.091	gb|EAT43043.1| conserved hypothetical protein [Aedes aegypti]
BGIBMGA000349	0.950258	3.01662	2.86656	0.814	1	ref|XP_974817.1| PREDICTED: similar to O-sialoglycoprotein endopeptidase-like 1 [Tribolium castaneum]
BGIBMGA000350	0.792018	22.8828	18.1236	0.158	0.32	gb|EAT35860.1| conserved hypothetical protein [Aedes aegypti]
BGIBMGA000351	1.88233	0.510006	0.959998	0.047	0.123	ref|XP_967670.1| PREDICTED: similar to CG9764-TA [Tribolium castaneum]
BGIBMGA000352	0	0.118157	0	1	1	ref|XP_969496.1| PREDICTED: similar to CG8527-TA, isoform A [Tribolium castaneum]
BGIBMGA000353	0.530913	1.85469	0.984679	0.133	0.287	gb|AAZ08496.1| gram negative bacteria binding protein 2 [Nasutitermes fumigatus]
BGIBMGA000354	1.23552	2.26662	2.80045	0.378	0.585	ref|XP_391863.3| PREDICTED: similar to Neurospecific receptor kinase CG4007-TA [Apis mellifera]
BGIBMGA000355	0.516666	7.49989	3.87494	0.0009346	0.004059	ref|XP_395253.2| PREDICTED: similar to Transcription factor IIE CG10415-TA [Apis mellifera]
BGIBMGA000356	0.594328	8.29536	4.93016	0.05	0.131	no hit
BGIBMGA000357	#DIV/0!	0	0	1	1	dbj|BAA14120.1| unnamed protein product [Bombyx mori]
BGIBMGA000358	2.01305	0.77264	1.55536	0.011	0.037	ref|XP_001355013.1| GA20757-TA [Drosophila pseudoobscura] gb|EAL32069.1| GA20757-TA [Drosophila pseudoobscura]
BGIBMGA000359	2.08873	1.26141	2.63475	0.001652	0.006808	ref|XP_969499.1| PREDICTED: similar to RIKEN cDNA 4921505C17 [Tribolium castaneum]
BGIBMGA000360	0.625905	36.6608	22.9462	0.0001301	0.0006671	ref|XP_624220.2| PREDICTED: similar to CG11586-TA [Apis mellifera]
BGIBMGA000361	0.485288	14.0704	6.82818	0.0002238	0.001104	no hit
BGIBMGA000362	1.41175	2.34157	3.30571	0.166	0.332	ref|XP_001005161.1| PREDICTED: similar to Zinc finger protein Kr18 (HKr18) [Mus musculus]
BGIBMGA000363	1.72547	1.99913	3.44943	0.218	0.414	ref|XP_966819.1| PREDICTED: similar to growth differentiation factor 8 [Tribolium castaneum]
BGIBMGA000364	0.985982	8.75809	8.63532	0.878	1	ref|XP_624398.1| PREDICTED: similar to lactation elevated 1 [Apis mellifera]
BGIBMGA000365	0.782851	10.6108	8.30665	0.258	0.472	ref|XP_316374.3| ENSANGP00000013042 [Anopheles gambiae str. PEST] gb|EAA10808.3| ENSANGP00000013042 [Anopheles gambiae str. PEST]
BGIBMGA000366	3.27397	1.92111	6.28965	1.175e-16	1.851e-15	ref|XP_972621.1| PREDICTED: similar to Probable cation-transporting ATPase 13A3 (ATPase family homolog up-regulated in senescence cells 1) [Tribolium castaneum]
BGIBMGA000367	0.844085	300.793	253.894	8.141e-08	6.714e-07	gb|ABF51378.1| eukaryotic translation initiation factor 3 subunit 4 [Bombyx mori]
BGIBMGA000368	0.359473	0.828468	0.297812	0.096	0.222	ref|NP_001036953.1| Cyp302a1 [Bombyx mori] dbj|BAD99022.1| Cyp302a1 [Bombyx mori]
BGIBMGA000369	0.0443197	2658.58	117.828	0	0	gb|EAT34219.1| Pupal cuticle protein, putative [Aedes aegypti]
BGIBMGA000370	#DIV/0!	0	0	1	1	no hit
BGIBMGA000371	4.28866	8.11708	34.8114	1.249e-32	2.814e-31	ref|XP_973761.1| PREDICTED: similar to CG30045-TA [Tribolium castaneum]
BGIBMGA000372	#DIV/0!	0	0	1	1	no hit
BGIBMGA000373	3.03555	2.37827	7.21936	2.485e-07	1.93e-06	ref|NP_648056.1| CG10107-TA, isoform A [Drosophila melanogaster] ref|NP_996008.1| CG10107-PC, isoform C [Drosophila melanogaster] gb|AAF50646.3| CG10107-TA, isoform A [Drosophila melanogaster] gb|AAS65070.1| CG10107-PC, isoform C [Drosophila melanogaster]
BGIBMGA000374	0.717292	27.6561	19.8375	4.532e-06	2.974e-05	ref|XP_971090.1| PREDICTED: similar to CG10107-TA, isoform A [Tribolium castaneum]
BGIBMGA000375	0.862734	3.36774	2.90547	0.651	0.898	ref|XP_974445.1| PREDICTED: similar to dihydrouridine synthase 4-like [Tribolium castaneum]
BGIBMGA000376	1.15031	0.104772	0.120521	0.915	1	ref|XP_001121357.1| PREDICTED: similar to CG15269-TA [Apis mellifera]
BGIBMGA000377	#DIV/0!	0	0.59716	1	0	ref|XP_975245.1| PREDICTED: similar to CG17334-TA [Tribolium castaneum]
BGIBMGA000378	1.86926	0.275094	0.514221	0.237	0.44	ref|XP_316614.3| ENSANGP00000002581 [Anopheles gambiae str. PEST] gb|EAA11675.4| ENSANGP00000002581 [Anopheles gambiae str. PEST]
BGIBMGA000379	0.70019	1.54321	1.08054	0.077	0.187	ref|NP_996000.1| still life CG5406-PC, isoform C [Drosophila melanogaster] sp|P91620|SIF2_DROME Protein still life, isoforms C/SIF type 2 gb|AAM48334.1| GH10341p [Drosophila melanogaster] gb|AAS65075.1| CG5406-PC, isoform C [Drosophila melanogaster]
BGIBMGA000380	0	0.327093	0	1	1	no hit
BGIBMGA000381	1.04494	36.2231	37.8509	0.767	0.999	ref|NP_001040262.1| nuclear migration protein nudC [Bombyx mori] gb|ABD36329.1| nuclear migration protein nudC [Bombyx mori]
BGIBMGA000382	0.922925	44.0763	40.6792	0.418	0.634	ref|NP_001040262.1| nuclear migration protein nudC [Bombyx mori] gb|ABD36329.1| nuclear migration protein nudC [Bombyx mori]
BGIBMGA000383	0.893546	8.0971	7.23514	0.475	0.706	ref|XP_001122971.1| PREDICTED: similar to odorant response abnormal 4 [Apis mellifera]
BGIBMGA000384	0.70112	40.6949	28.532	5.193e-05	0.0002864	ref|XP_001120370.1| PREDICTED: similar to CG10660-TA [Apis mellifera]
BGIBMGA000385	4.02609	0.180011	0.724741	0.099	0.225	ref|XP_393727.1| PREDICTED: similar to CG10663-TA [Apis mellifera]
BGIBMGA000386	#DIV/0!	0	0	1	1	ref|XP_393552.1| PREDICTED: similar to Glutamine synthetase 2 CG1743-PC, isoform C [Apis mellifera]
BGIBMGA000387	2.01305	0.0511864	0.103041	0.338	0.535	ref|XP_975320.1| PREDICTED: similar to CG7509-TA [Tribolium castaneum]
BGIBMGA000388	0.677746	116.596	79.0224	0	0	emb|CAA83002.1| Collagen [Bombyx mori]
BGIBMGA000389	0.794415	62.24	49.4444	0.016	0.05	gb|ABF13207.1| glycine/tyrosine-rich eggshell protein [Opisthorchis viverrini]
BGIBMGA000390	1.32242	10.5607	13.9657	0.0001586	0.0008017	gb|EAT43159.1| phosphoribosylformylglycinamidine synthase, putative [Aedes aegypti]
BGIBMGA000391	0.619061	7.20007	4.45729	0.0001295	0.0006647	ref|XP_970082.1| PREDICTED: similar to CG3999-TA [Tribolium castaneum]
BGIBMGA000392	0.734922	41.5942	30.5685	0.0002566	0.001251	ref|XP_624155.1| PREDICTED: similar to CG12814-TA [Apis mellifera]
BGIBMGA000393	1.01088	4.82351	4.876	0.996	1	no hit
BGIBMGA000394	0.676654	43.4255	29.3841	1.633e-06	1.149e-05	ref|XP_975278.1| PREDICTED: similar to CG10222-TA [Tribolium castaneum]
BGIBMGA000395	0.626369	150.614	94.3398	7.514e-05	0.0004025	ref|NP_001037247.1| ribosomal protein L37 [Bombyx mori] gb|AAV34850.1| ribosomal protein L37 [Bombyx mori]
BGIBMGA000396	0.460125	3.27093	1.50504	0.277	0.502	ref|NP_001040127.1| RGS-GAIP interacting protein GIPC [Bombyx mori] gb|ABD36121.1| RGS-GAIP interacting protein GIPC [Bombyx mori]
BGIBMGA000397	1.07362	7.02751	7.54491	0.792	1	ref|NP_001040127.1| RGS-GAIP interacting protein GIPC [Bombyx mori] gb|ABD36121.1| RGS-GAIP interacting protein GIPC [Bombyx mori]
BGIBMGA000398	1.68053	6.64056	11.1597	0.0001497	0.0007605	ref|XP_316153.3| ENSANGP00000020432 [Anopheles gambiae str. PEST] gb|EAA11282.3| ENSANGP00000020432 [Anopheles gambiae str. PEST]
BGIBMGA000399	0.669444	61.3545	41.0734	9.511e-05	0.0005021	ref|NP_001040151.1| ribosomal protein L20 [Bombyx mori] gb|ABD36161.1| ribosomal protein L20 [Bombyx mori]
BGIBMGA000400	#DIV/0!	0	0	1	1	ref|XP_969367.1| PREDICTED: similar to Glutamate [NMDA] receptor subunit 3A precursor (N-methyl-D-aspartate receptor subtype NR3A) (NMDAR-L) [Tribolium castaneum]
BGIBMGA000401	0	0.0680753	0	1	1	ref|XP_969367.1| PREDICTED: similar to Glutamate [NMDA] receptor subunit 3A precursor (N-methyl-D-aspartate receptor subtype NR3A) (NMDAR-L) [Tribolium castaneum]
BGIBMGA000402	0.920917	122.239	112.572	0.002432	0.009584	ref|XP_393246.3| PREDICTED: similar to Multiple inositol polyphosphate phosphatase 1 CG4123-TA, isoform A [Apis mellifera]
BGIBMGA000403	0.74432	1.21591	0.90503	0.36	0.56	ref|XP_975313.1| PREDICTED: similar to CG33508-TA [Tribolium castaneum]
BGIBMGA000404	1.28178	7.97247	10.2189	0.089	0.207	ref|XP_969222.1| PREDICTED: similar to CG12958-TA [Tribolium castaneum]
BGIBMGA000405	1.15031	0.29154	0.335362	0.915	1	ref|XP_969222.1| PREDICTED: similar to CG12958-TA [Tribolium castaneum]
BGIBMGA000406	#DIV/0!	0	1.25505	1	0	ref|XP_314176.3| ENSANGP00000015790 [Anopheles gambiae str. PEST] gb|EAA09368.3| ENSANGP00000015790 [Anopheles gambiae str. PEST]
BGIBMGA000407	0.826438	16.5427	13.6715	0.124	0.271	ref|NP_729916.1| CG10741-TA, isoform A [Drosophila melanogaster] gb|AAF49804.1| CG10741-TA, isoform A [Drosophila melanogaster]
BGIBMGA000408	4.05605	10.0778	40.8761	1.371e-59	3.705e-58	ref|XP_624082.2| PREDICTED: similar to Calcium/calmodulin-dependent protein kinase type II alpha chain (CaM-kinase II alpha chain) [Apis mellifera]
BGIBMGA000409	#DIV/0!	0	0	1	1	no hit
BGIBMGA000410	0.934629	2.47584	2.314	0.762	0.995	ref|YP_803612.1| Subtilisin-like serine protease [Pediococcus pentosaceus ATCC 25745] gb|ABJ67170.1| Subtilisin-like serine protease [Pediococcus pentosaceus ATCC 25745]
BGIBMGA000411	1.04761	5.86724	6.14655	0.882	1	ref|XP_001354849.1| GA19265-TA [Drosophila pseudoobscura] gb|EAL31904.1| GA19265-TA [Drosophila pseudoobscura]
BGIBMGA000412	0.726846	16.7176	12.1511	0.024	0.07	gb|EAT46059.1| conserved hypothetical protein [Aedes aegypti]
BGIBMGA000413	0	0.494408	0	1	2	no hit
BGIBMGA000414	0.438557	9.43179	4.13637	5.641e-06	3.637e-05	ref|NP_001071920.1| zinc finger protein [Ciona intestinalis] dbj|BAE93315.1| zinc finger protein [Ciona intestinalis]
BGIBMGA000415	2.65457	0.701572	1.86237	0.0002085	0.001034	ref|XP_967208.1| PREDICTED: similar to CG31037-TA [Tribolium castaneum]
BGIBMGA000416	1.95053	6.32716	12.3413	0.002119	0.008483	gb|EAT40429.1| conserved hypothetical protein [Aedes aegypti]
BGIBMGA000417	1.15031	0.0678171	0.0780108	0.915	1	gb|EAT39454.1| hypothetical protein AaeL_AAEL008748 [Aedes aegypti]
BGIBMGA000418	0.771753	657.519	507.442	0	0	ref|NP_001037426.1| yellow3 [Bombyx mori] gb|ABC96696.1| yellow-c [Bombyx mori]
BGIBMGA000419	1.11158	179.473	199.499	0.011	0.036	gb|EAT40256.1| 3-hydroxyacyl-coa dehyrogenase [Aedes aegypti]
BGIBMGA000420	0.903817	1.54847	1.39953	0.745	0.976	ref|XP_623596.1| PREDICTED: similar to lkb1 CG9374-PB, isoform B, partial [Apis mellifera]
BGIBMGA000421	0.677219	73.1014	49.5057	0	0	gb|EAT40791.1| conserved hypothetical protein [Aedes aegypti]
BGIBMGA000422	1.00464	35.7102	35.8759	0.931	1	ref|XP_971544.1| PREDICTED: similar to CG31523-TA, isoform A [Tribolium castaneum]
BGIBMGA000423	#DIV/0!	0	0	1	1	no hit
BGIBMGA000424	1.40013	85.6562	119.93	7.527e-07	5.509e-06	ref|XP_968784.1| PREDICTED: similar to CG31522-PB, isoform B [Tribolium castaneum]
BGIBMGA000425	1.46608	8.79681	12.8969	0.018	0.054	ref|XP_970017.1| PREDICTED: similar to CG4729-TA, isoform A [Tribolium castaneum]
BGIBMGA000426	3.16336	0.531122	1.68013	0.071	0.175	gb|EAT39209.1| adult cuticle protein, putative [Aedes aegypti]
BGIBMGA000427	#DIV/0!	0	0	1	1	ref|XP_001069867.1| PREDICTED: hypothetical protein [Rattus norvegicus]
BGIBMGA000428	0.65922	4086.19	2693.7	0	0	ref|NP_001036855.1| cuticle protein [Bombyx mori] dbj|BAB32476.1| cuticle protein [Bombyx mori]
BGIBMGA000429	0.143095	520.604	74.4959	0	0	ref|NP_001036855.1| cuticle protein [Bombyx mori] dbj|BAB32476.1| cuticle protein [Bombyx mori]
BGIBMGA000430	0.585554	2235.46	1308.98	0	0	ref|NP_001036854.1| cuticle protein [Bombyx mori] dbj|BAB32475.1| cuticle protein [Bombyx mori]
BGIBMGA000431	#DIV/0!	0	0	1	1	ref|NP_001036867.1| cuticle protein [Bombyx mori] dbj|BAB32482.1| cuticle protein [Bombyx mori] dbj|BAB32483.1| cuticle protein [Bombyx mori]
BGIBMGA000432	#DIV/0!	0	0.514221	1	0	ref|NP_001036867.1| cuticle protein [Bombyx mori] dbj|BAB32482.1| cuticle protein [Bombyx mori] dbj|BAB32483.1| cuticle protein [Bombyx mori]
BGIBMGA000433	0.183394	183.033	33.5672	0	0	ref|NP_001036868.1| cuticle protein [Bombyx mori] dbj|BAB32484.1| cuticle protein [Bombyx mori]
BGIBMGA000434	0.176503	176.323	31.1216	0	0	ref|NP_001036867.1| cuticle protein [Bombyx mori] dbj|BAB32482.1| cuticle protein [Bombyx mori] dbj|BAB32483.1| cuticle protein [Bombyx mori]
BGIBMGA000435	2.13505	96.558	206.156	7.877e-26	1.6e-24	ref|NP_001036867.1| cuticle protein [Bombyx mori] dbj|BAB32482.1| cuticle protein [Bombyx mori] dbj|BAB32483.1| cuticle protein [Bombyx mori]
BGIBMGA000436	0.321498	251.051	80.7122	0	0	ref|NP_001036867.1| cuticle protein [Bombyx mori] dbj|BAB32482.1| cuticle protein [Bombyx mori] dbj|BAB32483.1| cuticle protein [Bombyx mori]
BGIBMGA000437	0.862734	1.25237	1.08047	0.767	0.999	ref|NP_001036868.1| cuticle protein [Bombyx mori] dbj|BAB32484.1| cuticle protein [Bombyx mori]
BGIBMGA000438	0.119824	6.10161	0.73112	2.909e-05	0.000167	ref|NP_001036868.1| cuticle protein [Bombyx mori] dbj|BAB32484.1| cuticle protein [Bombyx mori]
BGIBMGA000439	0.102706	11.6435	1.19586	6.242e-11	6.883e-10	ref|XP_314252.3| ENSANGP00000000956 [Anopheles gambiae str. PEST] gb|EAA09668.4| ENSANGP00000000956 [Anopheles gambiae str. PEST]
BGIBMGA000440	0.546398	35.6138	19.4593	3.581e-07	2.722e-06	ref|XP_307966.3| ENSANGP00000013554 [Anopheles gambiae str. PEST] gb|EAA03797.3| ENSANGP00000013554 [Anopheles gambiae str. PEST]
BGIBMGA000441	5.17641	0.696666	3.60623	0.003236	0.012	ref|NP_523946.1| sulfateless CG8339-TA [Drosophila melanogaster] sp|Q9V3L1|NDST_DROME Bifunctional heparan sulfate N-deacetylase/N-sulfotransferase (Glucosaminyl N-deacetylase/N-sulfotransferase) (Sulfateless) [Includes: Heparan sulfate N-deacetylase ; Heparan sulfate N-sulfotransferase ] gb|AAD51842.1| heparan sulfate N-deacetylase/N-sulfotransferase homolog [Drosophila melanogaster] gb|AAF50658…
BGIBMGA000442	3.25922	1.75347	5.71495	6.93e-12	8.225e-11	gb|EAT35284.1| heparan sulfate n-deacetylase/n-sulfotransferase [Aedes aegypti]
BGIBMGA000443	#DIV/0!	0	0	1	1	no hit
BGIBMGA000444	0.539327	18.3011	9.87029	8.982e-13	1.127e-11	ref|XP_001007473.1| hypothetical protein TTHERM_00368570 [Tetrahymena thermophila SB210] gb|EAR87228.1| hypothetical protein TTHERM_00368570 [Tetrahymena thermophila SB210]
BGIBMGA000445	1.06815	0.960366	1.02581	0.907	1	ref|XP_318396.3| ENSANGP00000022596 [Anopheles gambiae str. PEST] gb|EAA43669.3| ENSANGP00000022596 [Anopheles gambiae str. PEST]
BGIBMGA000446	0.604906	6.01801	3.64033	0.008138	0.028	ref|XP_624016.1| PREDICTED: similar to misato CG1424-TA [Apis mellifera]
BGIBMGA000447	1.57483	5.12632	8.0731	0.0002038	0.001012	gb|AAF18300.1|AF118384_1 N-ethylmaleimide sensitive fusion protein [Manduca sexta]
BGIBMGA000448	1.11197	2.87375	3.19552	0.671	0.912	ref|XP_395969.3| PREDICTED: similar to CG10217-TA, isoform A [Apis mellifera]
BGIBMGA000449	1.15031	1.04162	1.19819	0.831	1	ref|XP_972045.1| PREDICTED: similar to CG9656-TA [Tribolium castaneum]
BGIBMGA000450	#DIV/0!	0	0.453725	1	0	ref|XP_001149280.1| PREDICTED: GATA binding protein 3 isoform 1 [Pan troglodytes]
BGIBMGA000451	3.45094	0.443333	1.52991	0.16	0.32	ref|XP_972045.1| PREDICTED: similar to CG9656-TA [Tribolium castaneum]
BGIBMGA000452	1.57384	15.287	24.0592	2.201e-05	0.0001291	ref|XP_623563.1| PREDICTED: similar to Innexin inx3 (Innexin-3) isoform 2 [Apis mellifera]
BGIBMGA000453	0.851566	136.426	116.176	0.061	0.155	gb|AAV91427.1| protease inhibitor 5 [Lonomia obliqua]
BGIBMGA000454	1.15031	0.082975	0.0954471	0.88	1	ref|XP_971877.1| PREDICTED: similar to CG1976-TA [Tribolium castaneum]
BGIBMGA000455	#DIV/0!	0	0.252896	1	0	gb|EAT47653.1| conserved hypothetical protein [Aedes aegypti]
BGIBMGA000456	1.50425	0.481272	0.723955	0.196	0.378	gb|EAT47653.1| conserved hypothetical protein [Aedes aegypti]
BGIBMGA000457	#DIV/0!	0	0.0619544	1	0	ref|XP_969600.1| PREDICTED: similar to Peroxidase precursor (DmPO) [Tribolium castaneum]
BGIBMGA000458	#DIV/0!	0	0	1	1	no hit
BGIBMGA000459	0.647051	2.12976	1.37806	0.217	0.412	ref|XP_972502.1| PREDICTED: similar to CG13902-TA [Tribolium castaneum]
BGIBMGA000460	0	2.33232	0	1	7	no hit
BGIBMGA000461	0.745573	7.66333	5.71357	0.104	0.235	ref|XP_971060.1| PREDICTED: similar to CG17002-PB [Tribolium castaneum]
BGIBMGA000462	1.00592	668.189	672.141	0.802	1	ref|NP_001036878.1| p27K [Bombyx mori] sp|Q8T113|P27K_BOMMO 27 kDa glycoprotein precursor (P27K) dbj|BAB87849.1| p27K [Bombyx mori]
BGIBMGA000463	3.45094	0.466464	1.60974	0.16	0.32	ref|XP_783441.1| PREDICTED: similar to piggyBac transposable element derived 4 [Strongylocentrotus purpuratus] ref|XP_001202848.1| PREDICTED: similar to piggyBac transposable element derived 4 [Strongylocentrotus purpuratus]
BGIBMGA000464	0.770709	22.2586	17.1549	0.046	0.123	gb|EAT37698.1| conserved hypothetical protein [Aedes aegypti]
BGIBMGA000465	0.575156	0.167635	0.0964165	0.596	0.842	emb|CAE70527.1| Hypothetical protein CBG17156 [Caenorhabditis briggsae]
BGIBMGA000466	6.90187	0.116363	0.803122	0.008394	0.029	ref|NP_724962.2| starry night CG11895-TA [Drosophila melanogaster] sp|Q9V5N8|STAN_DROME Protocadherin-like wing polarity protein stan precursor (Protein starry night) (Protein flamingo) gb|AAF58763.4| CG11895-TA [Drosophila melanogaster]
BGIBMGA000467	3.57294	0.632903	2.26132	5.092e-17	8.137e-16	ref|XP_968232.1| PREDICTED: similar to Protocadherin-like wing polarity protein stan precursor (Starry night protein) (Flamingo protein) [Tribolium castaneum]
BGIBMGA000468	1.47384	0.767018	1.13046	0.177	0.348	gb|EAT37611.1| conserved hypothetical protein [Aedes aegypti]
BGIBMGA000469	1.29716	14.2846	18.5294	0.038	0.103	ref|XP_001122854.1| PREDICTED: similar to CG10103-TA [Apis mellifera]
BGIBMGA000470	0.575156	0.53244	0.306236	0.453	0.678	ref|XP_969212.1| PREDICTED: similar to CG6465-TA [Tribolium castaneum]
BGIBMGA000471	0.498469	7.85024	3.9131	0.014	0.045	ref|XP_001122192.1| PREDICTED: similar to CG14079-TA [Apis mellifera]
BGIBMGA000472	0.575156	34.4915	19.838	2.58e-13	3.378e-12	ref|XP_968555.1| PREDICTED: similar to CG11069-TA [Tribolium castaneum]
BGIBMGA000473	2.67573	1.10062	2.94496	6.215e-07	4.576e-06	ref|XP_974750.1| PREDICTED: similar to 5-3 exoribonuclease 1 [Tribolium castaneum]
BGIBMGA000474	1.22288	39.113	47.8305	0.0008954	0.003914	ref|XP_974567.1| PREDICTED: similar to CG3983-PB, isoform B [Tribolium castaneum]
BGIBMGA000475	1.37478	177.063	243.424	1.402e-22	2.669e-21	dbj|BAC57964.1| calreticulin [Bombyx mori]
BGIBMGA000476	1.43246	55.385	79.337	9.562e-05	0.0005044	ref|XP_001123354.1| PREDICTED: hypothetical protein [Apis mellifera]
BGIBMGA000477	#DIV/0!	0	0.254285	1	0	gb|EAT36690.1| wd-repeat protein [Aedes aegypti]
BGIBMGA000478	#DIV/0!	0	0.199053	1	0	ref|XP_972704.1| PREDICTED: similar to WD repeat domain 10 [Tribolium castaneum]
BGIBMGA000479	#DIV/0!	0	0	1	1	no hit
BGIBMGA000480	1.15031	0.271612	0.312438	0.88	1	gb|EAT37938.1| scabrous protein [Aedes aegypti]
BGIBMGA000481	1.45822	8.92552	13.0154	0.001138	0.004847	ref|XP_001121155.1| PREDICTED: similar to CG4670-TA [Apis mellifera]
BGIBMGA000482	#DIV/0!	0	0	1	1	ref|XP_971438.1| PREDICTED: similar to CG11203-TA [Tribolium castaneum]
BGIBMGA000483	3.45094	0.140061	0.483341	0.16	0.32	ref|XP_971438.1| PREDICTED: similar to CG11203-TA [Tribolium castaneum]
BGIBMGA000484	1.95932	6.47419	12.685	7.15e-10	7.255e-09	ref|NP_001036846.1| nonclathrin coat protein gamma1-COP [Bombyx mori] dbj|BAA93047.2| nonclathrin coat protein gamma1-COP [Bombyx mori]
BGIBMGA000485	#DIV/0!	0	3.21783	0.547	0	dbj|BAD93237.1| PERIOD beta [Bombyx mori]
BGIBMGA000486	7.2254	1.22613	8.8593	9.18e-28	1.94e-26	ref|NP_001036975.1| period [Bombyx mori] dbj|BAD93236.1| PERIOD alpha [Bombyx mori]
BGIBMGA000487	10.3528	0.536433	5.55359	0.0004062	0.001906	gb|ABF21088.1| period [Bombyx mori]
BGIBMGA000488	0.874237	11.1757	9.7702	0.431	0.651	ref|XP_976341.1| PREDICTED: hypothetical protein [Tribolium castaneum]
BGIBMGA000489	#DIV/0!	0	0	1	1	gb|EAT33671.1| vacuolar proton atpases [Aedes aegypti]
BGIBMGA000490	#DIV/0!	0	0	1	1	no hit
BGIBMGA000491	#DIV/0!	0	0	1	1	ref|XP_966707.1| PREDICTED: similar to CG33531-TA [Tribolium castaneum]
BGIBMGA000492	#DIV/0!	0	0	1	1	ref|XP_966707.1| PREDICTED: similar to CG33531-TA [Tribolium castaneum]
BGIBMGA000493	0.276075	66.3902	18.3287	0	0	ref|XP_001354843.1| GA19236-TA [Drosophila pseudoobscura] gb|EAL31898.1| GA19236-TA [Drosophila pseudoobscura]
BGIBMGA000494	1.31464	1.77964	2.33959	0.179	0.352	ref|XP_393557.3| PREDICTED: similar to Stretchin-Mlck CG18255-TA, isoform A [Apis mellifera]
BGIBMGA000495	#DIV/0!	0	0	1	1	no hit
BGIBMGA000496	0.56502	203.561	115.016	0	0	ref|XP_320378.3| ENSANGP00000013980 [Anopheles gambiae str. PEST] gb|EAA00193.3| ENSANGP00000013980 [Anopheles gambiae str. PEST]
BGIBMGA000497	#DIV/0!	0	0	1	1	ref|XP_001120922.1| PREDICTED: similar to 48 related 2 CG5952-TA [Apis mellifera]
BGIBMGA000498	10.3528	0.197218	2.04176	0.0004062	0.001906	gb|AAR14936.1| CLOCK [Antheraea pernyi]
BGIBMGA000499	#DIV/0!	0	0	1	1	ref|XP_968635.1| PREDICTED: similar to Zinc finger protein 84 (Zinc finger protein HPF2) [Tribolium castaneum]
BGIBMGA000500	0.830781	1.26055	1.04724	0.658	0.901	ref|XP_973589.1| PREDICTED: similar to CG13313-TA [Tribolium castaneum]
BGIBMGA000501	#DIV/0!	0	0	1	1	no hit
BGIBMGA000502	6.6143	0.570673	3.7746	0.0003112	0.001492	ref|XP_969815.1| PREDICTED: similar to ankyrin repeat domain 12 [Tribolium castaneum]
BGIBMGA000503	1.62033	8.4844	13.7475	2.721e-05	0.0001572	ref|XP_969950.1| PREDICTED: similar to CG10984-PC, isoform C [Tribolium castaneum]
BGIBMGA000504	3.51484	1.41581	4.97634	1.687e-05	0.000101	ref|XP_970846.1| PREDICTED: similar to ZK899.2 [Tribolium castaneum]
BGIBMGA000505	1.72547	1.77333	3.05983	0.315	0.512	gb|EAT36727.1| conserved hypothetical protein [Aedes aegypti]
BGIBMGA000506	0.723053	14.7836	10.6893	0.154	0.318	ref|NP_650025.1| CG6567-TA [Drosophila melanogaster] gb|AAF54564.1| CG6567-TA [Drosophila melanogaster] gb|AAM27490.1| GH11067p [Drosophila melanogaster]
BGIBMGA000507	#DIV/0!	0	0	1	1	ref|XP_799985.2| PREDICTED: hypothetical protein [Strongylocentrotus purpuratus] ref|XP_001183782.1| PREDICTED: hypothetical protein [Strongylocentrotus purpuratus]
BGIBMGA000508	#DIV/0!	0	0	1	1	ref|XP_001347409.1| hypothetical protein PF10_0124 [Plasmodium falciparum 3D7] gb|AAN35322.1|AE014830_66 hypothetical protein [Plasmodium falciparum 3D7]
BGIBMGA000509	5.50507	0.422388	2.32528	6.342e-09	5.885e-08	ref|XP_967245.1| PREDICTED: similar to polyhomeotic-like 2 [Tribolium castaneum]
BGIBMGA000510	#DIV/0!	0	1.38149	1	0	ref|XP_001121952.1| PREDICTED: similar to polyhomeotic-like 3 [Apis mellifera]
BGIBMGA000511	0.840613	49.0333	41.2181	0.033	0.092	ref|NP_001040424.1| 3-hydroxyacyl-CoA dehydrogenase [Bombyx mori] gb|ABF51362.1| 3-hydroxyacyl-CoA dehydrogenase [Bombyx mori]
BGIBMGA000512	3.25922	0.262101	0.854244	0.022	0.067	ref|XP_972558.1| PREDICTED: similar to CG8085-PB, isoform B [Tribolium castaneum]
BGIBMGA000513	0.862734	0.650222	0.560969	0.864	1	ref|XP_394316.2| PREDICTED: similar to daughter of sevenless CG1044-TA, isoform A [Apis mellifera]
BGIBMGA000514	#DIV/0!	0	1.03709	1	0	gb|EAT39529.1| grb2-associated binder, gab [Aedes aegypti]
BGIBMGA000515	#DIV/0!	0	0	1	1	ref|XP_973966.1| PREDICTED: similar to CG1691-PD, isoform D [Tribolium castaneum]
BGIBMGA000516	5.91589	1.58775	9.39296	2.747e-18	4.633e-17	ref|XP_973966.1| PREDICTED: similar to CG1691-PD, isoform D [Tribolium castaneum]
BGIBMGA000517	2.4052	0.32547	0.782819	0.002898	0.011	ref|XP_396098.3| PREDICTED: similar to CG13917-TA [Apis mellifera]
BGIBMGA000518	1.1128	5.53272	6.15682	0.596	0.842	ref|XP_396531.2| PREDICTED: similar to CG12151-TA [Apis mellifera]
BGIBMGA000519	1.88233	5.41354	10.1901	0.047	0.123	no hit
BGIBMGA000520	0.771853	1239.68	956.85	0	0	ref|NP_001036950.1| glycine rich protein [Bombyx mori] dbj|BAE06188.1| glycine rich protein [Bombyx mori]
BGIBMGA000521	2.07798	3.13763	6.51994	6.757e-05	0.0003649	gb|EAT37163.1| zinc finger protein [Aedes aegypti]
BGIBMGA000522	#DIV/0!	0	0.159862	1	0	no hit
BGIBMGA000523	3.0675	0.9873	3.02854	0.033	0.092	ref|XP_001120611.1| PREDICTED: similar to CG14141-TA [Apis mellifera]
BGIBMGA000524	1.15031	0.255444	0.293841	0.915	1	gb|EAT40134.1| guanine nucleotide-binding protein beta 2 (g protein beta2) [Aedes aegypti]
BGIBMGA000525	#DIV/0!	0	0	1	1	no hit
BGIBMGA000526	1.06853	1379.87	1474.43	0.0002935	0.001417	ref|NP_001036897.1| Y-box protein [Bombyx mori] dbj|BAD26606.1| Y-box protein [Bombyx mori]
BGIBMGA000527	0.931966	60.7707	56.6363	0.249	0.462	ref|XP_974017.1| PREDICTED: similar to CG31100-TA [Tribolium castaneum]
BGIBMGA000528	2.10104	20.277	42.6028	6.533e-64	1.809e-62	ref|XP_968522.1| PREDICTED: similar to eukaryotic translation initiation factor 4 gamma, 3 [Tribolium castaneum]
BGIBMGA000529	1.73969	96.7973	168.397	3.002e-80	8.78e-79	ref|NP_001036959.1| neutral endopeptidase 24.11 [Bombyx mori] dbj|BAB33300.1| neutral endopeptidase 24.11 [Bombyx mori]
BGIBMGA000530	0.718945	0.592744	0.42615	0.625	0.868	gb|EAT35706.1| npdc-1 [Aedes aegypti]
BGIBMGA000531	#DIV/0!	0	0.531953	1	0	ref|XP_624387.1| PREDICTED: similar to CG30420-TA, isoform A, partial [Apis mellifera]
BGIBMGA000532	1.28081	3.19978	4.09831	0.027	0.078	ref|XP_974145.1| PREDICTED: similar to CG32393-TA, isoform A [Tribolium castaneum]
BGIBMGA000533	7.47703	0.36742	2.74721	0.005081	0.018	no hit
BGIBMGA000534	0.143789	2.93936	0.422648	0.099	0.225	ref|XP_396987.3| PREDICTED: similar to CG8949-TA [Apis mellifera]
BGIBMGA000535	#DIV/0!	0	0.213272	1	0	ref|XP_396254.3| PREDICTED: similar to RasGEF domain family, member 1B isoform 2 [Apis mellifera]
BGIBMGA000536	#DIV/0!	0	0.167378	1	0	ref|XP_718863.1| hypothetical protein CaO19_6276 [Candida albicans SC5314] ref|XP_718778.1| hypothetical protein CaO19_13655 [Candida albicans SC5314] gb|EAK99870.1| hypothetical protein CaO19.13655 [Candida albicans SC5314] gb|EAK99959.1| hypothetical protein CaO19.6276 [Candida albicans SC5314]
BGIBMGA000537	1.25987	1.1858	1.49395	0.39	0.601	gb|EAT43725.1| conserved hypothetical protein [Aedes aegypti]
BGIBMGA000538	0.690187	2.9154	2.01217	0.177	0.349	gb|EAT43776.1| potassium-dependent sodium-calcium exchanger, putative [Aedes aegypti]
BGIBMGA000539	0.657321	0.591344	0.388703	0.428	0.648	ref|XP_393316.3| PREDICTED: similar to CG8213-TA [Apis mellifera]
BGIBMGA000540	3.16336	0.839113	2.65442	1.806e-06	1.257e-05	ref|XP_967500.1| PREDICTED: similar to CG11727-TA, isoform A [Tribolium castaneum]
BGIBMGA000541	2.50362	13.611	34.0768	3e-08	2.602e-07	ref|XP_315015.1| ENSANGP00000025291 [Anopheles gambiae str. PEST] gb|EAA44328.1| ENSANGP00000025291 [Anopheles gambiae str. PEST]
BGIBMGA000542	2.06411	9.08202	18.7463	2.482e-13	3.252e-12	ref|XP_321276.2| ENSANGP00000018412 [Anopheles gambiae str. PEST] gb|EAA01146.2| ENSANGP00000018412 [Anopheles gambiae str. PEST]
BGIBMGA000543	#DIV/0!	0	1.29636	1	0	gb|EAT41243.1| hypothetical protein AaeL_AAEL007086 [Aedes aegypti]
BGIBMGA000544	1.39108	4.09709	5.69936	0.066	0.164	gb|EAT41242.1| leucine-rich transmembrane protein [Aedes aegypti]
BGIBMGA000545	2.12684	9.70888	20.6492	1.802e-18	3.06e-17	ref|XP_970437.1| PREDICTED: similar to CG12084-TA [Tribolium castaneum]
BGIBMGA000546	2.8347	3.07286	8.71062	7.901e-21	1.455e-19	ref|XP_843163.1| Leishmania major strain Friedlin proteophosphoglycan 5 [Leishmania major strain Friedlin] gb|AAZ14281.1| proteophosphoglycan 5 [Leishmania major strain Friedlin]
BGIBMGA000547	0	0.705833	0	1	1	ref|XP_396046.3| PREDICTED: similar to CG32843-TA, partial [Apis mellifera]
BGIBMGA000548	0.657321	2.66314	1.75054	0.17	0.337	ref|XP_394441.2| PREDICTED: similar to CG10338-TA [Apis mellifera]
BGIBMGA000549	0.60843	14.7519	8.9755	0.0001529	0.0007754	ref|XP_972061.1| PREDICTED: similar to CG9953-TA [Tribolium castaneum]
BGIBMGA000550	3.66662	0.363992	1.33462	2.212e-05	0.0001296	ref|XP_395793.2| PREDICTED: similar to CRSP complex subunit 3 (Cofactor required for Sp1 transcriptional activation subunit 3) (Transcriptional coactivator CRSP130) (Vitamin D3 receptor-interacting protein complex 130 kDa component) (DRIP130) (Activator-recruited cofactor 130... isoform 1 [Apis mellifera]
BGIBMGA000551	0.958594	1.3191	1.26448	0.941	1	ref|XP_968396.1| PREDICTED: similar to CG4609-PC, isoform C [Tribolium castaneum]
BGIBMGA000552	0.894687	2.95284	2.64187	0.689	0.931	ref|XP_968396.1| PREDICTED: similar to CG4609-PC, isoform C [Tribolium castaneum]
BGIBMGA000553	1.02439	40.898	41.8955	0.754	0.985	ref|XP_968570.1| PREDICTED: similar to CG12002-TA, isoform A [Tribolium castaneum]
BGIBMGA000554	0.793225	26.384	20.9284	0.009034	0.03	ref|XP_970717.1| PREDICTED: similar to CG12164-TA [Tribolium castaneum]
BGIBMGA000555	1.62089	5.9805	9.69377	0.012	0.04	ref|XP_973522.1| PREDICTED: similar to CG8314-TA [Tribolium castaneum]
BGIBMGA000556	0.522869	3.53339	1.8475	0.159	0.32	no hit
BGIBMGA000557	0.530913	1.68853	0.896463	0.133	0.287	ref|NP_569988.1| CG14052-TA [Drosophila melanogaster] gb|AAF45754.2| CG14052-TA [Drosophila melanogaster]
BGIBMGA000558	2.87578	0.142668	0.410283	0.107	0.239	no hit
BGIBMGA000559	1.73861	120.774	209.979	3.667e-24	7.226e-23	sp|P82204|TPIS_BOMMO Triosephosphate isomerase (TIM) (Triose-phosphate isomerase) gb|AAU34185.1| triosephosphate isomerase [Bombyx mori]
BGIBMGA000560	6.51844	0.270926	1.76601	1.268e-05	7.737e-05	ref|XP_974782.1| PREDICTED: similar to CG7693-TA, isoform A [Tribolium castaneum]
BGIBMGA000561	0.99884	419.539	419.052	0.813	1	no hit
BGIBMGA000562	1.72547	2.71612	4.68657	0.155	0.318	gb|ABD64815.1| Dvir_CG10440 [Drosophila virilis]
BGIBMGA000563	0.816647	1422.88	1161.99	0	0	dbj|BAE43824.1| tyrosine hydroxylase [Papilio xuthus]
BGIBMGA000564	2.48036	1.60729	3.98666	0.0001752	0.0008804	ref|XP_971080.1| PREDICTED: similar to CG11874-TA [Tribolium castaneum]
BGIBMGA000565	3.64266	0.609583	2.2205	0.009877	0.033	ref|XP_968480.1| PREDICTED: similar to CG1764-TA [Tribolium castaneum]
BGIBMGA000566	#DIV/0!	0	0.305478	1	0	ref|NP_476855.1| Glutamate receptor I CG8442-TA [Drosophila melanogaster] sp|Q03445|GLK1_DROME Glutamate receptor 1 precursor (Glutamate receptor I) (dGLUR-I) (Kainate-selective glutamate receptor) gb|AAF50652.2| CG8442-TA [Drosophila melanogaster]
BGIBMGA000567	#DIV/0!	0	0	1	1	ref|XP_968786.1| PREDICTED: similar to CG4481-TA [Tribolium castaneum]
BGIBMGA000568	#DIV/0!	0	0.164551	1	0	gb|AAB62572.1| GABA-gated chloride channel isoform a3 [Heliothis virescens]
BGIBMGA000569	#DIV/0!	0	1.09409	1	0	no hit
BGIBMGA000570	#DIV/0!	0	0	1	1	ref|NP_728573.1| APP-like protein interacting protein 1 CG1200-PB, isoform B [Drosophila melanogaster] sp|Q9W0K0|JIP1_DROME JNK-interacting protein 1 (JIP-1) (Protein eye developmental SP512) (APP-like-interacting protein 1) (APLIP1) gb|AAF34806.1|AF231037_1 SP512 protein [Drosophila melanogaster] gb|AAL50332.1|AF220194_1 APPL interaction protein 1 [Drosophila melanogaster] gb|AAK92919.1| GH14842…
BGIBMGA000571	#DIV/0!	0	0	1	1	no hit
BGIBMGA000572	2.4855	3.47688	8.64177	6.417e-07	4.718e-06	ref|XP_967882.1| PREDICTED: similar to CG7995-TA, isoform A [Tribolium castaneum]
BGIBMGA000573	1.86926	0.812777	1.51929	0.237	0.44	ref|NP_729816.2| CG10632-PB [Drosophila melanogaster] gb|AAK93225.1| LD31582p [Drosophila melanogaster] gb|AAF49897.3| CG10632-PB [Drosophila melanogaster]
BGIBMGA000574	1.15031	1.95957	2.25412	0.763	0.995	ref|XP_393780.2| PREDICTED: similar to CG10632-TA, partial [Apis mellifera]
BGIBMGA000575	#DIV/0!	0	0	1	1	no hit
BGIBMGA000576	#DIV/0!	0	0	1	1	no hit
BGIBMGA000577	1.12292	6.24682	7.0147	0.495	0.729	ref|XP_319802.3| ENSANGP00000019600 [Anopheles gambiae str. PEST] gb|EAA14765.4| ENSANGP00000019600 [Anopheles gambiae str. PEST]
BGIBMGA000578	1.97196	2.42651	4.785	0.0005438	0.00247	ref|XP_970503.1| PREDICTED: similar to CG7334-TA, isoform A [Tribolium castaneum]
BGIBMGA000579	3.45094	0.554453	1.91338	0.004919	0.018	ref|XP_397549.2| PREDICTED: similar to CG18659-TA, isoform A [Apis mellifera]
BGIBMGA000580	1.91719	0.648911	1.24408	0.282	0.509	ref|NP_001024342.1| Aboc, EXpulsion defective family member (aex-3) [Caenorhabditis elegans] gb|AAM51509.1|U49945_4 Aboc, expulsion defective protein 3, isoform b [Caenorhabditis elegans]
BGIBMGA000581	2.09148	3.30267	6.90745	3.239e-05	0.0001849	gb|EAT39324.1| conserved hypothetical protein [Aedes aegypti]
BGIBMGA000582	2.90026	9.18483	26.6384	6.482e-29	1.386e-27	ref|XP_396585.2| PREDICTED: similar to CG4928-PB, isoform B [Apis mellifera]
BGIBMGA000583	1.43789	0.703519	1.01158	0.531	0.772	sp|O76537|PGRP_TRINI Peptidoglycan recognition protein precursor gb|AAC31820.1| peptidoglycan recognition protein precursor [Trichoplusia ni]
BGIBMGA000584	2.16119	4.22489	9.1308	1.16e-05	7.142e-05	gb|ABA86375.1| CG14745 [Drosophila erecta]
BGIBMGA000585	4.02609	0.527639	2.12432	0.004278	0.016	sp|O76537|PGRP_TRINI Peptidoglycan recognition protein precursor gb|AAC31820.1| peptidoglycan recognition protein precursor [Trichoplusia ni]
BGIBMGA000586	1.35946	2.32314	3.15821	0.391	0.602	ref|XP_314103.3| ENSANGP00000010323 [Anopheles gambiae str. PEST] gb|EAA09419.3| ENSANGP00000010323 [Anopheles gambiae str. PEST]
BGIBMGA000587	#DIV/0!	0	0.127757	1	0	ref|XP_968938.1| PREDICTED: similar to CG33531-TA [Tribolium castaneum]
BGIBMGA000588	0.671016	1.68073	1.1278	0.32	0.515	no hit
BGIBMGA000589	1.31464	3.57622	4.70145	0.548	0.789	dbj|BAC10622.1| syntaxin-like protein [Bombyx mori]
BGIBMGA000590	0.893006	35.4512	31.6581	0.403	0.614	dbj|BAB85199.1| Pleiotrophin-like protein [Bombyx mori] dbj|BAC10621.1| Pleiotrophin-like protein [Bombyx mori]
BGIBMGA000591	2.03656	7.88289	16.054	2.765e-18	4.658e-17	dbj|BAB85195.1| projectin-like protein [Bombyx mori] dbj|BAC10616.1| projectin-like protein [Bombyx mori]
BGIBMGA000592	0.735552	42.0384	30.9214	1.502e-05	9.06e-05	dbj|BAB85194.1| leucyl aminopeptidase-like protein [Bombyx mori] dbj|BAC10615.1| leucyl aminopeptidase-like protein [Bombyx mori]
BGIBMGA000593	1.15031	1.60609	1.8475	0.736	0.966	dbj|BAB85192.1| hypothetical protein [Bombyx mori] dbj|BAC10613.1| hypothetical protein [Bombyx mori]
BGIBMGA000594	#DIV/0!	0	0.489735	1	0	ref|XP_971273.1| PREDICTED: similar to CG15669-TA, isoform A [Tribolium castaneum]
BGIBMGA000595	#DIV/0!	0	0	1	1	ref|XP_396456.3| PREDICTED: similar to Misexpression suppressor of KSR 2 CG15669-PB, isoform B isoform 1 [Apis mellifera]
BGIBMGA000596	0.961899	110.422	106.215	0.275	0.498	ref|NP_001040488.1| vacuolar ATP synthase subunit H [Bombyx mori] gb|ABF51492.1| vacuolar ATP synthase subunit H [Bombyx mori]
BGIBMGA000597	1.32286	2.55444	3.37917	0.462	0.688	ref|XP_971273.1| PREDICTED: similar to CG15669-TA, isoform A [Tribolium castaneum]
BGIBMGA000598	#DIV/0!	0	0	1	1	no hit
BGIBMGA000599	1.60309	4.07967	6.5401	0.003666	0.014	ref|NP_728802.2| CG11486-PC, isoform C [Drosophila melanogaster] gb|AAF47713.3| CG11486-PC, isoform C [Drosophila melanogaster]
BGIBMGA000600	3.25922	0.53554	1.74544	4.814e-06	3.141e-05	ref|XP_624101.2| PREDICTED: similar to small wing CG4200-TA [Apis mellifera]
BGIBMGA000601	2.38279	0.785571	1.87185	0.019	0.058	gb|AAQ22445.1| RE55648p [Drosophila melanogaster]
BGIBMGA000602	2.37419	3.29995	7.8347	3.008e-16	4.606e-15	ref|XP_971394.1| PREDICTED: similar to CG10079-PB, isoform B [Tribolium castaneum]
BGIBMGA000603	1.1664	6.88599	8.03182	0.156	0.318	ref|XP_973389.1| PREDICTED: similar to CG8110-TA, isoform A [Tribolium castaneum]
BGIBMGA000604	#DIV/0!	0	0	1	1	ref|XP_001121064.1| PREDICTED: similar to scratch CG1130-TA [Apis mellifera]
BGIBMGA000605	#DIV/0!	0	0	1	1	ref|XP_001121064.1| PREDICTED: similar to scratch CG1130-TA [Apis mellifera]
BGIBMGA000606	#DIV/0!	0	0	1	1	ref|XP_969740.1| PREDICTED: similar to CG1130-TA [Tribolium castaneum]
BGIBMGA000607	#DIV/0!	0	0	1	1	ref|XP_001121064.1| PREDICTED: similar to scratch CG1130-TA [Apis mellifera]
BGIBMGA000608	4.02609	0.747121	3.00798	0.0002258	0.001112	ref|XP_971138.1| PREDICTED: similar to CG9089-TA [Tribolium castaneum]
BGIBMGA000609	#DIV/0!	0	0	1	1	no hit
BGIBMGA000610	0	0.130519	0	1	1	ref|XP_312929.3| ENSANGP00000014719 [Anopheles gambiae str. PEST] gb|EAA08488.3| ENSANGP00000014719 [Anopheles gambiae str. PEST]
BGIBMGA000611	#DIV/0!	0	0	1	1	no hit
BGIBMGA000612	1.30261	2942.12	3832.42	3.508e-295	1.216e-293	ref|XP_393281.2| PREDICTED: similar to Paramyosin CG5939-TA, isoform A [Apis mellifera]
BGIBMGA000613	1.02028	2426.61	2475.82	0.25	0.463	ref|NP_729406.1| Paramyosin CG5939-PC, isoform C [Drosophila melanogaster] ref|NP_729407.1| Paramyosin CG5939-PD, isoform D [Drosophila melanogaster] sp|P35416|MYSP2_DROME Paramyosin, short form (Miniparamyosin) gb|AAF50371.2| CG5939-PC, isoform C [Drosophila melanogaster] gb|AAN11995.1| CG5939-PD, isoform D [Drosophila melanogaster]
BGIBMGA000614	4.24178	1.67635	7.11072	3.865e-12	4.633e-11	ref|XP_970784.1| PREDICTED: similar to CG32025-TA [Tribolium castaneum]
BGIBMGA000615	2.05413	7.19714	14.7839	5.321e-19	9.263e-18	ref|XP_970849.1| PREDICTED: similar to CG32030-TA, isoform A [Tribolium castaneum]
BGIBMGA000616	0.967308	8.13898	7.87291	0.868	1	ref|XP_315692.3| ENSANGP00000021877 [Anopheles gambiae str. PEST] gb|EAA11808.4| ENSANGP00000021877 [Anopheles gambiae str. PEST]
BGIBMGA000617	2.01305	0.966546	1.9457	0.175	0.346	ref|XP_973455.1| PREDICTED: similar to CG5081-TA, isoform A [Tribolium castaneum]
BGIBMGA000618	1.23248	5.60452	6.90745	0.657	0.901	ref|XP_970906.1| PREDICTED: similar to CG9847-TA, isoform A [Tribolium castaneum]
BGIBMGA000619	1.06815	27.7217	29.6109	0.7	0.938	dbj|BAB85190.1| FK506-binding protein [Bombyx mori] dbj|BAC10611.1| FK506-binding protein [Bombyx mori]
BGIBMGA000620	3.45094	0.937456	3.2351	2.46e-05	0.0001434	dbj|BAB85191.1| heparanase-like protein [Bombyx mori] dbj|BAC10612.1| heparanase-like protein [Bombyx mori]
BGIBMGA000621	2.12089	2.12976	4.51698	0.003062	0.012	dbj|BAB85193.1| hypothetical protein [Bombyx mori] dbj|BAC10614.1| hypothetical protein [Bombyx mori]
BGIBMGA000622	2.42476	33.6566	81.609	0	0	dbj|BAB85196.1| BMKETTIN [Bombyx mori] dbj|BAC10617.1| KETTIN [Bombyx mori]
BGIBMGA000623	0.318434	6.5405	2.08272	0	0	dbj|BAB85197.1| Titin-like protein [Bombyx mori]
BGIBMGA000624	1.03056	240.224	247.565	0.151	0.318	dbj|BAB85198.1| Titin-like protein [Bombyx mori]
BGIBMGA000625	1.15031	0.288405	0.331756	0.915	1	no hit
BGIBMGA000626	1.1164	32.0349	35.7637	0.095	0.221	dbj|BAB85201.1| PM-Scl autoantigen-like protein [Bombyx mori] dbj|BAC10623.1| PM-Scl autoantigen-like protein [Bombyx mori]
BGIBMGA000627	0.807152	31.9178	25.7625	0.067	0.167	dbj|BAB85203.1| ubiquitin conjugating enzyme-like protein [Bombyx mori] dbj|BAC10625.1| ubiquitin conjugating enzyme-like protein [Bombyx mori]
BGIBMGA000628	0.799072	90.4245	72.2557	1.214e-07	9.78e-07	ref|XP_392428.2| PREDICTED: similar to Bestrophin 2 CG10173-TA [Apis mellifera]
BGIBMGA000629	3.0297	4.90177	14.8509	1.574e-24	3.115e-23	ref|XP_967163.1| PREDICTED: similar to CG7015-TA [Tribolium castaneum]
BGIBMGA000630	2.77992	0.583079	1.62092	0.007492	0.026	ref|XP_969084.1| PREDICTED: similar to CG2812-TA, partial [Tribolium castaneum]
BGIBMGA000631	1.34203	0.631098	0.846953	0.67	0.912	ref|XP_969084.1| PREDICTED: similar to CG2812-TA, partial [Tribolium castaneum]
BGIBMGA000632	3.73852	0.949439	3.54949	1.5e-05	9.052e-05	ref|XP_316173.2| ENSANGP00000020349 [Anopheles gambiae str. PEST] gb|EAA11621.2| ENSANGP00000020349 [Anopheles gambiae str. PEST]
BGIBMGA000633	#DIV/0!	0	0	1	1	no hit
BGIBMGA000634	#DIV/0!	0	9.4029	0.0002254	0	no hit
BGIBMGA000635	3.97381	3.29652	13.0997	6.665e-08	5.557e-07	ref|XP_001121925.1| PREDICTED: similar to forkhead box L2 [Apis mellifera]
BGIBMGA000636	#DIV/0!	0	0.857036	1	0	no hit
BGIBMGA000637	2.30062	0.285337	0.656453	0.4	0.611	ref|XP_001353411.1| GA10403-TA [Drosophila pseudoobscura] gb|EAL30918.1| GA10403-TA [Drosophila pseudoobscura]
BGIBMGA000638	1.80763	0.811022	1.46603	0.143	0.306	gb|EAT40787.1| iroquois-class homeodomain protein irx [Aedes aegypti]
BGIBMGA000639	1.72547	1.19207	2.05689	0.218	0.414	ref|XP_971676.1| PREDICTED: similar to CG10601-TA, isoform A [Tribolium castaneum]
BGIBMGA000640	1.15031	0.121365	0.139608	0.915	1	dbj|BAA96811.1| cytochrome P450 [Bombyx mori] gb|ABC69163.1| cytochrome P450 CYP305B1V1 [Bombyx mandarina] gb|ABD78849.1| cytochrome P450 Cyp305B1 [Bombyx mori]
BGIBMGA000641	#DIV/0!	0	0	1	1	gb|AAB62563.1| GABA-gated chloride channel isoform a2 [Heliothis virescens]
BGIBMGA000642	0.575156	0.106647	0.0613385	0.707	0.938	ref|XP_967413.1| PREDICTED: similar to CG9122-TA [Tribolium castaneum]
BGIBMGA000643	3.51484	1.47868	5.19734	1.165e-09	1.16e-08	ref|XP_623820.2| PREDICTED: similar to O-glycosyltransferase CG10392-PB, isoform B [Apis mellifera]
BGIBMGA000644	#DIV/0!	0	0	1	1	ref|XP_001122808.1| PREDICTED: similar to Glutamate receptor IB CG4481-TA, partial [Apis mellifera]
BGIBMGA000645	0	0.0730835	0	1	1	ref|XP_968786.1| PREDICTED: similar to CG4481-TA [Tribolium castaneum]
BGIBMGA000646	0.636343	6.51482	4.14566	0.029	0.083	ref|XP_624942.1| PREDICTED: similar to TBP-associated factor 7 CG2670-TA isoform 2 [Apis mellifera]
BGIBMGA000647	0.954924	93.8982	89.6657	0.142	0.305	gb|AAF63957.1| CALNUC [Spodoptera frugiperda]
BGIBMGA000648	0.815532	906.626	739.382	0	0	ref|NP_001036847.1| IDGF like protein [Bombyx mori] sp|Q9GV28|IDGFL_BOMMO Chitinase-like protein EN03 precursor (Imaginal disk growth factor-like protein) dbj|BAB16695.1| IDGF like protein [Bombyx mori]
BGIBMGA000649	0	0.783114	0	1	2	gb|AAN39695.1| ATP synthase-like protein [Choristoneura parallela]
BGIBMGA000650	#DIV/0!	0	0	1	1	ref|XP_396475.2| PREDICTED: similar to Carboxyl-terminal PDZ ligand of neuronal nitric oxide synthase protein (C--terminal PDZ ligand of neuronal nitric oxide synthase protein) (Nitric oxide synthase 1 adaptor protein) [Apis mellifera]
BGIBMGA000651	1.15031	0.380449	0.437635	0.915	1	ref|XP_396475.2| PREDICTED: similar to Carboxyl-terminal PDZ ligand of neuronal nitric oxide synthase protein (C--terminal PDZ ligand of neuronal nitric oxide synthase protein) (Nitric oxide synthase 1 adaptor protein) [Apis mellifera]
BGIBMGA000652	1.15031	0.229245	0.263703	0.915	1	no hit
BGIBMGA000653	#DIV/0!	0	0.211324	1	0	ref|XP_968392.1| PREDICTED: similar to C-terminal PDZ domain ligand of neuronal nitric oxide synthase [Tribolium castaneum]
BGIBMGA000654	1.05445	0.764513	0.806143	0.935	1	ref|XP_968392.1| PREDICTED: similar to C-terminal PDZ domain ligand of neuronal nitric oxide synthase [Tribolium castaneum]
BGIBMGA000655	0.383437	1.23318	0.472847	0.168	0.333	ref|XP_974065.1| PREDICTED: similar to outer dense fiber of sperm tails 2 isoform 1 [Tribolium castaneum]
BGIBMGA000656	#DIV/0!	0	0	1	1	no hit
BGIBMGA000657	0.115031	0.405161	0.0466062	0.055	0.141	ref|XP_316059.3| ENSANGP00000010697 [Anopheles gambiae str. PEST] gb|EAA11757.3| ENSANGP00000010697 [Anopheles gambiae str. PEST]
BGIBMGA000658	0.575156	0.298018	0.171407	0.707	0.938	ref|XP_001360728.1| GA13032-TA [Drosophila pseudoobscura] gb|EAL25303.1| GA13032-TA [Drosophila pseudoobscura]
BGIBMGA000659	10.3528	0.123888	1.28258	0.0004062	0.001906	ref|XP_396437.1| PREDICTED: similar to CG30427-PC, isoform C [Apis mellifera]
BGIBMGA000660	0.539209	5.2981	2.85679	0.102	0.23	ref|XP_393581.2| PREDICTED: similar to geminin CG3183-TA [Apis mellifera]
BGIBMGA000661	2.97164	4.06774	12.0879	2.158e-16	3.371e-15	gb|EAT39913.1| protein disulfide isomerase [Aedes aegypti]
BGIBMGA000662	2.16069	55.7109	120.374	2.222e-63	6.143e-62	ref|XP_970717.1| PREDICTED: similar to CG12164-TA [Tribolium castaneum]
BGIBMGA000663	0.517641	12.4752	6.45766	0.019	0.057	ref|NP_647647.2| CG13931-TA [Drosophila melanogaster] gb|AAY55340.1| IP04370p [Drosophila melanogaster] gb|AAY55365.1| IP04270p [Drosophila melanogaster] gb|AAF47549.2| CG13931-TA [Drosophila melanogaster]
BGIBMGA000664	1.88032	7.87981	14.8165	0.002275	0.009031	ref|NP_001040235.1| hypothetical protein LOC692928 [Bombyx mori] gb|ABD36286.1| unknown [Bombyx mori]
BGIBMGA000665	#DIV/0!	0	0	1	1	gb|AAH79797.1| LOC446273 protein [Xenopus laevis]
BGIBMGA000666	0.451908	2.84472	1.28555	0.064	0.161	ref|XP_315557.3| ENSANGP00000018286 [Anopheles gambiae str. PEST] gb|EAA11343.3| ENSANGP00000018286 [Anopheles gambiae str. PEST]
BGIBMGA000667	0.498607	112.976	56.3306	7.705e-14	1.028e-12	sp|P21808|BXE1_BOMMO Bombyxin E-1 precursor (BBX-E1) (Bombyxin IV) (4K-prothoracicotropic hormone IV) (4K-PTTH-IV) [Contains: Bombyxin E-1 B chain; Bombyxin E-1 A chain] dbj|BAA22159.1| prepro-bombyxin E1 [Bombyx mori]
BGIBMGA000668	0.67973	16.8593	11.4598	0.109	0.242	ref|NP_001040504.1| thioesterase superfamily member 2 [Bombyx mori] gb|ABF51522.1| thioesterase superfamily member 2 [Bombyx mori]
BGIBMGA000669	2.01305	0.166336	0.334842	0.338	0.535	ref|XP_397211.3| PREDICTED: similar to Suppressor of Cytokine Signaling at 16D CG8146-TA, partial [Apis mellifera]
BGIBMGA000670	#DIV/0!	0	0.101826	1	0	ref|XP_624042.1| PREDICTED: similar to photoreceptor-specific nuclear receptor isoform b [Apis mellifera]
BGIBMGA000671	2.18559	0.944424	2.06413	0.082	0.196	ref|NP_690545.1| tetracyclin-resistance protein [Heliothis zea virus 1] gb|AAN04419.1|AF451898_125 tetracyclin-resistance protein [Heliothis zea virus 1]
BGIBMGA000672	1.30938	174.398	228.354	3.697e-18	6.172e-17	ref|XP_970124.1| PREDICTED: similar to CG3861-TA, isoform A [Tribolium castaneum]
BGIBMGA000673	#DIV/0!	0	1.25932	1	0	ref|XP_392452.1| PREDICTED: similar to Peptidoglycan recognition protein LC CG4432-TA, isoform A [Apis mellifera]
BGIBMGA000674	#DIV/0!	0	0	1	1	ref|XP_968288.1| PREDICTED: hypothetical protein [Tribolium castaneum]
BGIBMGA000675	#DIV/0!	0	0	1	1	gb|EAT43778.1| potassium-dependent sodium-calcium exchanger, putative [Aedes aegypti]
BGIBMGA000676	0	0.894055	0	1	1	gb|AAK61417.1| transposase [Ceratitis rosa]
BGIBMGA000677	#DIV/0!	0	0	1	1	ref|XP_321718.3| ENSANGP00000015755 [Anopheles gambiae str. PEST] gb|EAA01076.3| ENSANGP00000015755 [Anopheles gambiae str. PEST]
BGIBMGA000678	#DIV/0!	0	0	1	1	ref|XP_972418.1| PREDICTED: similar to CG12524-TA [Tribolium castaneum]
BGIBMGA000679	1.08395	8.45288	9.16249	0.775	1	ref|NP_001040206.1| rotamase Pin1 [Bombyx mori] gb|ABD36247.1| rotamase Pin1 [Bombyx mori]
BGIBMGA000680	0.719832	102.848	74.0333	4.024e-12	4.815e-11	ref|XP_967731.1| PREDICTED: similar to CG1743-PB, isoform B [Tribolium castaneum]
BGIBMGA000681	1.75763	135.094	237.444	2.402e-75	6.984e-74	ref|XP_310546.3| ENSANGP00000017295 [Anopheles gambiae str. PEST] gb|EAA06263.3| ENSANGP00000017295 [Anopheles gambiae str. PEST]
BGIBMGA000682	1.2941	2.82333	3.65368	0.548	0.789	ref|XP_001197210.1| PREDICTED: similar to LOC507488 protein, partial [Strongylocentrotus purpuratus]
BGIBMGA000683	1.05569	113.409	119.724	0.339	0.536	ref|XP_967695.1| PREDICTED: similar to CG32528-TA [Tribolium castaneum]
BGIBMGA000684	#DIV/0!	0	0	1	1	ref|XP_969045.1| PREDICTED: similar to CG15151-TA [Tribolium castaneum]
BGIBMGA000685	2.07056	1.40428	2.90764	0.112	0.247	no hit
BGIBMGA000686	2.04899	1.61942	3.31818	0.005184	0.019	ref|XP_970125.1| PREDICTED: similar to CG32688-TA, isoform A [Tribolium castaneum]
BGIBMGA000687	0.575156	2.33958	1.34563	0.16	0.321	ref|XP_973939.1| PREDICTED: similar to CG9657-TA [Tribolium castaneum]
BGIBMGA000688	#DIV/0!	0	0	1	1	ref|XP_968752.1| PREDICTED: similar to Na-Ca exchanger 5 [Tribolium castaneum]
BGIBMGA000689	2.42566	2.99829	7.27283	7.044e-10	7.158e-09	ref|XP_971536.1| PREDICTED: similar to CG5682-TA [Tribolium castaneum]
BGIBMGA000690	0.862734	0.173043	0.14929	0.864	1	ref|XP_967250.1| PREDICTED: similar to CG6619-TA [Tribolium castaneum]
BGIBMGA000691	3.50696	52.5346	184.237	0	0	ref|XP_001353286.1| GA19067-TA [Drosophila pseudoobscura] gb|EAL30789.1| GA19067-TA [Drosophila pseudoobscura]
BGIBMGA000692	8.77113	0.232474	2.03906	1.021e-27	2.154e-26	ref|XP_970411.1| PREDICTED: similar to CG7092-TA [Tribolium castaneum]
BGIBMGA000693	2.30062	4.42258	10.1747	8.798e-15	1.245e-13	ref|XP_970411.1| PREDICTED: similar to CG7092-TA [Tribolium castaneum]
BGIBMGA000694	0.896922	55.187	49.4984	0.268	0.488	ref|XP_968083.1| PREDICTED: similar to prefoldin 1 [Tribolium castaneum]
BGIBMGA000695	1.11437	3.26347	3.6367	0.751	0.982	ref|XP_967327.1| PREDICTED: similar to C35D10.6 [Tribolium castaneum]
BGIBMGA000696	2.87578	0.371877	1.06944	0.023	0.068	ref|XP_969397.1| PREDICTED: similar to CG5522-TA, isoform A [Tribolium castaneum]
BGIBMGA000697	#DIV/0!	0	0.18149	1	0	ref|XP_315694.1| ENSANGP00000021668 [Anopheles gambiae str. PEST] gb|EAA11751.2| ENSANGP00000021668 [Anopheles gambiae str. PEST]
BGIBMGA000698	3.0675	0.698394	2.14232	1.686e-08	1.514e-07	ref|XP_320568.3| ENSANGP00000008696 [Anopheles gambiae str. PEST] gb|EAA00340.3| ENSANGP00000008696 [Anopheles gambiae str. PEST]
BGIBMGA000699	5.17641	0.681019	3.52523	6.066e-14	8.153e-13	ref|XP_969912.1| PREDICTED: similar to CG8475-TA, isoform A [Tribolium castaneum]
BGIBMGA000700	#DIV/0!	0	0.151242	1	0	no hit
BGIBMGA000701	1.42426	173.813	247.555	6.593e-35	1.518e-33	ref|NP_001036912.1| catalase [Bombyx mori] dbj|BAD38853.1| catalase [Bombyx mori]
BGIBMGA000702	#DIV/0!	0	0	1	1	no hit
BGIBMGA000703	2.13604	37.4914	80.0829	1.07e-40	2.617e-39	ref|XP_973819.1| PREDICTED: similar to CG6199-TA, isoform A [Tribolium castaneum]
BGIBMGA000704	1.15551	130.953	151.317	0.004395	0.016	ref|XP_973819.1| PREDICTED: similar to CG6199-TA, isoform A [Tribolium castaneum]
BGIBMGA000705	4.02609	0.0505116	0.203364	0.099	0.225	ref|XP_967569.1| PREDICTED: similar to potassium channel, subfamily T, member 1 [Tribolium castaneum]
BGIBMGA000706	#DIV/0!	0	0	1	1	no hit
BGIBMGA000707	#DIV/0!	0	0	1	1	no hit
BGIBMGA000708	5.32019	0.439699	2.33929	2.009e-05	0.0001185	gb|EAT44277.1| conserved hypothetical protein [Aedes aegypti]
BGIBMGA000709	3.45094	0.343867	1.18666	0.16	0.32	ref|NP_525093.1| Frequenin 2 CG5907-TA, isoform A [Drosophila melanogaster] ref|NP_996501.1| Frequenin 2 CG5907-PC, isoform C [Drosophila melanogaster] ref|NP_996502.1| Frequenin 2 CG5907-PB, isoform B [Drosophila melanogaster] ref|XP_001354341.1| GA19219-TA [Drosophila pseudoobscura] gb|AAF48809.1| CG5907-TA, isoform A [Drosophila melanogaster] gb|AAS65399.1| CG5907-PB, isoform B [Drosophila mel…
BGIBMGA000710	3.14966	4.52413	14.2495	5.961e-09	5.56e-08	ref|XP_966498.1| PREDICTED: similar to Vesicle-associated membrane protein-associated protein B/C (VAMP-associated protein B/C) (VAMP-B/VAMP-C) (VAP-B/VAP-C) [Tribolium castaneum]
BGIBMGA000711	6.32672	0.127117	0.804232	0.014	0.044	ref|XP_971016.1| PREDICTED: similar to protein kinase N2 [Tribolium castaneum]
BGIBMGA000712	#DIV/0!	0	0.0389562	1	0	ref|XP_976385.1| PREDICTED: hypothetical protein [Tribolium castaneum]
BGIBMGA000713	#DIV/0!	0	0	1	1	no hit
BGIBMGA000714	2.49739	4.38375	10.9479	5.279e-09	4.955e-08	ref|XP_308237.3| ENSANGP00000021536 [Anopheles gambiae str. PEST] gb|EAA04057.3| ENSANGP00000021536 [Anopheles gambiae str. PEST]
BGIBMGA000715	0.864115	78.8872	68.1676	0.002738	0.011	ref|XP_970506.1| PREDICTED: similar to CG12262-TA [Tribolium castaneum]
BGIBMGA000716	3.01934	61.7441	186.427	1.799e-200	6.006e-199	gb|AAL50351.1| nuclear hormone receptor betaFTZ-F1 [Manduca sexta]
BGIBMGA000717	#DIV/0!	0	0	1	1	ref|XP_973843.1| PREDICTED: similar to angiopoietin-like 1 precursor [Tribolium castaneum]
BGIBMGA000718	0	0.646305	0	1	1	no hit
BGIBMGA000719	1.8898	0.81454	1.53932	0.11	0.244	gb|AAI23413.1| LOC511682 protein [Bos taurus]
BGIBMGA000720	1.72547	0.683354	1.17911	0.477	0.706	ref|YP_567940.1| Sel1 [Rhodopseudomonas palustris BisB5] gb|ABE38039.1| Sel1 [Rhodopseudomonas palustris BisB5]
BGIBMGA000721	1.3334	23.333	31.1122	2.264e-05	0.0001324	sp|Q9VP61|ACSA_DROME Acetyl-coenzyme A synthetase (Acetate--CoA ligase) (Acyl-activating enzyme) (Acetyl-CoA synthetase) (ACS) (AceCS) gb|AAL90278.1| LD12826p [Drosophila melanogaster]
BGIBMGA000722	0.803527	28.2771	22.7214	0.046	0.122	ref|NP_001040328.1| surfeit protein isoform 1 [Bombyx mori] gb|ABD36358.1| surfeit protein isoform 1 [Bombyx mori]
BGIBMGA000723	1.06959	9.7378	10.4154	0.734	0.964	emb|CAB58343.1| hypothetical protein [Drosophila erecta]
BGIBMGA000724	0.832856	6.56161	5.46488	0.07	0.173	gb|AAM51996.1| RE14657p [Drosophila melanogaster]
BGIBMGA000725	4.02609	0.0932927	0.375605	0.02	0.06	ref|XP_315658.2| ENSANGP00000021663 [Anopheles gambiae str. PEST] gb|EAA11754.2| ENSANGP00000021663 [Anopheles gambiae str. PEST]
BGIBMGA000726	#DIV/0!	0	0.232855	1	0	no hit
BGIBMGA000727	#DIV/0!	0	0.165878	1	0	gb|EAT43267.1| conserved hypothetical protein [Aedes aegypti]
BGIBMGA000728	0.698404	2.68217	1.87323	0.326	0.523	gb|EAT35019.1| conserved hypothetical protein [Aedes aegypti]
BGIBMGA000729	#DIV/0!	0	0	1	1	gb|AAR26516.1| antennal esterase [Mamestra brassicae]
BGIBMGA000730	#DIV/0!	0	0	1	1	no hit
BGIBMGA000731	1.97196	0.483896	0.954225	0.084	0.197	ref|XP_001361550.1| GA21353-TA [Drosophila pseudoobscura] gb|EAL26129.1| GA21353-TA [Drosophila pseudoobscura]
BGIBMGA000732	#DIV/0!	0	0	1	1	gb|ABF60225.1| ubiquinol-cytochrome c reductase [Bombyx mori]
BGIBMGA000733	9.2025	0.0909209	0.836699	0.001119	0.004778	ref|XP_624873.2| PREDICTED: similar to Polypeptide N-acetylgalactosaminyltransferase 35A CG7480-TA [Apis mellifera]
BGIBMGA000734	#DIV/0!	0	0	1	1	no hit
BGIBMGA000735	#DIV/0!	0	0	1	1	no hit
BGIBMGA000736	0.87137	357.264	311.31	0.003319	0.013	ref|XP_969223.1| PREDICTED: hypothetical protein [Tribolium castaneum]
BGIBMGA000737	0.776461	654.723	508.367	0	0	ref|XP_969223.1| PREDICTED: hypothetical protein [Tribolium castaneum]
BGIBMGA000738	0.270479	151.898	41.0852	0	0	ref|XP_969293.1| PREDICTED: similar to CG7445-TA [Tribolium castaneum]
BGIBMGA000739	0.575156	0.313704	0.180429	0.707	0.938	ref|XP_763310.1| splicing factor Prp8 [Theileria parva strain Muguga] gb|EAN31027.1| splicing factor Prp8, putative [Theileria parva]
BGIBMGA000740	#DIV/0!	0	0	1	1	no hit
BGIBMGA000741	0.904444	44.4764	40.2264	0.322	0.518	gb|EAT38903.1| hypothetical protein AaeL_AAEL009251 [Aedes aegypti]
BGIBMGA000742	2.19605	2.1575	4.73798	0.0002399	0.001176	ref|XP_394248.2| PREDICTED: similar to F16A11.1 [Apis mellifera]
BGIBMGA000743	1.52322	11.5131	17.5369	0.000402	0.001893	ref|XP_308381.3| ENSANGP00000009431 [Anopheles gambiae str. PEST] gb|EAA04642.3| ENSANGP00000009431 [Anopheles gambiae str. PEST]
BGIBMGA000744	1.08813	8.66726	9.43113	0.718	0.95	ref|XP_663325.1| hypothetical protein AN5721.2 [Aspergillus nidulans FGSC A4] gb|EAA62814.1| hypothetical protein AN5721.2 [Aspergillus nidulans FGSC A4]
BGIBMGA000745	1.62089	2.1694	3.51637	0.149	0.316	gb|EAT35520.1| conserved hypothetical protein [Aedes aegypti]
BGIBMGA000746	1.72547	0.244947	0.422648	0.477	0.706	ref|XP_001197580.1| PREDICTED: hypothetical protein, partial [Strongylocentrotus purpuratus] ref|XP_001201319.1| PREDICTED: hypothetical protein, partial [Strongylocentrotus purpuratus]
BGIBMGA000747	#DIV/0!	0	0	1	1	no hit
BGIBMGA000748	#DIV/0!	0	0	1	1	ref|XP_972417.1| PREDICTED: similar to CG2930-TA, isoform A [Tribolium castaneum]
BGIBMGA000749	#DIV/0!	0	0	1	1	no hit
BGIBMGA000750	#DIV/0!	0	0	1	1	no hit
BGIBMGA000751	#DIV/0!	0	0.474666	1	0	gb|AAS93634.1| homothorax [Tribolium castaneum]
BGIBMGA000752	1.78186	7.23759	12.8963	0.0001222	0.0006299	gb|EAT47123.1| candidate tumor suppressor protein [Aedes aegypti]
BGIBMGA000753	1.00424	10.2101	10.2534	0.934	1	gb|EAT40641.1| conserved hypothetical protein [Aedes aegypti]
BGIBMGA000754	1.0761	4.97887	5.35776	0.78	1	gb|EAT44888.1| conserved hypothetical protein [Aedes aegypti]
BGIBMGA000755	0.383437	2.09	0.801384	0.091	0.212	emb|CAK18547.1| cell surface flocculin [Saccharomyces cerevisiae]
BGIBMGA000756	1.58743	5.34296	8.48158	0.039	0.106	gb|AAI17595.1| Unknown (protein for IMAGE:7436393) [Danio rerio]
BGIBMGA000757	0.984187	21.9692	21.6218	0.656	0.901	ref|XP_972709.1| PREDICTED: similar to programmed cell death protein 11 [Tribolium castaneum]
BGIBMGA000758	0.874012	25.3316	22.1401	0.26	0.476	ref|XP_970284.1| PREDICTED: similar to M142.8 [Tribolium castaneum]
BGIBMGA000759	0.90627	326.736	296.111	0.066	0.164	gb|AAU06505.1| unknown salivary protein [Culicoides sonorensis]
BGIBMGA000760	0.931591	6.39039	5.95323	0.444	0.667	ref|XP_968165.1| PREDICTED: similar to polymerase (RNA) III (DNA directed) polypeptide A, 155kDa [Tribolium castaneum]
BGIBMGA000761	#DIV/0!	0	0	1	1	gb|EAT44882.1| homeobox protein nk-2 [Aedes aegypti]
BGIBMGA000762	#DIV/0!	0	0	1	1	ref|XP_973795.1| PREDICTED: similar to CG17594-TA.3 [Tribolium castaneum]
BGIBMGA000763	#DIV/0!	0	0	1	1	no hit
BGIBMGA000764	#DIV/0!	0	0	1	1	no hit
BGIBMGA000765	0.97457	4.98364	4.8569	0.801	1	ref|XP_973240.1| PREDICTED: similar to CG31159-TA [Tribolium castaneum]
BGIBMGA000766	1.23698	2.31577	2.86456	0.144	0.309	ref|XP_394944.3| PREDICTED: similar to CG3173-TA [Apis mellifera]
BGIBMGA000767	0.842701	42.25	35.6041	0.003663	0.014	gb|EAT45634.1| atlastin [Aedes aegypti]
BGIBMGA000768	1.05638	19.1231	20.2012	0.515	0.752	ref|NP_775813.1| hypothetical protein LOC196463 [Homo sapiens] sp|Q8NHP8|LAML2_HUMAN LAMA-like protein 2 precursor gb|AAH30618.1| Hypothetical protein LOC196463 [Homo sapiens]
BGIBMGA000769	1.80216	8.38177	15.1053	1.861e-06	1.293e-05	ref|XP_308549.2| ENSANGP00000009556 [Anopheles gambiae str. PEST] gb|EAA04080.2| ENSANGP00000009556 [Anopheles gambiae str. PEST]
BGIBMGA000770	1.88413	2.13396	4.02066	0.001214	0.00515	ref|XP_973940.1| PREDICTED: similar to CG31127-TA [Tribolium castaneum]
BGIBMGA000771	1.03267	10.3978	10.7375	0.914	1	ref|XP_967681.1| PREDICTED: similar to CG13603-TA [Tribolium castaneum]
BGIBMGA000772	13.2589	1.79441	23.7918	1.254e-73	3.639e-72	ref|NP_001037027.1| juvenile hormone esterase [Bombyx mori] gb|AAL55240.1|AF287267_1 juvenile hormone esterase [Bombyx mori]
BGIBMGA000773	#DIV/0!	0	0.244867	1	0	gb|EAT40802.1| alpha-esterase [Aedes aegypti]
BGIBMGA000774	1.28691	7.56872	9.74028	0.064	0.16	ref|NP_001037027.1| juvenile hormone esterase [Bombyx mori] gb|AAL55240.1|AF287267_1 juvenile hormone esterase [Bombyx mori]
BGIBMGA000775	0.484936	4.87666	2.36487	0.0009774	0.004227	gb|AAG42021.2|AF327882_1 juvenile hormone esterase precursor [Manduca sexta]
BGIBMGA000776	0.383437	1.12342	0.430761	0.051	0.133	gb|AAG42021.2|AF327882_1 juvenile hormone esterase precursor [Manduca sexta]
BGIBMGA000777	1.15031	0.251847	0.289702	0.812	1	ref|XP_312564.3| ENSANGP00000014256 [Anopheles gambiae str. PEST] gb|EAA08068.4| ENSANGP00000014256 [Anopheles gambiae str. PEST]
BGIBMGA000778	0.713372	34.9494	24.9319	6.233e-05	0.0003398	ref|XP_975481.1| PREDICTED: similar to pinin, desmosome associated protein [Tribolium castaneum]
BGIBMGA000779	2.87578	2.92157	8.4018	8.257e-12	9.769e-11	ref|XP_974650.1| PREDICTED: similar to CG1954-TA [Tribolium castaneum]
BGIBMGA000780	#DIV/0!	0	0	1	1	no hit
BGIBMGA000781	#DIV/0!	0	0	1	1	no hit
BGIBMGA000782	#DIV/0!	0	0	1	1	no hit
BGIBMGA000783	0.675809	17.2175	11.6357	4.228e-07	3.18e-06	ref|XP_394560.1| PREDICTED: similar to Jagged-1 precursor (Jagged1) (hJ1) (CD339 antigen) [Apis mellifera]
BGIBMGA000784	0.690187	1.37547	0.949332	0.546	0.787	ref|XP_001118518.1| PREDICTED: hypothetical protein [Macaca mulatta]
BGIBMGA000785	0	2.7123	0	1	3	no hit
BGIBMGA000786	0.902676	20.8774	18.8455	0.456	0.682	ref|XP_975625.1| PREDICTED: similar to CG7435-TA [Tribolium castaneum]
BGIBMGA000787	0.575156	1.34108	0.771332	0.401	0.612	ref|XP_001121954.1| PREDICTED: similar to Paired box pox-meso protein (Paired box mesodermal protein) [Apis mellifera]
BGIBMGA000788	2.01917	11.7815	23.7887	2.991e-06	2.014e-05	ref|NP_001040467.1| copper transporter [Bombyx mori] gb|ABF51452.1| copper transporter [Bombyx mori]
BGIBMGA000789	0.383437	1.67635	0.642777	0.329	0.524	no hit
BGIBMGA000790	#DIV/0!	0	0.713371	1	0	gb|EAT45861.1| protein kinase c, mu [Aedes aegypti]
BGIBMGA000791	1.58168	0.341677	0.540424	0.412	0.627	gb|EAT45861.1| protein kinase c, mu [Aedes aegypti]
BGIBMGA000792	1.06404	0.834915	0.888382	0.855	1	ref|XP_853587.1| PREDICTED: similar to zinc finger protein 91 (HPF7, HTF10) [Canis familiaris]
BGIBMGA000793	0.857968	26.0307	22.3335	0.093	0.215	ref|XP_974795.1| PREDICTED: similar to CG5484-PB, isoform B [Tribolium castaneum]
BGIBMGA000794	0.575156	1.15362	0.663511	0.596	0.842	ref|XP_973573.1| PREDICTED: similar to CG8144-TA, isoform A [Tribolium castaneum]
BGIBMGA000795	#DIV/0!	0	1.92833	1	0	ref|XP_973573.1| PREDICTED: similar to CG8144-TA, isoform A [Tribolium castaneum]
BGIBMGA000796	4.16988	6.79029	28.3147	2.269e-14	3.133e-13	ref|XP_001357838.1| GA20847-TA [Drosophila pseudoobscura] gb|EAL26973.1| GA20847-TA [Drosophila pseudoobscura]
BGIBMGA000797	2.42844	2.89096	7.02051	0.006306	0.022	ref|XP_312014.3| ENSANGP00000018709 [Anopheles gambiae str. PEST] gb|EAA08028.3| ENSANGP00000018709 [Anopheles gambiae str. PEST]
BGIBMGA000798	3.32512	11.4439	38.0524	2.233e-14	3.089e-13	ref|XP_973573.1| PREDICTED: similar to CG8144-TA, isoform A [Tribolium castaneum]
BGIBMGA000799	0.903817	0.800646	0.723638	0.818	1	ref|NP_733062.2| CG11120-PB, isoform B [Drosophila melanogaster] gb|AAN14026.2| CG11120-PB, isoform B [Drosophila melanogaster]
BGIBMGA000800	0.734242	17.631	12.9454	0.113	0.25	ref|XP_975476.1| PREDICTED: similar to CG6056-TA [Tribolium castaneum]
BGIBMGA000801	0.565954	23.1221	13.086	1.771e-05	0.0001055	ref|XP_975422.1| PREDICTED: similar to WAF-1/CIP1 stabilizing protein 39 [Tribolium castaneum]
BGIBMGA000802	0.714424	32.2468	23.0379	9.489e-06	5.927e-05	ref|XP_975363.1| PREDICTED: similar to CG6668-TA, isoform A [Tribolium castaneum]
BGIBMGA000803	1.09248	44.8699	49.0192	0.402	0.612	ref|XP_967650.1| PREDICTED: similar to CG18593-TA [Tribolium castaneum]
BGIBMGA000804	0.756308	97.3243	73.6071	0.017	0.053	ref|NP_001091814.1| mitochondrial ATP synthase coupling factor 6 [Bombyx mori] gb|ABF51465.1| mitochondrial ATP synthase coupling factor 6 [Bombyx mori]
BGIBMGA000805	#DIV/0!	0	0	1	1	no hit
BGIBMGA000806	2.12649	15.5096	32.9811	4.821e-28	1.023e-26	ref|XP_623550.1| PREDICTED: similar to CG32626-TA, isoform A isoform 2 [Apis mellifera]
BGIBMGA000807	2.01305	0.32364	0.651502	0.175	0.346	ref|XP_392957.2| PREDICTED: similar to CG32626-PC, isoform C isoform 1 [Apis mellifera] ref|XP_623597.1| PREDICTED: similar to CG32626-PC, isoform C [Apis mellifera]
BGIBMGA000808	1.59586	11.7916	18.8176	0.0004137	0.001939	ref|XP_392371.2| PREDICTED: similar to CG10354-TA [Apis mellifera]
BGIBMGA000809	1.38714	11.617	16.1145	0.001185	0.005038	ref|XP_973739.1| PREDICTED: similar to CG10354-TA [Tribolium castaneum]
BGIBMGA000810	0.506137	20.3194	10.2844	0.027	0.079	no hit
BGIBMGA000811	#DIV/0!	0	0	1	1	no hit
BGIBMGA000812	5.2483	0.652198	3.42293	2.528e-09	2.447e-08	gb|AAD43031.1|AF103942_1 discs lost protein [Drosophila melanogaster]
BGIBMGA000813	0.727023	30.0268	21.8302	0.001551	0.006443	ref|NP_610306.1| CG30491-TA [Drosophila melanogaster] gb|AAM52579.1| AT09608p [Drosophila melanogaster] gb|AAF59216.3| CG30491-TA [Drosophila melanogaster]
BGIBMGA000814	17.2547	0.0527985	0.911022	9.154e-07	6.657e-06	ref|XP_971434.1| PREDICTED: similar to CG1966-TA [Tribolium castaneum]
BGIBMGA000815	1.53375	0.483273	0.74122	0.513	0.75	gb|EAT33689.1| zinc finger protein [Aedes aegypti]
BGIBMGA000816	5.17641	0.294339	1.52362	4.858e-05	0.0002691	ref|XP_396621.3| PREDICTED: similar to Kinesin-like protein at 98A CG5658-TA [Apis mellifera]
BGIBMGA000817	17.8298	0.0832971	1.48517	5.508e-07	4.082e-06	ref|XP_396621.3| PREDICTED: similar to Kinesin-like protein at 98A CG5658-TA [Apis mellifera]
BGIBMGA000818	1.27812	4.7801	6.10956	0.394	0.606	ref|XP_001121320.1| PREDICTED: similar to CG8481-TA, isoform A [Apis mellifera]
BGIBMGA000819	0.844247	70.517	59.5338	0.022	0.067	ref|XP_975411.1| PREDICTED: similar to CG9471-TA [Tribolium castaneum]
BGIBMGA000820	#DIV/0!	0	0	1	1	ref|XP_624190.2| PREDICTED: similar to radial spokehead-like 3 [Apis mellifera]
BGIBMGA000821	#DIV/0!	0	0.119586	1	0	emb|CAF90691.1| unnamed protein product [Tetraodon nigroviridis]
BGIBMGA000822	0.79637	8.82738	7.02986	0.523	0.762	no hit
BGIBMGA000823	#DIV/0!	0	0	1	1	ref|XP_970126.1| PREDICTED: similar to CG10585-TA [Tribolium castaneum]
BGIBMGA000824	#DIV/0!	0	0	1	1	no hit
BGIBMGA000825	2.19605	1.50147	3.2973	0.009403	0.032	gb|EAT42940.1| c3f [Aedes aegypti]
BGIBMGA000826	1.03859	8.71077	9.04693	0.834	1	ref|XP_973380.1| PREDICTED: similar to CG10620-TA [Tribolium castaneum]
BGIBMGA000827	1.97196	0.889818	1.75469	0.084	0.197	ref|XP_973880.1| PREDICTED: similar to RIKEN cDNA 6230410P16 [Tribolium castaneum]
BGIBMGA000828	0.772238	9.58874	7.40479	0.018	0.055	gb|EAT35274.1| DNA replication licensing factor MCM6 [Aedes aegypti]
BGIBMGA000829	1.09601	53.5993	58.7453	0.022	0.067	ref|XP_623333.1| PREDICTED: similar to splicing factor 3b, subunit 3 isoform 1 [Apis mellifera]
BGIBMGA000830	1.70749	12.1744	20.7877	0.005464	0.02	no hit
BGIBMGA000831	#DIV/0!	0	0.550951	1	0	no hit
BGIBMGA000832	0.287578	0.579928	0.166774	0.348	0.544	gb|EAT43078.1| tyrosine-protein kinase [Aedes aegypti]
BGIBMGA000833	0	0.178811	0	1	1	ref|XP_665383.1| hypothetical protein Chro.30098 [Cryptosporidium hominis TU502] gb|EAL35153.1| hypothetical protein Chro.30098 [Cryptosporidium hominis]
BGIBMGA000834	1.15031	0.457187	0.525908	0.853	1	gb|EAT36564.1| zinc finger protein [Aedes aegypti]
BGIBMGA000835	0.766875	1.5474	1.18666	0.726	0.955	no hit
BGIBMGA000836	1.06815	0.970292	1.03642	0.907	1	gb|AAH86265.1| LOC495678 protein [Xenopus laevis]
BGIBMGA000837	0	0.0982478	0	1	1	gb|AAR26516.1| antennal esterase [Mamestra brassicae]
BGIBMGA000838	0.575156	0.489893	0.281765	0.596	0.842	ref|NP_570076.2| forkhead domain 3F CG12632-PB [Drosophila melanogaster] gb|AAF45896.3| CG12632-PB [Drosophila melanogaster] gb|ABF85764.2| RT01015p [Drosophila melanogaster]
BGIBMGA000839	0.899822	33.9669	30.5642	0.05	0.13	ref|XP_623489.1| PREDICTED: similar to CG12325-TA [Apis mellifera]
BGIBMGA000840	1.15031	4.69868	5.40495	0.601	0.849	emb|CAA80517.1| trypsin [Anopheles gambiae]
BGIBMGA000841	5.03262	0.785983	3.95555	4.858e-05	0.0002691	ref|XP_555167.1| ENSANGP00000026990 [Anopheles gambiae str. PEST] sp|P35036|TRY2_ANOGA Trypsin-2 precursor gb|EAL39600.1| ENSANGP00000026990 [Anopheles gambiae str. PEST]
BGIBMGA000842	0.383437	1.49009	0.571357	0.168	0.333	ref|XP_966527.1| PREDICTED: similar to elongation of very long chain fatty acids (FEN1/Elo2, SUR4/Elo3, yeast)-like 4 [Tribolium castaneum]
BGIBMGA000843	#DIV/0!	0	0.0736355	1	0	ref|XP_311409.3| ENSANGP00000000555 [Anopheles gambiae str. PEST] gb|EAA07038.3| ENSANGP00000000555 [Anopheles gambiae str. PEST]
BGIBMGA000844	1.94668	17.9875	35.016	1.037e-16	1.638e-15	ref|XP_311418.3| ENSANGP00000016729 [Anopheles gambiae str. PEST] gb|EAA07041.3| ENSANGP00000016729 [Anopheles gambiae str. PEST]
BGIBMGA000845	1.00652	48.9027	49.2217	0.953	1	ref|XP_311418.3| ENSANGP00000016729 [Anopheles gambiae str. PEST] gb|EAA07041.3| ENSANGP00000016729 [Anopheles gambiae str. PEST]
BGIBMGA000846	1.79736	0.715244	1.28555	0.029	0.082	gb|EAT48691.1| phopholipase d [Aedes aegypti]
BGIBMGA000847	#DIV/0!	0	0	1	1	no hit
BGIBMGA000848	5.29144	0.23715	1.25486	2.086e-06	1.435e-05	ref|XP_392199.3| PREDICTED: similar to jing CG9403-TA, isoform A [Apis mellifera]
BGIBMGA000849	2.87578	1.02373	2.94402	0.000316	0.001511	ref|XP_969839.1| PREDICTED: similar to CG30483-TA [Tribolium castaneum]
BGIBMGA000850	3.83437	0.370806	1.42181	0.006519	0.023	gb|EAT44279.1| hypothetical protein AaeL_AAEL004337 [Aedes aegypti]
BGIBMGA000851	1.0012	3.95729	3.96203	0.965	1	ref|XP_966449.1| PREDICTED: similar to CG10092-TA [Tribolium castaneum]
BGIBMGA000852	3.27839	1.54592	5.06812	2.647e-05	0.0001532	ref|XP_975654.1| PREDICTED: similar to CG15319-PB [Tribolium castaneum]
BGIBMGA000853	0.91564	18.7104	17.132	0.07	0.173	ref|XP_975654.1| PREDICTED: similar to CG15319-PB [Tribolium castaneum]
BGIBMGA000854	2.30062	0.883017	2.03149	0.092	0.214	gb|EAT40804.1| GDP-fucose transporter, putative [Aedes aegypti]
BGIBMGA000855	1.57411	1.9039	2.99696	0.002243	0.00892	ref|XP_392567.2| PREDICTED: similar to CG32663-TA isoform 1 [Apis mellifera]
BGIBMGA000856	0.71002	21.0224	14.9263	0.002387	0.009437	ref|XP_624440.1| PREDICTED: similar to CG16959-TA, isoform A, partial [Apis mellifera]
BGIBMGA000857	0.383437	17.6017	6.74915	0.009834	0.033	no hit
BGIBMGA000858	0.803943	24.9623	20.0683	1.829e-05	0.0001086	ref|XP_394212.3| PREDICTED: similar to F36G9.12 [Apis mellifera]
BGIBMGA000859	4.02609	2.1175	8.52525	0.004278	0.016	gb|EAT43757.1| conserved hypothetical protein [Aedes aegypti]
BGIBMGA000860	2.30062	2.01162	4.62799	0.145	0.31	ref|XP_001237269.1| ENSANGP00000031877 [Anopheles gambiae str. PEST] gb|EAU77249.1| ENSANGP00000031877 [Anopheles gambiae str. PEST]
BGIBMGA000861	0	1.43049	0	1	4	no hit
BGIBMGA000862	2.30062	0.153926	0.354127	0.234	0.437	ref|XP_001121311.1| PREDICTED: similar to Centromeric protein E (CENP-E protein) [Apis mellifera]
BGIBMGA000863	6.90187	0.103559	0.714748	0.008394	0.029	ref|XP_653447.1| Viral A-type inclusion protein repeat [Entamoeba histolytica HM-1:IMSS]
BGIBMGA000864	0.750204	2.22306	1.66774	0.141	0.304	ref|XP_653447.1| Viral A-type inclusion protein repeat [Entamoeba histolytica HM-1:IMSS]
BGIBMGA000865	0.524407	10.7287	5.62619	0.0004802	0.002217	ref|NP_651595.1| CG12259-TA [Drosophila melanogaster] gb|AAF56759.1| CG12259-TA [Drosophila melanogaster] gb|AAM29622.1| RH65663p [Drosophila melanogaster]
BGIBMGA000866	0.474252	24.5596	11.6474	4.629e-07	3.462e-06	ref|NP_001037686.1| aspartylglucosaminidase [Bombyx mori] gb|ABG81362.1| aspartylglucosaminidase [Bombyx mori]
BGIBMGA000867	0.603246	5047.59	3044.94	0	0	ref|NP_001037564.1| ribosomal protein S2 [Bombyx mori] gb|AAV34857.1| ribosomal protein S2 [Bombyx mori]
BGIBMGA000868	0.0239648	8.75809	0.209886	2.023e-06	1.397e-05	gb|AAL48300.1| cytochrome P450 CYP4L4 [Mamestra brassicae]
BGIBMGA000869	#DIV/0!	0	0	1	1	no hit
BGIBMGA000870	#DIV/0!	0	0.195274	1	0	no hit
BGIBMGA000871	1.43789	0.217179	0.31228	0.658	0.901	ref|XP_973722.1| PREDICTED: similar to CG3020-TA [Tribolium castaneum]
BGIBMGA000872	0.838085	4.89574	4.10304	0.236	0.44	ref|XP_968584.1| PREDICTED: similar to CG4041-TA [Tribolium castaneum]
BGIBMGA000873	#DIV/0!	0	0.734602	1	0	ref|XP_001353146.1| GA20362-TA [Drosophila pseudoobscura] gb|EAL30647.1| GA20362-TA [Drosophila pseudoobscura]
BGIBMGA000874	14.3789	0.247204	3.55453	1.162e-05	7.147e-05	ref|XP_966968.1| PREDICTED: similar to CG7450-TA, isoform A [Tribolium castaneum]
BGIBMGA000875	0.202996	1.71417	0.347969	0.001792	0.007319	gb|AAR26516.1| antennal esterase [Mamestra brassicae]
BGIBMGA000876	1.5041	59.4137	89.3639	2.354e-09	2.287e-08	ref|XP_974162.1| PREDICTED: similar to CG13282-TA [Tribolium castaneum]
BGIBMGA000877	0.676654	5.80851	3.93035	0.1	0.228	ref|XP_629701.1| calmodulin-binding protein [Dictyostelium discoideum AX4] gb|AAD47903.1|AF090533_1 unconventional myosin heavy chain MyoM [Dictyostelium discoideum] dbj|BAA84604.1| myoM [Dictyostelium discoideum] gb|EAL61255.1| calmodulin-binding protein [Dictyostelium discoideum AX4]
BGIBMGA000878	2.01305	0.299265	0.602435	0.175	0.346	ref|XP_971253.1| PREDICTED: similar to CG13035-TA, isoform A [Tribolium castaneum]
BGIBMGA000879	1.61044	10.1597	16.3616	0.032	0.09	ref|XP_394004.2| PREDICTED: similar to Retinal rod rhodopsin-sensitive cGMP 3,5-cyclic phosphodiesterase delta-subunit (GMP-PDE delta) [Apis mellifera]
BGIBMGA000880	0.951983	8.64253	8.22754	0.656	0.901	gb|EAT40781.1| ATP-dependent RNA and DNA helicase [Aedes aegypti]
BGIBMGA000881	1.03528	0.868015	0.898639	0.967	1	gb|EAT39143.1| hypothetical protein AaeL_AAEL009036 [Aedes aegypti]
BGIBMGA000882	0.403408	57.2195	23.0828	7.246e-11	7.943e-10	gb|ABD36141.1| ribosomal protein L27 [Bombyx mori]
BGIBMGA000883	#DIV/0!	0	0	1	1	gb|EAT40986.1| conserved hypothetical protein [Aedes aegypti]
BGIBMGA000884	1.15615	64.0469	74.0479	0.119	0.262	gb|EAT40987.1| conserved hypothetical protein [Aedes aegypti]
BGIBMGA000885	1.0196	8.61425	8.78305	0.945	1	gb|EAT40987.1| conserved hypothetical protein [Aedes aegypti]
BGIBMGA000886	0.832463	62.7214	52.2132	0.05	0.13	gb|EAT40987.1| conserved hypothetical protein [Aedes aegypti]
BGIBMGA000887	#DIV/0!	0	0.299546	1	1	no hit
BGIBMGA000888	0.575156	0.177627	0.102163	0.453	0.678	gb|EAT36999.1| roundabout [Aedes aegypti]
BGIBMGA000889	#DIV/0!	0	0	1	1	no hit
BGIBMGA000890	1.38996	0.761798	1.05887	0.332	0.528	ref|XP_001123040.1| PREDICTED: similar to CG1514-TA, partial [Apis mellifera]
BGIBMGA000891	0.0958594	0.596037	0.0571357	0.031	0.087	ref|XP_974894.1| PREDICTED: similar to CG8916-TA [Tribolium castaneum]
BGIBMGA000892	5.49013	1.15701	6.35215	3.777e-13	4.862e-12	ref|XP_967042.1| PREDICTED: similar to Probable phosphorylase b kinase alpha regulatory chain (Phosphorylase kinase alpha subunit) isoform 1 [Tribolium castaneum]
BGIBMGA000893	0.960455	8.7425	8.39678	0.678	0.92	ref|XP_967042.1| PREDICTED: similar to Probable phosphorylase b kinase alpha regulatory chain (Phosphorylase kinase alpha subunit) isoform 1 [Tribolium castaneum]
BGIBMGA000894	1.29725	4.50591	5.84529	0.012	0.039	ref|XP_974572.1| PREDICTED: similar to Golgin subfamily A member 4 (Trans-Golgi p230) (256 kDa golgin) (Golgin-245) (Protein 72.1) [Tribolium castaneum]
BGIBMGA000895	1.15031	0.0758745	0.0872794	0.915	1	ref|YP_456549.1| hypothetical protein AYWB_353 [Aster yellows witches'-broom phytoplasma AYWB] gb|ABC65470.1| conserved hypothetical protein [Aster yellows witches'-broom phytoplasma AYWB]
BGIBMGA000896	2.50068	3.8198	9.5521	5.357e-06	3.462e-05	ref|XP_318514.3| ENSANGP00000021243 [Anopheles gambiae str. PEST] gb|EAA13713.3| ENSANGP00000021243 [Anopheles gambiae str. PEST]
BGIBMGA000897	0.846323	152.749	129.275	5.455e-06	3.523e-05	ref|XP_318516.2| ENSANGP00000021249 [Anopheles gambiae str. PEST] gb|EAA13714.2| ENSANGP00000021249 [Anopheles gambiae str. PEST]
BGIBMGA000898	0.653587	13.565	8.86588	0.045	0.12	gb|EAT48579.1| U2 small nuclear ribonucleoprotein, putative [Aedes aegypti]
BGIBMGA000899	0.546398	1.47982	0.808569	0.072	0.176	ref|YP_456549.1| hypothetical protein AYWB_353 [Aster yellows witches'-broom phytoplasma AYWB] gb|ABC65470.1| conserved hypothetical protein [Aster yellows witches'-broom phytoplasma AYWB]
BGIBMGA000900	1.67754	1.76362	2.95853	0.102	0.231	ref|XP_973219.1| PREDICTED: similar to elongation protein 4 homolog [Tribolium castaneum]
BGIBMGA000901	#DIV/0!	0	0.199053	1	0	ref|XP_392407.3| PREDICTED: similar to mastermind CG8118-TA, isoform A [Apis mellifera]
BGIBMGA000902	1.58168	3.69954	5.85148	0.246	0.457	ref|XP_392407.3| PREDICTED: similar to mastermind CG8118-TA, isoform A [Apis mellifera]
BGIBMGA000903	1.06884	65.564	70.0776	0.333	0.53	gb|EAT44291.1| dendritic cell protein [Aedes aegypti]
BGIBMGA000904	#DIV/0!	0	0	1	1	ref|XP_001120231.1| PREDICTED: similar to CG18584-TA, partial [Apis mellifera]
BGIBMGA000905	0	0.192962	0	1	1	ref|NP_001034527.1| Kruppel [Tribolium castaneum] gb|AAG17563.2|AF236856_1 Kruppel protein [Tribolium castaneum]
BGIBMGA000906	0.766875	3.06533	2.35073	0.62	0.864	ref|XP_623909.1| PREDICTED: similar to Lobe CG10109-TA [Apis mellifera]
BGIBMGA000907	1.15031	0.153267	0.176304	0.915	1	ref|XP_394520.2| PREDICTED: similar to tetratricopeptide repeat domain 10 isoform 1 [Apis mellifera]
BGIBMGA000908	0.484342	4.83044	2.33959	0.044	0.118	no hit
BGIBMGA000909	12.0783	0.0433306	0.523359	8.865e-05	0.0004695	ref|XP_975018.1| PREDICTED: similar to dynein, cytoplasmic, heavy polypeptide 2 [Tribolium castaneum]
BGIBMGA000910	0.7461	9.73415	7.26265	7.407e-05	0.0003973	dbj|BAB21565.1| laminin [Bombyx mori]
BGIBMGA000911	5.17641	0.0956209	0.494972	0.037	0.103	ref|XP_975018.1| PREDICTED: similar to dynein, cytoplasmic, heavy polypeptide 2 [Tribolium castaneum]
BGIBMGA000912	#DIV/0!	0	0	1	1	ref|XP_975018.1| PREDICTED: similar to dynein, cytoplasmic, heavy polypeptide 2 [Tribolium castaneum]
BGIBMGA000913	0.805219	0.96899	0.780249	0.397	0.609	ref|XP_975018.1| PREDICTED: similar to dynein, cytoplasmic, heavy polypeptide 2 [Tribolium castaneum]
BGIBMGA000914	0.319531	1.74292	0.556918	0.059	0.15	ref|XP_417173.2| PREDICTED: similar to dynein cytoplasmic heavy chain 2 [Gallus gallus]
BGIBMGA000915	0.180763	5.72413	1.03471	3.659e-06	2.432e-05	dbj|BAB21565.1| laminin [Bombyx mori]
BGIBMGA000916	0.985982	7.82298	7.71332	0.939	1	ref|XP_320673.3| ENSANGP00000021204 [Anopheles gambiae str. PEST] gb|EAA00482.3| ENSANGP00000021204 [Anopheles gambiae str. PEST]
BGIBMGA000917	#DIV/0!	0	0.416936	1	0	no hit
BGIBMGA000918	0.773687	129.665	100.32	9.57e-05	0.0005047	ref|NP_001040518.1| S-phase kinase-associated protein [Bombyx mori] gb|ABF51299.1| S-phase kinase-associated protein [Bombyx mori]
BGIBMGA000919	1.28878	8.30011	10.697	0.03	0.086	ref|XP_974904.1| PREDICTED: similar to CG13363-TA [Tribolium castaneum]
BGIBMGA000920	0.898682	13.7547	12.3611	0.415	0.63	ref|XP_311082.3| ENSANGP00000017476 [Anopheles gambiae str. PEST] gb|EAA06160.3| ENSANGP00000017476 [Anopheles gambiae str. PEST]
BGIBMGA000921	0.836591	41.9344	35.0819	0.076	0.186	gb|AAT94433.1| RE66462p [Drosophila melanogaster]
BGIBMGA000922	0.454071	30.0656	13.6519	1.179e-11	1.378e-10	gb|EAT38742.1| conserved hypothetical protein [Aedes aegypti]
BGIBMGA000923	0.752127	319.275	240.135	1.718e-06	1.202e-05	ref|XP_001353790.1| GA20453-TA [Drosophila pseudoobscura] gb|EAL29524.1| GA20453-TA [Drosophila pseudoobscura]
BGIBMGA000924	0.695722	76.5206	53.237	6.195e-06	3.971e-05	gb|ABD36230.1| ribosomal protein L22 [Bombyx mori]
BGIBMGA000925	0.688086	65.266	44.9087	5.778e-05	0.0003164	ref|NP_001040442.1| Ssu72 RNA polymerase II CTD phosphatase [Bombyx mori] gb|ABF51397.1| Ssu72 RNA polymerase II CTD phosphatase [Bombyx mori]
BGIBMGA000926	0.824391	91.8219	75.6971	0.0002547	0.001243	ref|NP_001040544.1| transaldolase [Bombyx mori] gb|ABF51488.1| transaldolase [Bombyx mori]
BGIBMGA000927	5.75156	0.0847446	0.487414	0.023	0.068	gb|ABE73259.1| IP14091p [Drosophila melanogaster]
BGIBMGA000928	0.958594	0.900727	0.863431	0.899	1	ref|XP_974840.1| PREDICTED: similar to CG5921-PB, isoform B [Tribolium castaneum]
BGIBMGA000929	4.02609	0.429146	1.72778	0.099	0.225	ref|XP_974840.1| PREDICTED: similar to CG5921-PB, isoform B [Tribolium castaneum]
BGIBMGA000930	1.18415	4.43981	5.25737	0.224	0.423	ref|XP_396195.2| PREDICTED: similar to Imitation SWI CG8625-TA, isoform A isoform 1 [Apis mellifera]
BGIBMGA000931	1.03114	18.6659	19.247	0.873	1	ref|XP_001352623.1| GA19054-TA [Drosophila pseudoobscura] gb|EAL30121.1| GA19054-TA [Drosophila pseudoobscura]
BGIBMGA000932	2.01305	1.92155	3.86817	0.0008984	0.003926	gb|EAT45428.1| protein phosphatase-7 [Aedes aegypti]
BGIBMGA000933	#DIV/0!	0	0	1	1	ref|XP_972576.1| PREDICTED: similar to CG10488-TA, isoform A [Tribolium castaneum]
BGIBMGA000934	1.15031	0.20792	0.239173	0.915	1	ref|XP_972474.1| PREDICTED: similar to CG32698-TA [Tribolium castaneum]
BGIBMGA000935	#DIV/0!	0	0	1	1	ref|XP_001347410.1| hypothetical protein PF10_0125 [Plasmodium falciparum 3D7] gb|AAN35323.1|AE014830_67 hypothetical protein [Plasmodium falciparum 3D7]
BGIBMGA000936	0.876285	43.0499	37.724	0.129	0.281	ref|XP_554756.2| ENSANGP00000028512 [Anopheles gambiae str. PEST] gb|EAL39480.2| ENSANGP00000028512 [Anopheles gambiae str. PEST]
BGIBMGA000937	0.706818	14.3164	10.1191	0.02	0.061	ref|XP_001361569.1| GA14829-TA [Drosophila pseudoobscura] gb|EAL26148.1| GA14829-TA [Drosophila pseudoobscura]
BGIBMGA000938	0.543641	7.27874	3.95702	0.0005392	0.002451	ref|XP_975455.1| PREDICTED: similar to Probable dolichyl pyrophosphate Glc1Man9GlcNAc2 alpha-1,3-glucosyltransferase (Dolichyl-P-Glc:Glc1Man9GlcNAc2-PP-dolichyl glucosyltransferase) (Asparagine-linked glycosylation protein 8 homolog) [Tribolium castaneum]
BGIBMGA000939	#DIV/0!	0	0.214259	1	0	ref|XP_972004.1| PREDICTED: similar to CG14689-TA [Tribolium castaneum]
BGIBMGA000940	0.550681	8.51769	4.69053	0.006318	0.022	ref|XP_396507.2| PREDICTED: similar to CG11550-TA [Apis mellifera]
BGIBMGA000941	4.60125	0.373821	1.72004	0.008059	0.028	ref|XP_392426.2| PREDICTED: similar to Sema-2a CG4700-TA, isoform A [Apis mellifera]
BGIBMGA000942	1.86926	1.0316	1.92833	0.237	0.44	ref|XP_392426.2| PREDICTED: similar to Sema-2a CG4700-TA, isoform A [Apis mellifera]
BGIBMGA000943	1.19905	26.1567	31.3633	0.272	0.494	gb|EAT34163.1| synaptobrevin [Aedes aegypti]
BGIBMGA000944	1.0457	834.61	872.754	0.151	0.318	ref|NP_001036985.1| heat shock protein hsp21.4 [Bombyx mori] dbj|BAD74197.1| heat shock protein hsp21.4 [Bombyx mori]
BGIBMGA000945	#DIV/0!	0	0	1	1	no hit
BGIBMGA000946	0.952602	1.78439	1.69982	0.789	1	ref|XP_975547.1| PREDICTED: similar to CG8153-TA, isoform A [Tribolium castaneum]
BGIBMGA000947	#DIV/0!	0	0	1	1	ref|XP_973321.1| PREDICTED: similar to CG7484-PB [Tribolium castaneum]
BGIBMGA000948	0.600719	13.191	7.92407	0.018	0.057	ref|NP_001040166.1| anaphase promoting complex subunit 10 [Bombyx mori] gb|ABD36183.1| anaphase promoting complex subunit 10 [Bombyx mori]
BGIBMGA000949	#DIV/0!	0	0	1	1	ref|XP_975141.1| PREDICTED: similar to Bardet-Biedl syndrome 7 [Tribolium castaneum]
BGIBMGA000950	1.24308	11.1027	13.8016	0.003405	0.013	gb|EAT47141.1| THO complex subunit 2 (Tho2) [Aedes aegypti] gb|EAT47142.1| THO complex subunit 2 (Tho2) [Aedes aegypti]
BGIBMGA000951	1.05445	0.396868	0.418479	0.935	1	gb|EAT48692.1| conserved hypothetical protein [Aedes aegypti]
BGIBMGA000952	0.460125	0.997087	0.458785	0.277	0.502	ref|XP_975474.1| PREDICTED: similar to CG5160-TA [Tribolium castaneum]
BGIBMGA000953	#DIV/0!	0	1.54266	1	0	no hit
BGIBMGA000954	1.15031	1.84977	2.12781	0.853	1	no hit
BGIBMGA000955	#DIV/0!	0	2.37333	1	0	no hit
BGIBMGA000956	0.536812	9.59548	5.15097	2.476e-05	0.000144	ref|XP_636442.1| hypothetical protein DDBDRAFT_0188232 [Dictyostelium discoideum AX4] gb|EAL62937.1| hypothetical protein DDBDRAFT_0188232 [Dictyostelium discoideum AX4]
BGIBMGA000957	1.12885	25.0169	28.2404	0.01	0.034	gb|EAT38096.1| hypothetical protein AaeL_AAEL009976 [Aedes aegypti]
BGIBMGA000958	0.963639	13.9939	13.4851	0.682	0.924	ref|XP_975475.1| PREDICTED: similar to CG8632-TA, isoform A [Tribolium castaneum]
BGIBMGA000959	0.769166	2082.65	1601.9	0	0	ref|NP_001091751.1| ribosomal protein L31 [Bombyx mori] gb|AAV34843.1| ribosomal protein L31 [Bombyx mori]
BGIBMGA000960	#DIV/0!	0	0	1	1	ref|XP_394629.3| PREDICTED: similar to Tenascin major CG5723-PB isoform 1 [Apis mellifera]
BGIBMGA000961	#DIV/0!	0	0	1	1	no hit
BGIBMGA000962	#DIV/0!	0	0	1	1	emb|CAA48691.2| type II transmembrane protein [Drosophila melanogaster]
BGIBMGA000963	2.30062	0.0788872	0.18149	0.4	0.611	ref|XP_394629.3| PREDICTED: similar to Tenascin major CG5723-PB isoform 1 [Apis mellifera]
BGIBMGA000964	0.599631	1.28963	0.773305	0.016	0.049	ref|XP_966373.1| PREDICTED: similar to CG32659-TA, partial [Tribolium castaneum]
BGIBMGA000965	5.09424	0.437649	2.22949	5.577e-08	4.69e-07	ref|XP_973904.1| PREDICTED: similar to CG12218-TA [Tribolium castaneum]
BGIBMGA000966	#DIV/0!	0	0.406856	1	0	ref|XP_974037.1| PREDICTED: similar to CG1504-TA [Tribolium castaneum]
BGIBMGA000967	#DIV/0!	0	0	1	1	no hit
BGIBMGA000968	#DIV/0!	0	0	1	1	no hit
BGIBMGA000969	#DIV/0!	0	0	1	1	no hit
BGIBMGA000970	0.582724	18.5313	10.7986	0.001331	0.005598	ref|XP_396630.2| PREDICTED: similar to Mediator complex subunit 7 CG31390-TA isoform 1 [Apis mellifera]
BGIBMGA000971	0.697159	99.0338	69.0423	1.835e-05	0.0001089	ref|XP_623807.2| PREDICTED: similar to Pomp CG9324-TA [Apis mellifera]
BGIBMGA000972	1.43789	1.46968	2.11324	0.658	0.901	gb|EAT35049.1| tyrosine-protein kinase btk29a [Aedes aegypti] gb|EAT44719.1| tyrosine-protein kinase btk29a [Aedes aegypti]
BGIBMGA000973	1.15031	1.67635	1.92833	0.812	1	ref|XP_394126.3| PREDICTED: similar to Btk family kinase at 29A CG8049-PB, isoform B [Apis mellifera]
BGIBMGA000974	1.34203	5.225	7.01211	0.34	0.538	ref|XP_394126.3| PREDICTED: similar to Btk family kinase at 29A CG8049-PB, isoform B [Apis mellifera]
BGIBMGA000975	3.52937	0.941111	3.32153	1.408e-11	1.629e-10	ref|XP_395592.3| PREDICTED: similar to CG7852-TA, isoform A [Apis mellifera]
BGIBMGA000976	1.32441	6.76945	8.96555	0.001467	0.006116	ref|XP_624473.2| PREDICTED: similar to CG17233-TA, isoform A isoform 2 [Apis mellifera]
BGIBMGA000977	0.690187	10.9925	7.58687	0.177	0.349	ref|NP_001040384.1| mitochondrial single-stranded DNA-binding protein [Bombyx mori] gb|ABF51293.1| mitochondrial single-stranded DNA-binding protein [Bombyx mori]
BGIBMGA000978	#DIV/0!	0	0	1	1	no hit
BGIBMGA000979	1.35162	1.54369	2.08648	0.258	0.472	ref|XP_396275.2| PREDICTED: similar to tubulin, gamma complex associated protein 2, partial [Apis mellifera]
BGIBMGA000980	0.623086	9.75333	6.07716	0.105	0.236	gb|EAT35384.1| conserved hypothetical protein [Aedes aegypti]
BGIBMGA000981	0.460125	0.212701	0.0978692	0.277	0.502	ref|XP_001183678.1| PREDICTED: similar to ENSANGP00000028549 [Strongylocentrotus purpuratus] ref|XP_001190734.1| PREDICTED: similar to ENSANGP00000028549 [Strongylocentrotus purpuratus]
BGIBMGA000982	#DIV/0!	0	0	1	1	gb|ABF18363.1| protein kinase A cAMP-dependent catalytic subunit [Aedes aegypti] gb|EAT41043.1| camp-dependent protein kinase catalytic subunit [Aedes aegypti] gb|EAT41044.1| camp-dependent protein kinase catalytic subunit [Aedes aegypti] gb|EAT41045.1| camp-dependent protein kinase catalytic subunit [Aedes aegypti]
BGIBMGA000983	0.575156	0.478958	0.275476	0.401	0.612	gb|EAT44586.1| conserved hypothetical protein [Aedes aegypti]
BGIBMGA000984	#DIV/0!	0	0.428518	1	0	no hit
BGIBMGA000985	#DIV/0!	0	0	1	1	ref|XP_972575.1| PREDICTED: hypothetical protein [Tribolium castaneum]
BGIBMGA000986	0.287578	0.687735	0.197777	0.348	0.544	no hit
BGIBMGA000987	#DIV/0!	0	0	1	1	no hit
BGIBMGA000988	0.787714	4.27659	3.36873	0.211	0.402	ref|XP_974881.1| PREDICTED: similar to CG6824-PB, isoform B [Tribolium castaneum]
BGIBMGA000989	0.287578	0.160849	0.0462568	0.348	0.544	ref|XP_974903.1| PREDICTED: similar to CG32627-PB, isoform B [Tribolium castaneum]
BGIBMGA000990	0.701796	20.0932	14.1013	0.006736	0.024	ref|XP_523055.2| PREDICTED: exonuclease 3'-5' domain-like 1 isoform 2 [Pan troglodytes]
BGIBMGA000991	0.932686	20.1708	18.813	0.388	0.598	ref|XP_974715.1| PREDICTED: similar to CG6335-TA, isoform A [Tribolium castaneum]
BGIBMGA000992	1.15031	0.249504	0.287007	0.88	1	ref|XP_001120762.1| PREDICTED: hypothetical protein [Apis mellifera]
BGIBMGA000993	#DIV/0!	0	0	1	1	ref|XP_585694.2| PREDICTED: similar to duodenase [Bos taurus]
BGIBMGA000994	#DIV/0!	0	0	1	1	gb|AAF27650.1|AF218064_1 malate dehydrogenase precursor [Nucella lapillus]
BGIBMGA000995	0.879012	13.3479	11.7329	0.434	0.655	ref|XP_314864.3| ENSANGP00000005170 [Anopheles gambiae str. PEST] gb|EAA10109.3| ENSANGP00000005170 [Anopheles gambiae str. PEST]
BGIBMGA000996	2.1679	5.44815	11.811	0.005676	0.02	gb|EAT46360.1| conserved hypothetical protein [Aedes aegypti]
BGIBMGA000997	#DIV/0!	0	0.107879	1	0	dbj|BAB61919.1| calmodulin NtCaM13 [Nicotiana tabacum]
BGIBMGA000998	0.575156	3.00403	1.72778	0.321	0.516	gb|EAT34553.1| conserved hypothetical protein [Aedes aegypti]
BGIBMGA000999	#DIV/0!	0	0.229109	1	0	ref|XP_972111.1| PREDICTED: similar to CG8967-TA [Tribolium castaneum]
BGIBMGA001000	#DIV/0!	0	0	1	1	gb|AAC24714.1| achaete-scute homolog ASH1 [Junonia coenia]
BGIBMGA001001	0.575156	0.276512	0.159038	0.707	0.938	ref|NP_001037416.1| achaete-scute-like protein [Bombyx mori] gb|ABC84346.1| achaete-scute-like protein [Bombyx mori] gb|ABC84347.1| achaete-scute-like protein [Bombyx mori]
BGIBMGA001002	#DIV/0!	0	0	1	1	gb|AAL32065.1| asense-like protein [Calliphora vicina]
BGIBMGA001003	1.98397	11.3403	22.4987	4.586e-10	4.729e-09	gb|ABF51451.1| cytochrome P450 [Bombyx mori]
BGIBMGA001004	17.1269	0.950374	16.2769	1.292e-44	3.264e-43	gb|ABF51451.1| cytochrome P450 [Bombyx mori]
BGIBMGA001005	10.3005	1.71037	17.6177	1.855e-30	4.068e-29	gb|ABF51451.1| cytochrome P450 [Bombyx mori]
BGIBMGA001006	0	0.61659	0	1	1	no hit
BGIBMGA001007	9.69549	0.506752	4.91321	3.798e-19	6.636e-18	ref|XP_972216.1| PREDICTED: similar to CG14196-TA [Tribolium castaneum]
BGIBMGA001008	1.23375	19.1371	23.6105	0.019	0.059	ref|XP_320186.3| ENSANGP00000008982 [Anopheles gambiae str. PEST] gb|EAA00137.3| ENSANGP00000008982 [Anopheles gambiae str. PEST]
BGIBMGA001009	0.724324	26.2009	18.978	1.504e-06	1.064e-05	gb|EAT38029.1| conserved hypothetical protein [Aedes aegypti]
BGIBMGA001010	0.575156	0.221667	0.127493	0.707	0.938	gb|EAT33923.1| hypothetical protein AaeL_AAEL013812 [Aedes aegypti]
BGIBMGA001011	0.772685	15.4605	11.9461	0.005474	0.02	ref|XP_973062.1| PREDICTED: similar to CG3810-PB, isoform B [Tribolium castaneum]
BGIBMGA001012	1.72547	0.0817733	0.141097	0.615	0.859	ref|XP_395507.3| PREDICTED: similar to CG14305-TA, isoform A [Apis mellifera]
BGIBMGA001013	1.72547	0.148596	0.256398	0.615	0.859	ref|XP_395507.3| PREDICTED: similar to CG14305-TA, isoform A [Apis mellifera]
BGIBMGA001014	1.3777	5.46602	7.53054	0.075	0.183	ref|XP_624809.2| PREDICTED: similar to CG5850-TA [Apis mellifera]
BGIBMGA001015	1.13434	20.9909	23.8107	0.422	0.641	ref|XP_970106.1| PREDICTED: similar to chromosome 6 open reading frame 106 isoform a [Tribolium castaneum]
BGIBMGA001016	#DIV/0!	0	0	1	1	ref|NP_649175.1| CG14185-TA [Drosophila melanogaster] gb|AAF49072.2| CG14185-TA [Drosophila melanogaster]
BGIBMGA001017	#DIV/0!	0	0.228543	1	0	no hit
BGIBMGA001018	0.788177	5.59216	4.40761	0.339	0.537	gb|EAT42096.1| epoxide hydrolase [Aedes aegypti]
BGIBMGA001019	3.86176	1.78811	6.90526	2.843e-05	0.0001635	ref|XP_974301.1| PREDICTED: similar to FGFR1 oncogene partner 2 [Tribolium castaneum]
BGIBMGA001020	#DIV/0!	0	0.211324	1	0	dbj|BAE96354.1| cocoonase [Bombyx mori]
BGIBMGA001021	#DIV/0!	0	0	1	1	no hit
BGIBMGA001022	1.59487	64.3158	102.575	2.419e-10	2.561e-09	ref|XP_001121569.1| PREDICTED: similar to Tetraspanin 2A CG11415-TA [Apis mellifera]
BGIBMGA001023	2.87578	0.41584	1.19586	0.255	0.467	ref|XP_974172.1| PREDICTED: similar to CG4050-TA, isoform A [Tribolium castaneum]
BGIBMGA001024	1.21878	3.02419	3.68583	0.307	0.512	ref|XP_974172.1| PREDICTED: similar to CG4050-TA, isoform A [Tribolium castaneum]
BGIBMGA001025	0.663642	3.98493	2.64457	0.29	0.512	ref|XP_624219.1| PREDICTED: similar to CG4756-TA [Apis mellifera]
BGIBMGA001026	1.15031	3.99357	4.59385	0.517	0.753	ref|NP_649176.1| CG7385-TA [Drosophila melanogaster] gb|AAF49071.1| CG7385-TA [Drosophila melanogaster] gb|AAY55183.1| IP13856p [Drosophila melanogaster] gb|AAY55191.1| IP13956p [Drosophila melanogaster]
BGIBMGA001027	0.824391	10.45	8.61488	0.401	0.612	ref|XP_970438.1| PREDICTED: similar to CG9240-TA [Tribolium castaneum]
BGIBMGA001028	2.30062	1.25651	2.89076	0.002422	0.009544	emb|CAF99942.1| unnamed protein product [Tetraodon nigroviridis]
BGIBMGA001029	8.33976	0.536433	4.47373	1.743e-05	0.000104	no hit
BGIBMGA001030	1.17594	7675.09	9025.41	1.051e-66	2.973e-65	ref|NP_001037295.1| troponin I [Bombyx mori] gb|AAW66633.1| troponin I [Bombyx mori]
BGIBMGA001031	0.992299	2390.59	2372.18	0.059	0.15	ref|NP_523398.1| wings up A CG7178-PC, isoform C [Drosophila melanogaster] ref|NP_728137.1| wings up A CG7178-PF, isoform F [Drosophila melanogaster] emb|CAA42020.1| troponin I [Drosophila melanogaster] gb|AAN09458.1| CG7178-PC, isoform C [Drosophila melanogaster] gb|AAN09459.1| CG7178-PF, isoform F [Drosophila melanogaster]
BGIBMGA001032	0.989966	15.8339	15.675	0.823	1	gb|EAT45265.1| sorting nexin [Aedes aegypti]
BGIBMGA001033	1.57411	4.26453	6.71285	0.078	0.189	ref|XP_001121314.1| PREDICTED: similar to CD151 antigen (Platelet-endothelial tetraspan antigen 3) (PETA-3) (GP27) (Membrane glycoprotein SFA-1) (Tetraspanin-24) (Tspan-24) [Apis mellifera]
BGIBMGA001034	0.730628	311.513	227.6	0	0	ref|XP_637400.1| putative GATA-binding transcription factor [Dictyostelium discoideum AX4] gb|EAL63893.1| putative GATA-binding transcription factor [Dictyostelium discoideum AX4]
BGIBMGA001035	1.16833	40.0495	46.7911	0.019	0.057	ref|XP_309514.2| ENSANGP00000012632 [Anopheles gambiae str. PEST] gb|EAA05291.2| ENSANGP00000012632 [Anopheles gambiae str. PEST]
BGIBMGA001036	0.546398	9.873	5.39459	0.001827	0.007452	ref|XP_973814.1| PREDICTED: similar to CG1218-TA [Tribolium castaneum]
BGIBMGA001037	1.50115	24.2044	36.3343	5.521e-17	8.804e-16	ref|XP_975388.1| PREDICTED: similar to CG33123-TA [Tribolium castaneum]
BGIBMGA001038	1.17202	2.9554	3.46378	0.371	0.575	ref|XP_624420.1| PREDICTED: similar to TUWD12 [Apis mellifera]
BGIBMGA001039	0.932279	131.319	122.426	0.115	0.253	gb|ABF18202.1| tetraspanin [Aedes aegypti] gb|EAT43417.1| tetraspanin, putative [Aedes aegypti]
BGIBMGA001040	0.575156	0.567654	0.32649	0.596	0.842	no hit
BGIBMGA001041	0.518847	10.1067	5.24384	2.94e-07	2.264e-06	gb|EAT34893.1| AMP dependent ligase [Aedes aegypti]
BGIBMGA001042	2.42844	1.77987	4.3223	4.685e-08	3.985e-07	ref|XP_319174.3| ENSANGP00000011916 [Anopheles gambiae str. PEST] gb|EAA13909.4| ENSANGP00000011916 [Anopheles gambiae str. PEST]
BGIBMGA001043	0.801089	1838.15	1472.52	0	0	ref|NP_001037522.1| ribosomal protein L27A [Bombyx mori] gb|AAV34839.1| ribosomal protein L27A [Bombyx mori]
BGIBMGA001044	2.26679	5.30195	12.0184	0.0006954	0.003098	ref|NP_001040187.1| apoptosis-linked protein 2 [Bombyx mori] gb|ABD36211.1| apoptosis-linked protein 2 [Bombyx mori]
BGIBMGA001045	4.88883	0.366166	1.79012	0.005118	0.019	ref|XP_974335.1| PREDICTED: similar to CG12950-TA [Tribolium castaneum]
BGIBMGA001046	#DIV/0!	0	0	1	1	no hit
BGIBMGA001047	#DIV/0!	0	0	1	1	no hit
BGIBMGA001048	2.92371	0.538227	1.57362	5.664e-05	0.0003104	ref|XP_001360952.1| GA19223-TA [Drosophila pseudoobscura] gb|EAL25528.1| GA19223-TA [Drosophila pseudoobscura]
BGIBMGA001049	#DIV/0!	0	0	1	1	no hit
BGIBMGA001050	2.87578	0.564666	1.62386	0.255	0.467	ref|XP_968043.1| PREDICTED: similar to CG13532-TA [Tribolium castaneum]
BGIBMGA001051	5.75156	0.777439	4.47149	0.023	0.068	ref|NP_001037197.1| glutathione S-transferase 1 [Bombyx mori] gb|AAO41719.1| glutathione S-transferase 1 [Bombyx mori] gb|ABI15774.1| glutathione S-transferase 1 [Bombyx mori]
BGIBMGA001052	1.26108	78.7157	99.2671	0.001961	0.007919	ref|XP_966523.1| PREDICTED: similar to CG32036-PB [Tribolium castaneum]
BGIBMGA001053	#DIV/0!	0	0	1	1	no hit
BGIBMGA001054	1.00801	13.2402	13.3462	0.976	1	ref|XP_625039.1| PREDICTED: similar to CG7023-TA, isoform A [Apis mellifera]
BGIBMGA001055	0.516467	3.82053	1.97317	0.00255	0.009991	no hit
BGIBMGA001056	2.87578	0.941111	2.70643	0.005271	0.019	ref|XP_970721.1| PREDICTED: similar to CG5295-TA [Tribolium castaneum]
BGIBMGA001057	#DIV/0!	0	0	1	1	no hit
BGIBMGA001058	1.34203	1.64214	2.20381	0.67	0.912	ref|XP_970721.1| PREDICTED: similar to CG5295-TA [Tribolium castaneum]
BGIBMGA001059	#DIV/0!	0	0.156219	1	0	ref|XP_001101209.1| PREDICTED: similar to IP63 protein isoform 1 [Macaca mulatta]
BGIBMGA001060	0.827809	98.3884	81.4468	0.003109	0.012	gb|EAT47989.1| clathrin light chain [Aedes aegypti]
BGIBMGA001061	1.18006	5.2291	6.17066	0.326	0.523	gb|EAT47955.1| conserved hypothetical protein [Aedes aegypti]
BGIBMGA001062	1.18287	23.3041	27.5656	0.34	0.539	ref|NP_001037086.1| hemolin-interacting protein [Bombyx mori] gb|AAR97570.1| hemolin-interacting protein [Bombyx mori]
BGIBMGA001063	0.383437	0.325111	0.12466	0.329	0.524	ref|NP_001034898.1| hypothetical protein LOC556133 [Danio rerio] gb|AAI14281.1| Zgc:136823 [Danio rerio] emb|CAM14220.1| novel protein similar to HORMA domain containing 1 (HORMAD1, zgc:136823) [Danio rerio]
BGIBMGA001064	1.59766	0.838177	1.33912	0.207	0.396	ref|XP_974926.1| PREDICTED: similar to CG2103-TA, isoform A [Tribolium castaneum]
BGIBMGA001065	#DIV/0!	0	0	1	1	no hit
BGIBMGA001066	#DIV/0!	0	0	1	1	ref|NP_001037021.1| serpin-2 [Bombyx mori] gb|AAF61252.1|AF242200_1 serpin-2 [Bombyx mori]
BGIBMGA001067	#DIV/0!	0	0	1	1	no hit
BGIBMGA001068	#DIV/0!	0	0	1	1	gb|ABD36216.1| fumarylacetoacetate hydrolase isoform A [Bombyx mori]
BGIBMGA001069	1.10718	2.52142	2.79166	0.64	0.886	ref|XP_974602.1| PREDICTED: similar to CG3407-TA [Tribolium castaneum]
BGIBMGA001070	1.30898	9.42822	12.3413	0.23	0.432	ref|XP_001120141.1| PREDICTED: similar to Arflike at 72A CG6025-TA [Apis mellifera]
BGIBMGA001071	#DIV/0!	0	0	1	1	no hit
BGIBMGA001072	0.718945	0.567654	0.408112	0.397	0.609	ref|XP_972993.1| PREDICTED: similar to CG33291-TA [Tribolium castaneum]
BGIBMGA001073	0.995463	18.392	18.3085	0.871	1	ref|XP_976099.1| PREDICTED: similar to CG6016-PB, isoform B isoform 3 [Tribolium castaneum]
BGIBMGA001074	2.17437	1.96548	4.27369	7.991e-07	5.831e-06	gb|EAT48160.1| phospholipid-transporting atpase 1 (aminophospholipid flippase 1) [Aedes aegypti]
BGIBMGA001075	1.68997	9.78628	16.5385	1.562e-05	9.385e-05	ref|XP_968866.1| PREDICTED: similar to Phosphatidylcholine:ceramide cholinephosphotransferase 1 (Transmembrane protein 23) (Sphingomyelin synthase 1) (Mob protein), partial [Tribolium castaneum]
BGIBMGA001076	0.805219	21.3261	17.1722	0.053	0.138	ref|XP_973935.1| PREDICTED: similar to Caseinolytic peptidase B protein homolog (Suppressor of potassium transport defect 3) [Tribolium castaneum]
BGIBMGA001077	0.688989	15.8454	10.9173	0.007936	0.027	ref|XP_001121349.1| PREDICTED: similar to loquacious CG6866-PB, isoform B [Apis mellifera]
BGIBMGA001078	1.01758	8.77186	8.92611	0.982	1	gb|EAT35785.1| receptor protein-tyrosine phosphatase 10d [Aedes aegypti]
BGIBMGA001079	0.758327	43.0573	32.6515	4.111e-09	3.906e-08	ref|XP_313165.3| ENSANGP00000013354 [Anopheles gambiae str. PEST] gb|EAA08669.4| ENSANGP00000013354 [Anopheles gambiae str. PEST]
BGIBMGA001080	0.79637	5.12767	4.08352	0.523	0.762	no hit
BGIBMGA001081	0.63678	24.6232	15.6795	0.092	0.214	emb|CAF99633.1| unnamed protein product [Tetraodon nigroviridis]
BGIBMGA001082	0.884856	72.4038	64.0669	0.107	0.239	ref|XP_392406.1| PREDICTED: similar to Mob1 CG11711-PD, isoform D [Apis mellifera]
BGIBMGA001083	1.29716	4.04693	5.24951	0.142	0.304	ref|XP_320777.3| ENSANGP00000008882 [Anopheles gambiae str. PEST] gb|EAA00049.3| ENSANGP00000008882 [Anopheles gambiae str. PEST]
BGIBMGA001084	0.799243	19.7005	15.7455	0.007968	0.028	ref|NP_001036845.1| Mre11 protein [Bombyx mori] dbj|BAB11924.1| Mre11 [Bombyx mori]
BGIBMGA001085	1.52847	17.1135	26.1576	1.271e-11	1.478e-10	ref|XP_394299.3| PREDICTED: similar to trp CG5996-TA, isoform A isoform 1 [Apis mellifera]
BGIBMGA001086	#DIV/0!	0	0	1	1	ref|XP_975467.1| PREDICTED: similar to CG9646-TA [Tribolium castaneum]
BGIBMGA001087	2.30062	5.36433	12.3413	0.017	0.054	ref|XP_975467.1| PREDICTED: similar to CG9646-TA [Tribolium castaneum]
BGIBMGA001088	#DIV/0!	0	0	1	1	gb|AAM50033.1| SD21944p [Drosophila melanogaster]
BGIBMGA001089	#DIV/0!	0	0	1	1	ref|XP_392206.2| PREDICTED: similar to CG9646-TA [Apis mellifera]
BGIBMGA001090	1.6433	2.7409	4.50413	0.234	0.437	ref|XP_975467.1| PREDICTED: similar to CG9646-TA [Tribolium castaneum]
BGIBMGA001091	1.724	366.431	631.726	9.846e-281	3.396e-279	ref|XP_975464.1| PREDICTED: similar to CG6953-TA, isoform A [Tribolium castaneum]
BGIBMGA001092	#DIV/0!	0	0.314829	1	0	gb|EAT33891.1| conserved hypothetical protein [Aedes aegypti]
BGIBMGA001093	1.1713	20.0249	23.4552	0.152	0.318	ref|NP_524183.1| Lipoic acid synthase CG5231-TA, isoform A [Drosophila melanogaster] gb|AAF51596.1| CG5231-TA, isoform A [Drosophila melanogaster] gb|AAL13786.1| LD24887p [Drosophila melanogaster] gb|AAO41414.1| RH26374p [Drosophila melanogaster]
BGIBMGA001094	#DIV/0!	0	0	1	1	gb|AAY55235.1| IP13189p [Drosophila melanogaster] gb|AAY55260.1| IP12989p [Drosophila melanogaster]
BGIBMGA001095	#DIV/0!	0	0	1	1	no hit
BGIBMGA001096	1.85423	1.21014	2.24387	1.852e-06	1.287e-05	ref|XP_975140.1| PREDICTED: similar to CG5723-PB [Tribolium castaneum]
BGIBMGA001097	2.06561	16.1451	33.3495	4.335e-22	8.179e-21	ref|NP_001036766.1| Calnexin 99A CG11958-PC, isoform C [Drosophila melanogaster] gb|ABI31215.1| CG11958-PC, isoform C [Drosophila melanogaster]
BGIBMGA001098	0.32712	18.8222	6.15712	3.553e-15	5.134e-14	gb|EAT44706.1| arylsulfatase b [Aedes aegypti]
BGIBMGA001099	#DIV/0!	0	0.425562	1	0	no hit
BGIBMGA001100	4.55701	1.16421	5.30532	2.154e-11	2.455e-10	gb|AAN17607.1| corkscrew phosphatase splice variant A [Drosophila melanogaster] gb|AAN17619.1| corkscrew phosphatase splice variant A [Drosophila melanogaster] gb|AAN17627.1| corkscrew phosphatase splice variant A [Drosophila melanogaster] gb|AAN17629.1| corkscrew phosphatase splice variant A [Drosophila melanogaster] gb|AAN17631.1| corkscrew phosphatase splice variant A [Drosophila melanogaster]…
BGIBMGA001101	1.15031	0.140428	0.161535	0.915	1	ref|XP_967252.1| PREDICTED: similar to CG7742-TA [Tribolium castaneum]
BGIBMGA001102	1.53375	2.23514	3.42814	0.109	0.242	ref|XP_397085.2| PREDICTED: similar to phosphatidylinositol glycan, class A [Apis mellifera]
BGIBMGA001103	0.357418	140.814	50.3294	0	0	ref|XP_309305.3| ENSANGP00000018509 [Anopheles gambiae str. PEST] gb|EAA05241.3| ENSANGP00000018509 [Anopheles gambiae str. PEST]
BGIBMGA001104	0	0.941111	0	1	1	no hit
BGIBMGA001105	0.927671	5.67557	5.26506	0.707	0.938	ref|XP_001120134.1| PREDICTED: similar to CG6179-TA [Apis mellifera]
BGIBMGA001106	0.776583	1814.15	1408.84	0	0	ref|NP_001037223.1| ribosomal protein L21 [Bombyx mori] gb|AAV34832.1| ribosomal protein L21 [Bombyx mori]
BGIBMGA001107	1.3693	39.6927	54.3514	4.033e-05	0.0002267	ref|NP_001037337.1| DNA supercoiling factor [Bombyx mori] dbj|BAA08704.1| DNA supercoiling factor [Bombyx mori]
BGIBMGA001108	#DIV/0!	0	0.205689	1	0	ref|XP_968043.1| PREDICTED: similar to CG13532-TA [Tribolium castaneum]
BGIBMGA001109	#DIV/0!	0	0	1	1	no hit
BGIBMGA001110	#DIV/0!	0	0	1	1	gb|EAT47681.1| sidestep protein [Aedes aegypti]
BGIBMGA001111	0	0.214573	0	1	1	ref|NP_001036705.1| CG34114-PB [Drosophila melanogaster] gb|ABI31162.1| CG34114-PB [Drosophila melanogaster]
BGIBMGA001112	1.15031	0.21287	0.244867	0.915	1	no hit
BGIBMGA001113	0	0.609583	0	1	1	no hit
BGIBMGA001114	#DIV/0!	0	0	1	1	no hit
BGIBMGA001115	0.663642	18.6794	12.3964	0.001487	0.006193	ref|XP_975063.1| PREDICTED: similar to CG7870-TA [Tribolium castaneum]
BGIBMGA001116	0.82013	6.42292	5.26763	0.249	0.461	ref|XP_975933.1| PREDICTED: hypothetical protein [Tribolium castaneum]
BGIBMGA001117	1.38879	3.62933	5.04039	0.074	0.181	ref|XP_971613.1| PREDICTED: similar to CG5815-TA, isoform A [Tribolium castaneum]
BGIBMGA001118	1.5485	5.07173	7.85356	0.048	0.126	gb|EAT48696.1| conserved hypothetical protein [Aedes aegypti]
BGIBMGA001119	1.2062	59.6842	71.991	0.0009826	0.004247	ref|XP_968281.1| PREDICTED: similar to CG4422-TA [Tribolium castaneum]
BGIBMGA001120	#DIV/0!	0	0	1	1	no hit
BGIBMGA001121	0.74432	1.39227	1.03629	0.36	0.56	ref|XP_974781.1| PREDICTED: similar to nel-like 1 precursor [Tribolium castaneum]
BGIBMGA001122	0	0.203967	0	1	1	ref|NP_001040183.1| peptidyl-prolyl cis-trans isomerase E [Bombyx mori] gb|ABD36206.1| peptidyl-prolyl cis-trans isomerase E [Bombyx mori]
BGIBMGA001123	0.943023	10.5152	9.91603	0.44	0.663	ref|XP_974696.1| PREDICTED: similar to CG12234-TA [Tribolium castaneum]
BGIBMGA001124	1.06815	42.118	44.9883	0.327	0.524	gb|EAT37209.1| ap endonuclease [Aedes aegypti]
BGIBMGA001125	1.43012	6.68284	9.55724	0.061	0.154	ref|XP_001356983.1| GA13721-TA [Drosophila pseudoobscura] gb|EAL34049.1| GA13721-TA [Drosophila pseudoobscura]
BGIBMGA001126	0.862734	9.82778	8.47876	0.236	0.44	ref|XP_966637.1| PREDICTED: similar to CG8432-TA [Tribolium castaneum]
BGIBMGA001127	#DIV/0!	0	0	1	1	ref|XP_394230.1| PREDICTED: similar to CG7990-TA, isoform A [Apis mellifera]
BGIBMGA001128	#DIV/0!	0	0	1	1	ref|XP_970363.1| PREDICTED: similar to TEA domain family member 1 [Tribolium castaneum]
BGIBMGA001129	2.30062	0.478958	1.1019	0.039	0.108	ref|XP_970363.1| PREDICTED: similar to TEA domain family member 1 [Tribolium castaneum]
BGIBMGA001130	0.970906	16.5173	16.0367	0.734	0.964	ref|XP_001352485.1| GA14626-TA [Drosophila pseudoobscura] gb|EAL29982.1| GA14626-TA [Drosophila pseudoobscura]
BGIBMGA001131	0.908679	24.111	21.9091	0.281	0.507	ref|XP_624243.2| PREDICTED: similar to exosome component 9 [Apis mellifera]
BGIBMGA001132	1.68952	28.8018	48.6612	1.298e-09	1.284e-08	ref|XP_973934.1| PREDICTED: similar to High mobility group protein DSP1 (Dorsal switch protein 1) [Tribolium castaneum]
BGIBMGA001133	#DIV/0!	0	0	1	1	no hit
BGIBMGA001134	#DIV/0!	0	0	1	1	no hit
BGIBMGA001135	0.650132	60.2613	39.1778	0	0	ref|XP_974247.1| PREDICTED: similar to CG16786-TA, isoform A [Tribolium castaneum]
BGIBMGA001136	0.687133	52.256	35.9068	0.003757	0.014	ref|NP_001091763.1| signal peptidase complex subunit 3 [Bombyx mori] gb|ABF51327.1| signal peptidase complex subunit 3 [Bombyx mori]
BGIBMGA001137	0.492991	5.91344	2.91527	0.016	0.051	ref|NP_001040281.1| thymidylate synthase isoform 1 [Bombyx mori] gb|ABD36362.1| thymidylate synthase isoform 1 [Bombyx mori]
BGIBMGA001138	1.11437	4.23848	4.72322	0.653	0.9	ref|XP_395633.3| PREDICTED: similar to CG12034-TA [Apis mellifera]
BGIBMGA001139	2.66663	1.24489	3.31966	0.0005998	0.002709	ref|XP_975219.1| PREDICTED: similar to CG12769-PB, isoform B [Tribolium castaneum]
BGIBMGA001140	3.3259	4.56117	15.17	5.277e-20	9.491e-19	ref|XP_975657.1| PREDICTED: similar to CG10743-TA, isoform A [Tribolium castaneum]
BGIBMGA001141	1.76755	11.2213	19.8343	1.665e-06	1.167e-05	ref|XP_975657.1| PREDICTED: similar to CG10743-TA, isoform A [Tribolium castaneum]
BGIBMGA001142	2.13287	2.51453	5.36317	0.0002516	0.001228	gb|AAQ91340.1| cyclin A [Plodia interpunctella]
BGIBMGA001143	2.5882	0.15594	0.403604	0.16	0.32	ref|XP_001076329.1| PREDICTED: hypothetical protein [Rattus norvegicus]
BGIBMGA001144	0.464918	8.51481	3.95869	1.344e-07	1.074e-06	ref|NP_573366.1| CG7884-TA [Drosophila melanogaster] gb|AAM12260.1| RE23942p [Drosophila melanogaster] gb|AAF48937.2| CG7884-TA [Drosophila melanogaster]
BGIBMGA001145	1.366	0.848116	1.15852	0.457	0.682	gb|EAT39889.1| monocarboxylate transporter [Aedes aegypti]
BGIBMGA001146	#DIV/0!	0	2.24387	0.001774	0	gb|EAT44425.1| monocarboxylate transporter [Aedes aegypti]
BGIBMGA001147	8.43562	0.345343	2.91319	1.129e-07	9.163e-07	gb|EAT47626.1| sugar transporter [Aedes aegypti]
BGIBMGA001148	0	0.223514	0	1	1	gb|AAC24714.1| achaete-scute homolog ASH1 [Junonia coenia]
BGIBMGA001149	0.409268	104.37	42.7153	0	0	gb|ABD36275.1| yellow protein [Bombyx mori]
BGIBMGA001150	1.15031	5.93681	6.82918	0.573	0.819	ref|XP_311418.3| ENSANGP00000016729 [Anopheles gambiae str. PEST] gb|EAA07041.3| ENSANGP00000016729 [Anopheles gambiae str. PEST]
BGIBMGA001151	0	0.211194	0	1	1	ref|XP_311418.3| ENSANGP00000016729 [Anopheles gambiae str. PEST] gb|EAA07041.3| ENSANGP00000016729 [Anopheles gambiae str. PEST]
BGIBMGA001152	0.831788	39.8403	33.1387	0.004129	0.015	ref|XP_972057.1| PREDICTED: similar to CG5946-PB, isoform B [Tribolium castaneum]
BGIBMGA001153	0.555984	7.88872	4.38601	0.031	0.088	no hit
BGIBMGA001154	1.0225	6.76413	6.91632	0.943	1	ref|XP_394339.2| PREDICTED: similar to lin-9 homolog [Apis mellifera]
BGIBMGA001155	1.43789	0.930231	1.33757	0.443	0.667	ref|XP_974936.1| PREDICTED: similar to BRAF35/HDAC2 complex [Tribolium castaneum]
BGIBMGA001156	#DIV/0!	0	0	1	1	ref|XP_973533.1| PREDICTED: similar to mitochondrial malate dehydrogenase precursor [Tribolium castaneum]
BGIBMGA001157	2.99081	1.18157	3.53386	0.007557	0.026	ref|NP_001040254.1| beadex/dLMO protein [Bombyx mori] gb|ABD36315.1| beadex/dLMO protein [Bombyx mori]
BGIBMGA001158	#DIV/0!	0	0	1	1	gb|AAM15154.1| unknown protein [Arabidopsis thaliana] gb|AAM15435.1| unknown protein [Arabidopsis thaliana]
BGIBMGA001159	0.909989	28.4229	25.8646	0.232	0.435	ref|XP_395542.2| PREDICTED: similar to CG10711-TA [Apis mellifera]
BGIBMGA001160	0.795764	5.61026	4.46444	0.129	0.281	ref|XP_974893.1| PREDICTED: similar to CG9940-TA, isoform A [Tribolium castaneum]
BGIBMGA001161	#DIV/0!	0	0	1	1	gb|ABB84821.1| uncharacterized Gly-rich protein [uncultured delta proteobacterium DeepAnt-1F12]
BGIBMGA001162	1.01074	242.888	245.497	0.964	1	gb|ABF51415.1| cytochrome P450 CYP4G25 [Bombyx mori]
BGIBMGA001163	#DIV/0!	0	0	1	1	ref|NP_740960.1| protein KINase family member (kin-1) [Caenorhabditis elegans] emb|CAD45590.1| Hypothetical protein ZK909.2l [Caenorhabditis elegans] emb|CAD45623.1| Hypothetical protein ZK909.2l [Caenorhabditis elegans]
BGIBMGA001164	5.98588	11.6335	69.6367	5.149e-67	1.465e-65	ref|NP_001036987.1| hypothetical protein LOC692536 [Bombyx mori] dbj|BAE43414.1| hypothetical protein [Bombyx mori]
BGIBMGA001165	1.29692	4.46298	5.78814	0.126	0.275	ref|XP_394947.2| PREDICTED: similar to Dynamin related protein 1 CG3210-TA isoform 1 [Apis mellifera]
BGIBMGA001166	0.87653	15.3997	13.4983	0.071	0.175	ref|XP_974641.1| PREDICTED: similar to CG15860-TA [Tribolium castaneum]
BGIBMGA001167	1.26329	12.5955	15.9118	0.044	0.119	ref|XP_975017.1| PREDICTED: similar to Ets DNA-binding protein pokkuri (Protein yan) (Protein anterior open) [Tribolium castaneum]
BGIBMGA001168	1.21304	75.8495	92.0089	6.039e-06	3.875e-05	ref|NP_001040301.1| glycosyl-phosphatidyl-inositol-anchored protein [Bombyx mori] gb|ABD36122.1| glycosyl-phosphatidyl-inositol-anchored protein [Bombyx mori]
BGIBMGA001169	1.08641	2.68217	2.91392	0.806	1	ref|NP_525052.1| egghead CG9659-PC, isoform C [Drosophila melanogaster] ref|NP_726818.1| egghead CG9659-PB, isoform B [Drosophila melanogaster] sp|O01346|EGH_DROME Beta 1,4-mannosyltransferase egh (Protein egghead) (Protein zeste-white-4) gb|AAF43419.1|AF233288_2 egghead [Drosophila melanogaster] gb|AAB49734.1| similar to C. elegans B0464.4 gene product, Swiss-Prot Accession Number Q03562 emb|CAB…
BGIBMGA001170	#DIV/0!	0	0.531953	1	0	no hit
BGIBMGA001171	#DIV/0!	0	0.135321	1	0	ref|XP_972412.1| PREDICTED: similar to CG10966-TA [Tribolium castaneum]
BGIBMGA001172	2.87578	0.397358	1.14271	0.107	0.239	ref|XP_972412.1| PREDICTED: similar to CG10966-TA [Tribolium castaneum]
BGIBMGA001173	#DIV/0!	0	0.0967187	1	0	ref|NP_001091744.1| alkaline nuclease [Bombyx mori] dbj|BAF33251.1| alkaline nuclease [Bombyx mori]
BGIBMGA001174	1.35946	2.69441	3.66295	0.391	0.602	gb|EAT46665.1| phosphatidylinositol-phosphatidylcholine transfer protein, putative [Aedes aegypti]
BGIBMGA001175	1.16765	22.7612	26.5772	0.091	0.213	ref|XP_624077.2| PREDICTED: similar to Apoptosis inhibitor 5 (API-5) (AAC-11) [Apis mellifera]
BGIBMGA001176	1.10238	22.7195	25.0456	0.551	0.792	ref|XP_001175503.1| PREDICTED: hypothetical protein [Strongylocentrotus purpuratus] ref|XP_001177689.1| PREDICTED: hypothetical protein [Strongylocentrotus purpuratus]
BGIBMGA001177	0.287578	0.421558	0.121231	0.184	0.357	gb|EAT38635.1| conserved hypothetical protein [Aedes aegypti]
BGIBMGA001178	1.72547	2.57901	4.44999	0.261	0.477	ref|XP_973756.1| PREDICTED: similar to CG8086-PD, isoform D [Tribolium castaneum]
BGIBMGA001179	#DIV/0!	0	0	1	1	ref|NP_001037514.1| cad protein [Bombyx mori] dbj|BAA04086.1| cad protein [Bombyx mori]
BGIBMGA001180	0	0.403333	0	1	1	ref|NP_001037514.1| cad protein [Bombyx mori] dbj|BAA04086.1| cad protein [Bombyx mori]
BGIBMGA001181	0	1.37547	0	1	2	no hit
BGIBMGA001182	0.861113	101.177	87.1248	1.075e-09	1.077e-08	ref|NP_995650.1| CG8086-PD, isoform D [Drosophila melanogaster] gb|AAS64658.1| CG8086-PD, isoform D [Drosophila melanogaster]
BGIBMGA001183	1.84285	2.26792	4.17943	5.59e-05	0.0003069	ref|XP_973655.1| PREDICTED: similar to CG8222-PE, isoform E [Tribolium castaneum]
BGIBMGA001184	#DIV/0!	0	0	1	1	no hit
BGIBMGA001185	0.815676	7.39444	6.03147	0.234	0.437	ref|XP_312617.3| ENSANGP00000015415 [Anopheles gambiae str. PEST] gb|EAA08223.3| ENSANGP00000015415 [Anopheles gambiae str. PEST]
BGIBMGA001186	0.730928	32.5934	23.8234	0.105	0.236	ref|NP_001091816.1| signal recognition particle 9 kDa protein [Bombyx mori] gb|ABH10801.1| signal recognition particle 9 kDa protein [Bombyx mori]
BGIBMGA001187	10.3528	0.0642435	0.665101	0.0004062	0.001906	ref|XP_397600.3| PREDICTED: similar to family with sequence similarity 48, member A isoform b [Apis mellifera]
BGIBMGA001188	0.891122	15.5073	13.8189	0.137	0.296	gb|EAT42101.1| conserved hypothetical protein [Aedes aegypti]
BGIBMGA001189	0.528205	23.8957	12.6218	0.003299	0.013	no hit
BGIBMGA001190	1.23034	120.401	148.135	3.768e-10	3.916e-09	ref|XP_393527.3| PREDICTED: similar to SP1173 CG10121-PB, isoform B [Apis mellifera]
BGIBMGA001191	0.682938	58.8126	40.1654	1.147e-11	1.341e-10	ref|NP_652603.1| Bestrophin 1 CG6264-TA [Drosophila melanogaster] gb|AAF32327.1|AF218817_1 Dbest [Drosophila melanogaster] gb|AAF54503.1| CG6264-TA [Drosophila melanogaster] gb|AAL29094.1| LP05915p [Drosophila melanogaster] gb|AAR99659.1| bestrophin 1 [Drosophila melanogaster]
BGIBMGA001192	0.79637	8.50443	6.77267	0.367	0.569	gb|EAT40378.1| translation initiation factor-3 (IF3), putative [Aedes aegypti]
BGIBMGA001193	0.805219	1.12224	0.903653	0.705	0.938	no hit
BGIBMGA001194	1.17614	5.9848	7.03893	0.049	0.127	ref|XP_975086.1| PREDICTED: similar to CG5627-TA [Tribolium castaneum]
BGIBMGA001195	0.575156	78.1558	44.9518	2.614e-08	2.286e-07	gb|AAL03955.1| 28S ribosomal protein S6 precursor [Spodoptera frugiperda]
BGIBMGA001196	#DIV/0!	0	0.144174	1	0	emb|CAC84555.1| Ferritin type 2 [Suberites domuncula]
BGIBMGA001197	0.765014	20.6166	15.772	0.003405	0.013	gb|EAT42872.1| eukariotic translation initiation factor 2b, epsilon subunit [Aedes aegypti]
BGIBMGA001198	#DIV/0!	0	0.107503	1	0	gb|EAT36255.1| cyclin d [Aedes aegypti]
BGIBMGA001199	#DIV/0!	0	0	1	1	no hit
BGIBMGA001200	0	0.553024	0	1	1	gb|EAT36253.1| paired box protein, putative [Aedes aegypti]
BGIBMGA001201	1.00836	4899.23	4940.19	0.717	0.949	ref|NP_001040476.1| muscular protein 20 [Bombyx mori] gb|ABF51467.1| muscular protein 20 [Bombyx mori]
BGIBMGA001202	1.09035	1089.64	1188.09	3.62e-10	3.77e-09	gb|ABD36140.1| muscle LIM protein [Bombyx mori]
BGIBMGA001203	#DIV/0!	0	0.434553	1	0	no hit
BGIBMGA001204	1.93462	2.51096	4.85775	0.036	0.1	ref|XP_974987.1| PREDICTED: similar to CG6500-TA, isoform A [Tribolium castaneum]
BGIBMGA001205	0.529144	3.70465	1.96029	0.036	0.1	ref|NP_610362.1| CG2183-TA [Drosophila melanogaster] gb|AAK77310.1| GH09064p [Drosophila melanogaster] gb|AAF59118.2| CG2183-TA [Drosophila melanogaster]
BGIBMGA001206	1.47493	69.027	101.81	5.769e-19	1.001e-17	ref|NP_001040109.1| chaperonin containing t-complex polypeptide 1 beta subunit [Bombyx mori] gb|ABD36095.1| chaperonin containing t-complex polypeptide 1 beta subunit [Bombyx mori]
BGIBMGA001207	#DIV/0!	0	1.07628	1	0	no hit
BGIBMGA001208	0.608989	9.31736	5.67417	6.119e-05	0.0003341	ref|XP_970702.1| PREDICTED: similar to anaphase-promoting complex subunit 4 [Tribolium castaneum]
BGIBMGA001209	0.490574	30.1111	14.7717	1.959e-12	2.402e-11	ref|XP_624761.1| PREDICTED: similar to COP9 constitutive photomorphogenic homolog subunit 3 [Apis mellifera]
BGIBMGA001210	1.15031	0.207518	0.23871	0.88	1	ref|XP_320625.3| ENSANGP00000008749 [Anopheles gambiae str. PEST] gb|EAA00186.3| ENSANGP00000008749 [Anopheles gambiae str. PEST]
BGIBMGA001211	0.571888	17.9833	10.2844	1.27e-12	1.571e-11	ref|XP_974195.1| PREDICTED: similar to CG8522-TA, isoform A [Tribolium castaneum]
BGIBMGA001212	0.862734	6.27	5.40934	0.608	0.856	ref|NP_001040177.1| centrin [Bombyx mori] gb|ABD36199.1| centrin [Bombyx mori]
BGIBMGA001213	#DIV/0!	0	1.7886	1	0	no hit
BGIBMGA001214	#DIV/0!	0	0.857036	1	0	ref|NP_001036883.1| paralytic peptide [Bombyx mori] dbj|BAB69463.1| paralytic peptide [Bombyx mori]
BGIBMGA001215	#DIV/0!	0	0	1	1	ref|XP_001183792.1| PREDICTED: hypothetical protein [Strongylocentrotus purpuratus]
BGIBMGA001216	#DIV/0!	0	0	1	1	no hit
BGIBMGA001217	0.727403	8.85375	6.44025	0.167	0.333	gb|EAT38720.1| ccr4-associated factor [Aedes aegypti]
BGIBMGA001218	1.93722	25.6416	49.6734	6.833e-37	1.604e-35	ref|XP_975279.1| PREDICTED: similar to CG6603-TA, isoform A [Tribolium castaneum]
BGIBMGA001219	0.474643	32.1236	15.2473	1.279e-11	1.486e-10	ref|XP_001355113.1| GA17499-TA [Drosophila pseudoobscura] gb|EAL32170.1| GA17499-TA [Drosophila pseudoobscura]
BGIBMGA001220	9.01078	0.439699	3.96203	2.68e-08	2.341e-07	gb|EAT34119.1| sugar transporter [Aedes aegypti]
BGIBMGA001221	0.527226	4.73323	2.49549	0.145	0.31	ref|XP_974399.1| PREDICTED: similar to CG9951-TA [Tribolium castaneum]
BGIBMGA001222	0.644175	10.5597	6.8023	0.028	0.08	ref|XP_395711.3| PREDICTED: similar to coiled-coil domain containing 22 [Apis mellifera]
BGIBMGA001223	0.651706	32.0018	20.8558	3.817e-07	2.894e-06	ref|XP_624946.1| PREDICTED: similar to DEAD-box helicase Dbp80 [Apis mellifera]
BGIBMGA001224	#DIV/0!	0	0	1	1	ref|XP_311082.3| ENSANGP00000017476 [Anopheles gambiae str. PEST] gb|EAA06160.3| ENSANGP00000017476 [Anopheles gambiae str. PEST]
BGIBMGA001225	#DIV/0!	0	0	1	1	no hit
BGIBMGA001226	#DIV/0!	0	0	1	1	gb|EAT38951.1| organic cation transporter [Aedes aegypti]
BGIBMGA001227	#DIV/0!	0	0	1	1	no hit
BGIBMGA001228	#DIV/0!	0	0.0687155	1	0	ref|XP_967505.1| PREDICTED: similar to CG3332-TA, isoform A [Tribolium castaneum]
BGIBMGA001229	#DIV/0!	0	0	1	1	no hit
BGIBMGA001230	#DIV/0!	0	0	1	1	ref|XP_967894.1| PREDICTED: similar to CG3332-TA, isoform A [Tribolium castaneum]
BGIBMGA001231	0.639062	0.904101	0.577777	0.343	0.541	ref|XP_967818.1| PREDICTED: similar to CG3332-TA, isoform A [Tribolium castaneum]
BGIBMGA001232	0.689585	80.6762	55.6331	0.000186	0.000929	ref|NP_001040275.1| ring box protein [Bombyx mori] gb|ABD36348.1| ring box protein [Bombyx mori]
BGIBMGA001233	1.02009	9.32162	9.50888	0.962	1	gb|EAT40165.1| mitochondrial ornithine transporter [Aedes aegypti]
BGIBMGA001234	3.16336	0.868718	2.74807	0.011	0.035	no hit
BGIBMGA001235	17.3985	3.68366	64.0901	1.065e-86	3.14e-85	dbj|BAE66651.1| GTP cyclohydrolase I isoform B [Papilio xuthus]
BGIBMGA001236	0.385864	110.552	42.658	0	0	ref|NP_610363.1| CG14757-TA [Drosophila melanogaster] gb|AAF59116.2| CG14757-TA [Drosophila melanogaster] gb|AAY55083.1| IP07694p [Drosophila melanogaster]
BGIBMGA001237	2.16034	5.15076	11.1274	1.036e-06	7.492e-06	ref|XP_001355526.1| GA14112-TA [Drosophila pseudoobscura] gb|EAL32585.1| GA14112-TA [Drosophila pseudoobscura]
BGIBMGA001238	1.05077	16.265	17.0907	0.66	0.904	gb|EAT44292.1| cysteinyl-tRNA synthetase [Aedes aegypti]
BGIBMGA001239	0.810447	12.4227	10.0679	0.18	0.353	ref|NP_001040120.1| elongation protein 4-like protein [Bombyx mori] gb|ABD36112.1| elongation protein 4-like protein [Bombyx mori]
BGIBMGA001240	0	0.177041	0	1	1	gb|EAT44287.1| tetraspanin, putative [Aedes aegypti]
BGIBMGA001241	0.92025	26.8624	24.7201	0.182	0.355	gb|EAT48688.1| heat shock protein [Aedes aegypti]
BGIBMGA001242	0.888878	1.83254	1.6289	0.641	0.887	gb|EAT38911.1| neurotactin [Aedes aegypti]
BGIBMGA001243	0.93772	1945.71	1824.53	1.981e-06	1.369e-05	ref|NP_001037524.1| ribosomal protein S10 [Bombyx mori] gb|AAV34866.1| ribosomal protein S10 [Bombyx mori]
BGIBMGA001244	0.739487	1.52026	1.12421	0.397	0.609	ref|XP_967869.1| PREDICTED: similar to CG15797-TA [Tribolium castaneum]
BGIBMGA001245	0	0.197946	0	1	2	gb|EAT40381.1| f-spondin [Aedes aegypti]
BGIBMGA001246	#DIV/0!	0	0.124912	1	0	ref|XP_975464.1| PREDICTED: similar to CG6953-TA, isoform A [Tribolium castaneum]
BGIBMGA001247	0.575156	0.109253	0.0628376	0.707	0.938	ref|XP_381590.1| hypothetical protein FG01414.1 [Gibberella zeae PH-1]
BGIBMGA001248	1.15031	0.0767429	0.0882783	0.915	1	ref|NP_990808.1| myosin, heavy polypeptide 9, non-muscle [Gallus gallus] sp|P14105|MYH9_CHICK Myosin-9 (Myosin heavy chain 9) (Myosin heavy chain, nonmuscle IIa) (Nonmuscle myosin heavy chain IIa) (NMMHC II-a) (NMMHC-IIA) (Cellular myosin heavy chain, type A) (Nonmuscle myosin heavy chain-A) (NMMHC-A) gb|AAA48974.1| myosin heavy chain
BGIBMGA001249	0.608338	8.68988	5.28639	0.013	0.042	ref|NP_611092.2| CG8435-TA [Drosophila melanogaster] gb|AAM50809.1| LD32459p [Drosophila melanogaster] gb|AAF58052.2| CG8435-TA [Drosophila melanogaster]
BGIBMGA001250	0.805219	1.77627	1.43028	0.592	0.842	ref|XP_396634.1| PREDICTED: similar to G1/S-specific cyclin-D3 [Apis mellifera]
BGIBMGA001251	1.97196	2.14573	4.23131	0.084	0.197	ref|XP_396634.1| PREDICTED: similar to G1/S-specific cyclin-D3 [Apis mellifera]
BGIBMGA001252	0.741951	56.8657	42.1916	0.0001036	0.0005449	gb|ABF18497.1| mitochondrial ribosomal protein L28 [Aedes aegypti] gb|EAT39614.1| mitochondrial ribosomal protein, L28, putative [Aedes aegypti]
BGIBMGA001253	16.6795	0.419088	6.9902	1.522e-06	1.076e-05	ref|XP_975251.1| PREDICTED: similar to CG7453-TA, isoform A [Tribolium castaneum]
BGIBMGA001254	3.96858	0.75982	3.01541	2.719e-07	2.1e-06	ref|XP_974587.1| PREDICTED: similar to CG9210-TA, isoform A [Tribolium castaneum]
BGIBMGA001255	4.88883	0.705833	3.4507	2.156e-08	1.905e-07	ref|XP_624914.2| PREDICTED: similar to Adenylyl cyclase 35C CG9210-TA, isoform A [Apis mellifera]
BGIBMGA001256	0.287578	0.181125	0.0520877	0.104	0.234	gb|EAT37281.1| low-density lipoprotein receptor (ldl) [Aedes aegypti]
BGIBMGA001257	0.971816	3.28891	3.19622	0.864	1	gb|EAT46874.1| conserved hypothetical protein [Aedes aegypti]
BGIBMGA001258	1.46572	7.55883	11.0791	0.064	0.161	ref|NP_001037634.1| synaptobrevin [Bombyx mori] gb|ABG20589.1| synaptobrevin [Bombyx mori]
BGIBMGA001259	#DIV/0!	0	0.157683	1	0	ref|XP_974661.1| PREDICTED: similar to CG17758-TA [Tribolium castaneum]
BGIBMGA001260	9.77766	1.44982	14.1758	3.893e-09	3.713e-08	ref|XP_001120912.1| PREDICTED: similar to CG17761-TA [Apis mellifera]
BGIBMGA001261	2.9087	18.6558	54.2642	3.574e-88	1.06e-86	gb|EAT41551.1| otopetrin [Aedes aegypti]
BGIBMGA001262	2.15684	1.7445	3.76259	0.031	0.089	no hit
BGIBMGA001263	0.492991	1.27289	0.627524	0.23	0.432	gb|AAI24960.1| Unknown (protein for MGC:154772) [Xenopus laevis]
BGIBMGA001264	0.798176	10.3079	8.22754	0.219	0.416	ref|NP_723703.1| CG31866-TA [Drosophila melanogaster] gb|AAN10793.1| CG31866-TA [Drosophila melanogaster] gb|AAV36861.1| RE72529p [Drosophila melanogaster]
BGIBMGA001265	1.24688	18.9909	23.6794	0.000338	0.001611	ref|XP_973325.1| PREDICTED: similar to CG10840-PB [Tribolium castaneum]
BGIBMGA001266	0.669888	21.3069	14.2732	0.007905	0.027	ref|XP_973145.1| PREDICTED: similar to Protein sprouty (Spry) [Tribolium castaneum]
BGIBMGA001267	0.991776	18.3718	18.2207	0.778	1	ref|XP_969096.1| PREDICTED: similar to ubiquitin protein ligase E3A isoform 2 [Tribolium castaneum]
BGIBMGA001268	1.99093	0.926113	1.84382	0.0006997	0.003114	ref|XP_396869.3| PREDICTED: similar to Phosphotidylinositol 3 kinase 68D CG11621-TA, isoform A [Apis mellifera]
BGIBMGA001269	1.32286	5.15801	6.82332	0.298	0.512	ref|XP_967148.1| PREDICTED: similar to CG11621-TA, isoform A [Tribolium castaneum]
BGIBMGA001270	1.79841	38.758	69.7026	8.386e-20	1.499e-18	ref|XP_396570.3| PREDICTED: similar to CG6903-TA [Apis mellifera]
BGIBMGA001271	0.840367	10.2831	8.64155	0.061	0.154	ref|XP_973988.1| PREDICTED: similar to Myosin-3 (Myosin heavy chain A) (MHC A) [Tribolium castaneum]
BGIBMGA001272	1.838	3.34362	6.14557	0.0001027	0.0005405	ref|XP_972016.1| PREDICTED: similar to CG32145-TA [Tribolium castaneum]
BGIBMGA001273	0.246496	1.6116	0.397253	0.061	0.154	gb|AAY54680.1| IP11427p [Drosophila melanogaster]
BGIBMGA001274	#DIV/0!	0	0	1	1	ref|XP_971371.1| PREDICTED: similar to plasma glutamate carboxypeptidase [Tribolium castaneum]
BGIBMGA001275	0.890693	18.8406	16.7812	0.241	0.447	ref|XP_971371.1| PREDICTED: similar to plasma glutamate carboxypeptidase [Tribolium castaneum]
BGIBMGA001276	0.619024	13.7907	8.53675	0.0002803	0.001359	gb|EAT46807.1| cytochrome P450 [Aedes aegypti]
BGIBMGA001277	2.72735	3.67095	10.012	2.993e-09	2.883e-08	sp|O18635|C12A2_MUSDO Cytochrome P450 CYP12A2 (CYPXIIA2) gb|AAC98527.1| cytochrome P450 CYP12A2 [Musca domestica]
BGIBMGA001278	0.440203	31.586	13.9043	1.304e-11	1.513e-10	ref|XP_394309.3| PREDICTED: similar to Adenosine deaminase CG11994-TA [Apis mellifera]
BGIBMGA001279	0.479297	5.852	2.80484	0.106	0.236	ref|NP_001040452.1| dehydrodolichyl diphosphate synthase [Bombyx mori] gb|ABF51416.1| dehydrodolichyl diphosphate synthase [Bombyx mori]
BGIBMGA001280	0.191719	13.2271	2.53589	3.823e-06	2.531e-05	ref|NP_001040452.1| dehydrodolichyl diphosphate synthase [Bombyx mori] gb|ABF51416.1| dehydrodolichyl diphosphate synthase [Bombyx mori]
BGIBMGA001281	2.12365	1.30837	2.77853	0.00747	0.026	emb|CAF97287.1| unnamed protein product [Tetraodon nigroviridis]
BGIBMGA001282	0.946796	6.55416	6.20545	0.675	0.917	dbj|BAD21387.1| mFLJ00137 protein [Mus musculus]
BGIBMGA001283	0.808071	61.8175	49.9529	0.009359	0.031	ref|XP_623781.2| PREDICTED: similar to CG10648-TA [Apis mellifera]
BGIBMGA001284	#DIV/0!	0	0.253936	1	0	ref|NP_047327.1| hypothetical protein pMRC01_043 [Lactococcus lactis] gb|AAC56014.1| conserved hypothetical protein [Lactococcus lactis]
BGIBMGA001285	#DIV/0!	0	0	1	1	no hit
BGIBMGA001286	#DIV/0!	0	0.295718	1	0	ref|XP_969357.1| PREDICTED: similar to CG33485-TA [Tribolium castaneum]
BGIBMGA001287	0.766875	26.0553	19.9812	0.148	0.315	no hit
BGIBMGA001288	0.578248	65.6425	37.9577	6.908e-13	8.761e-12	ref|NP_001033845.1| CG33968-TA [Drosophila melanogaster] gb|AAX33388.1| RE74651p [Drosophila melanogaster] gb|AAN09655.2| CG33968-TA [Drosophila melanogaster]
BGIBMGA001289	0.48489	156.828	76.0443	0	0	ref|XP_974400.1| PREDICTED: similar to Nose Resistant to Fluoxetine family member (nrf-6) [Tribolium castaneum]
BGIBMGA001290	1.75423	2.98018	5.22792	0.02	0.06	ref|XP_972955.1| PREDICTED: similar to CG10961-TA [Tribolium castaneum]
BGIBMGA001291	3.16336	0.421558	1.33354	0.011	0.035	ref|XP_967324.1| PREDICTED: similar to CG12014-TA [Tribolium castaneum]
BGIBMGA001292	0.873385	7.38964	6.454	0.56	0.804	ref|NP_001040267.1| progesterone receptor membrane component 2 [Bombyx mori] gb|ABD36334.1| progesterone membrane binding protein [Bombyx mori]
BGIBMGA001293	1.97196	1.16435	2.29606	0.014	0.046	ref|XP_975372.1| PREDICTED: similar to WD repeat domain 19 [Tribolium castaneum]
BGIBMGA001294	2.24008	1.63599	3.66476	0.0004305	0.002009	ref|XP_975372.1| PREDICTED: similar to WD repeat domain 19 [Tribolium castaneum]
BGIBMGA001295	#DIV/0!	0	0.380905	1	0	no hit
BGIBMGA001296	1.76541	8.2177	14.5076	7.555e-06	4.783e-05	ref|XP_968441.1| PREDICTED: similar to CG5583-TA [Tribolium castaneum]
BGIBMGA001297	0.958594	1.53853	1.47482	0.869	1	gb|EAT42098.1| conserved hypothetical protein [Aedes aegypti]
BGIBMGA001298	#DIV/0!	0	0	1	1	ref|XP_313294.3| ENSANGP00000022600 [Anopheles gambiae str. PEST] gb|EAA44640.3| ENSANGP00000022600 [Anopheles gambiae str. PEST]
BGIBMGA001299	0.143789	0.499007	0.0717518	0.099	0.225	ref|XP_311418.3| ENSANGP00000016729 [Anopheles gambiae str. PEST] gb|EAA07041.3| ENSANGP00000016729 [Anopheles gambiae str. PEST]
BGIBMGA001300	1.42097	3.24532	4.61152	0.214	0.407	gb|EAT37847.1| sulfakinin receptor (dsk-r1) [Aedes aegypti]
BGIBMGA001301	1.40078	8.05299	11.2805	0.024	0.07	gb|AAG49365.1|AF323588_1 sensory neuron membrane protein 2 [Manduca sexta]
BGIBMGA001302	0.843913	424.622	358.344	7.169e-07	5.252e-06	ref|NP_001091762.1| vacuolar H+ ATP synthase 16 kDa proteolipid subunit [Bombyx mori] gb|ABF51242.1| vacuolar H+ ATP synthase 16 kDa proteolipid subunit [Bombyx mori]
BGIBMGA001303	0.860604	12.2535	10.5455	0.154	0.318	ref|XP_971395.1| PREDICTED: similar to CG7830-TA [Tribolium castaneum]
BGIBMGA001304	#DIV/0!	0	0	1	1	no hit
BGIBMGA001305	#DIV/0!	0	0	1	1	ref|XP_973900.1| PREDICTED: similar to CG4050-TA, isoform A [Tribolium castaneum]
BGIBMGA001306	#DIV/0!	0	0	1	1	gb|EAT44124.1| organic cation transporter [Aedes aegypti]
BGIBMGA001307	0.799827	88.598	70.863	0.005347	0.019	ref|NP_001037084.1| Cu/Zn SOD [Bombyx mori] sp|P82205|SODC_BOMMO Superoxide dismutase [Cu-Zn] gb|AAR97568.1| Cu/Zn SOD [Bombyx mori] emb|CAL69462.1| Cu/Zn-superoxide dismutase [Bombyx mandarina] gb|ABK60176.1| Cu/Zn SOD [Bombyx mandarina] dbj|BAD69805.2| Cu/Zn superoxide dismutase [Bombyx mori]
BGIBMGA001308	0.60162	317.959	191.29	0	0	ref|NP_001036945.1| hypothetical protein LOC692491 [Bombyx mori] dbj|BAE43410.1| hypothetical protein [Bombyx mori]
BGIBMGA001309	0.742474	9.24885	6.86703	0.097	0.224	gb|EAT35410.1| cytochrome c oxidase assembly protein cox15 [Aedes aegypti]
BGIBMGA001310	0.328661	2.30937	0.758998	0.0002425	0.001187	ref|XP_974656.1| PREDICTED: similar to CG13340-TA [Tribolium castaneum]
BGIBMGA001311	#DIV/0!	0	0	1	1	ref|XP_317580.3| ENSANGP00000010036 [Anopheles gambiae str. PEST] gb|EAA12913.4| ENSANGP00000010036 [Anopheles gambiae str. PEST]
BGIBMGA001312	0.743736	9.17791	6.82595	0.09	0.21	ref|XP_972003.1| PREDICTED: similar to CG8325-TA [Tribolium castaneum]
BGIBMGA001313	0.614698	15.6053	9.59256	1.863e-05	0.0001104	gb|EAT38951.1| organic cation transporter [Aedes aegypti]
BGIBMGA001314	0.710487	4.82506	3.42814	0.299	0.512	ref|XP_967185.1| PREDICTED: similar to CG9194-TA [Tribolium castaneum]
BGIBMGA001315	1.27812	4.14412	5.2967	0.394	0.606	ref|XP_001359825.1| GA21016-TA [Drosophila pseudoobscura] gb|EAL28977.1| GA21016-TA [Drosophila pseudoobscura]
BGIBMGA001316	0.593015	459.838	272.691	0	0	ref|NP_843695.1| hypothetical protein BA1222 [Bacillus anthracis str. Ames] ref|YP_017836.1| hypothetical protein GBAA1222 [Bacillus anthracis str. 'Ames Ancestor'] ref|ZP_00391545.1| hypothetical protein Bant_01001846 [Bacillus anthracis str. A2012] emb|CAD56869.1| BclA protein [Bacillus anthracis] gb|AAP25181.1| conserved hypothetical protein [Bacillus anthracis str. Ames] gb|AAT30311.1| conser…
BGIBMGA001317	#DIV/0!	0	0.215757	1	0	ref|XP_629940.1| hypothetical protein DDBDRAFT_0184076 [Dictyostelium discoideum AX4] gb|EAL61524.1| hypothetical protein DDBDRAFT_0184076 [Dictyostelium discoideum AX4]
BGIBMGA001318	1.05445	39.6813	41.8421	0.806	1	ref|XP_001113485.1| PREDICTED: similar to calmodulin 1 isoform 4 [Macaca mulatta] ref|XP_001148944.1| PREDICTED: hypothetical protein LOC459213 isoform 6 [Pan troglodytes]
BGIBMGA001319	0.740561	109.432	81.0413	0.005316	0.019	gb|AAY16221.1| calmodulin [Campanularia hincksii] gb|AAY16222.1| calmodulin [Orthopyxis sargassicola] gb|AAY16226.1| calmodulin [Orthopyxis integra] gb|AAY16227.1| calmodulin [Orthopyxis integra] gb|AAY16228.1| calmodulin [Rhizocaulus verticillatus] gb|AAY16230.1| calmodulin [Bonneviella regia] gb|AAY16231.1| calmodulin [Bonneviella sp. 2 819AS] gb|AAY16233.1| calmodulin [Bonneviella sp. 4 839AS]…
BGIBMGA001320	#DIV/0!	0	0	1	1	gb|AAT95347.1| trypsin Ia precursor [Sesamia nonagrioides]
BGIBMGA001321	2.24834	2.48977	5.59785	0.007059	0.025	ref|XP_971672.1| PREDICTED: similar to CG1172-TA [Tribolium castaneum]
BGIBMGA001322	#DIV/0!	0	0.411377	1	0	ref|XP_971672.1| PREDICTED: similar to CG1172-TA [Tribolium castaneum]
BGIBMGA001323	0.79084	21.8781	17.302	0.064	0.16	ref|NP_001040154.1| short-chain dehydrogenease/reductase [Bombyx mori] gb|ABD36165.1| short-chain dehydrogenease/reductase [Bombyx mori]
BGIBMGA001324	1.72547	0.226343	0.390548	0.615	0.859	ref|NP_001036949.1| hypothetical protein LOC692495 [Bombyx mori] dbj|BAE43416.1| hypothetical protein [Bombyx mori]
BGIBMGA001325	0.474055	60.4964	28.6786	4.108e-14	5.583e-13	ref|NP_001036945.1| hypothetical protein LOC692491 [Bombyx mori] dbj|BAE43410.1| hypothetical protein [Bombyx mori]
BGIBMGA001326	1.74677	4.8279	8.43323	0.007339	0.026	gb|EAT46659.1| conserved hypothetical protein [Aedes aegypti]
BGIBMGA001327	0.744964	28.5916	21.2997	0.023	0.069	gb|AAN64695.1| M protein [Streptococcus pyogenes]
BGIBMGA001328	2.06508	12.325	25.4523	3.96e-13	5.093e-12	ref|NP_650538.1| CG14880-TA, isoform A [Drosophila melanogaster] ref|NP_732134.1| CG14880-PB, isoform B [Drosophila melanogaster] gb|AAL48705.1| RE15157p [Drosophila melanogaster] gb|AAF55306.2| CG14880-TA, isoform A [Drosophila melanogaster] gb|AAN13707.1| CG14880-PB, isoform B [Drosophila melanogaster]
BGIBMGA001329	0.575156	5.28878	3.04187	0.321	0.516	no hit
BGIBMGA001330	0.856983	14.5968	12.5092	0.075	0.184	ref|NP_001020990.1| UNCoordinated family member (unc-89) [Caenorhabditis elegans] gb|AAV34801.1| Uncoordinated protein 89, isoform g [Caenorhabditis elegans]
BGIBMGA001331	5.12412	1.98679	10.1805	7.692e-12	9.115e-11	ref|NP_298108.1| endo-1,4-beta-glucanase [Xylella fastidiosa 9a5c] gb|AAF83628.1|AE003921_8 endo-1,4-beta-glucanase [Xylella fastidiosa 9a5c]
BGIBMGA001332	1.58168	1.07826	1.70546	0.412	0.627	ref|XP_311469.2| ENSANGP00000013711 [Anopheles gambiae str. PEST] gb|EAA07161.2| ENSANGP00000013711 [Anopheles gambiae str. PEST]
BGIBMGA001333	2.4506	129.03	316.2	1.888e-152	6.161e-151	ref|NP_001037382.1| uricase [Bombyx mori] gb|ABA39861.1| uricase [Bombyx mori]
BGIBMGA001334	1.58168	2.26662	3.58506	0.045	0.12	ref|XP_972920.1| PREDICTED: similar to MAGUK p55 subfamily member 6 (Protein associated with Lin-7 2) (Dlgh4 protein) (P55T protein) [Tribolium castaneum]
BGIBMGA001335	0.665147	13.3202	8.85989	0.0003928	0.001852	ref|XP_393458.3| PREDICTED: similar to dihydrouridine synthase 3-like [Apis mellifera]
BGIBMGA001336	5.94328	1.694	10.0679	5.267e-16	7.965e-15	ref|XP_395774.2| PREDICTED: similar to DEAD box polypeptide 17 isoform 1 [Apis mellifera]
BGIBMGA001337	0.766875	4.80388	3.68397	0.39	0.601	ref|NP_001037040.1| phenol UDP-glucosyltransferase [Bombyx mori] gb|AAL55994.1|AF324465_1 phenol UDP-glucosyltransferase [Bombyx mori]
BGIBMGA001338	1.14554	35.3225	40.4633	0.11	0.244	ref|NP_001037040.1| phenol UDP-glucosyltransferase [Bombyx mori] gb|AAL55994.1|AF324465_1 phenol UDP-glucosyltransferase [Bombyx mori]
BGIBMGA001339	0.616986	29.6521	18.2949	0.0004199	0.001963	ref|NP_001040296.1| N-acetyl-glucosamine-6-phosphate isomerase [Bombyx mori] gb|ABD36386.1| N-acetyl-glucosamine-6-phosphate isomerase [Bombyx mori]
BGIBMGA001340	0.812522	9.46647	7.69171	0.195	0.376	gb|AAM52026.1| RE73673p [Drosophila melanogaster]
BGIBMGA001341	0.506917	14.3211	7.2596	0.0007201	0.0032	gb|EAT36270.1| conserved hypothetical protein [Aedes aegypti]
BGIBMGA001342	0.589535	9.28888	5.47612	0.022	0.066	ref|XP_966458.1| PREDICTED: similar to CG7959-TA [Tribolium castaneum]
BGIBMGA001343	0.724271	21.5104	15.5794	0.031	0.088	ref|XP_968529.1| PREDICTED: similar to fused toes (predicted) [Tribolium castaneum]
BGIBMGA001344	1.15031	3.56225	4.0977	0.66	0.904	gb|EAT47481.1| cdk4/6 [Aedes aegypti]
BGIBMGA001345	#DIV/0!	0	0	1	1	no hit
BGIBMGA001346	0.830781	1.48551	1.23413	0.322	0.517	ref|XP_001013636.1| hypothetical protein TTHERM_00829330 [Tetrahymena thermophila SB210] gb|EAR93391.1| hypothetical protein TTHERM_00829330 [Tetrahymena thermophila SB210]
BGIBMGA001347	#DIV/0!	0	10.4706	6.882e-14	0	dbj|BAB39500.1| fibroin P25 [Bombyx mandarina]
BGIBMGA001348	0.117514	62.5539	7.35095	0	0	emb|CAB41997.1| 3-dehydroecdysone 3beta-reductase [Spodoptera littoralis]
BGIBMGA001349	1.366	1.95067	2.6646	0.457	0.682	ref|XP_393319.1| PREDICTED: similar to F-box and leucine-rich repeat protein 20 isoform 1 [Apis mellifera]
BGIBMGA001350	2.92002	1.37276	4.0085	2.86e-05	0.0001643	ref|NP_647851.2| CG11593-TA [Drosophila melanogaster] gb|AAF47827.2| CG11593-TA [Drosophila melanogaster]
BGIBMGA001351	0.214643	336.804	72.2926	0	0	ref|XP_624401.2| PREDICTED: similar to CG10638-TA, isoform A isoform 1 [Apis mellifera]
BGIBMGA001352	1.80763	1.81402	3.27909	0.143	0.306	ref|XP_971530.1| PREDICTED: similar to CG6822-TA, isoform A [Tribolium castaneum]
BGIBMGA001353	1.32946	11.645	15.4815	0.064	0.16	ref|XP_971530.1| PREDICTED: similar to CG6822-TA, isoform A [Tribolium castaneum]
BGIBMGA001354	#DIV/0!	0	0	1	1	no hit
BGIBMGA001355	0.383437	4.68728	1.79728	0.091	0.212	ref|XP_395131.2| PREDICTED: similar to CG14995-PC, isoform C [Apis mellifera]
BGIBMGA001356	0.421781	5.54931	2.34059	0.042	0.114	ref|XP_395131.2| PREDICTED: similar to CG14995-PC, isoform C [Apis mellifera]
BGIBMGA001357	0.862734	0.362455	0.312702	0.864	1	no hit
BGIBMGA001358	#DIV/0!	0	5.84896	3.714e-06	0	ref|NP_048045.1| orf 73 [Ateline herpesvirus 3] gb|AAC95598.1| orf 73 [Ateline herpesvirus 3]
BGIBMGA001359	#DIV/0!	0	0.869106	1	0	no hit
BGIBMGA001360	#DIV/0!	0	1.52094	1	0	ref|ZP_00999666.1| hypothetical protein OB2597_13888 [Oceanicola batsensis HTCC2597] gb|EAQ03240.1| hypothetical protein OB2597_13888 [Oceanicola batsensis HTCC2597]
BGIBMGA001361	0	0.152396	0	1	1	no hit
BGIBMGA001362	#DIV/0!	0	0	1	1	no hit
BGIBMGA001363	1.08776	896.236	974.888	0.029	0.082	ref|NP_001037207.1| ribosomal protein S21 [Bombyx mori] sp|Q6PUF8|RS21_BOMMO 40S ribosomal protein S21 sp|Q962Q8|RS21_SPOFR 40S ribosomal protein S21 gb|AAK92190.1|AF400218_1 ribosomal protein S21 [Spodoptera frugiperda] gb|AAS91554.1| ribosomal protein S21 [Bombyx mori] gb|AAV34879.1| ribosomal protein S21 [Bombyx mori]
BGIBMGA001364	1.07644	7.29067	7.84797	0.599	0.846	ref|XP_973234.1| PREDICTED: similar to CG3338-TA [Tribolium castaneum]
BGIBMGA001365	1.95553	0.244055	0.477257	0.15	0.318	gb|AAQ56699.1| UDP-GalNAc:polypeptide N-acetylgalactosaminyltransferase; PGANT1 [Drosophila melanogaster]
BGIBMGA001366	0.460125	1.10377	0.507873	0.277	0.502	gb|EAT46573.1| conserved hypothetical protein [Aedes aegypti]
BGIBMGA001367	0.685087	269.671	184.748	0	0	ref|XP_969383.1| PREDICTED: similar to CG6084-TA, isoform A [Tribolium castaneum]
BGIBMGA001368	0	0.111063	0	1	1	ref|XP_628559.1| cryptopsoridial mucin, large thr stretch, signal peptide sequence [Cryptosporidium parvum Iowa II] gb|EAK90389.1| cryptopsoridial mucin, large thr stretch, signal peptide sequence [Cryptosporidium parvum Iowa II]
BGIBMGA001369	#DIV/0!	0	0	1	1	ref|XP_565054.2| ENSANGP00000026352 [Anopheles gambiae str. PEST] gb|EAL41865.2| ENSANGP00000026352 [Anopheles gambiae str. PEST]
BGIBMGA001370	3.6139	6.26186	22.6297	6.656e-59	1.789e-57	ref|XP_972434.1| PREDICTED: similar to CG6831-TA [Tribolium castaneum]
BGIBMGA001371	3.20877	5.84082	18.7418	1.222e-29	2.642e-28	ref|XP_391944.3| PREDICTED: similar to rhea CG6831-TA, partial [Apis mellifera]
BGIBMGA001372	2.90235	10.6304	30.8533	3.193e-108	9.891e-107	ref|XP_391944.3| PREDICTED: similar to rhea CG6831-TA, partial [Apis mellifera]
BGIBMGA001373	1.88427	40.643	76.5822	3.923e-25	7.859e-24	ref|XP_972434.1| PREDICTED: similar to CG6831-TA [Tribolium castaneum]
BGIBMGA001374	0	0.181227	0	1	1	no hit
BGIBMGA001375	13.1464	0.993395	13.0596	6.136e-28	1.298e-26	ref|XP_393896.3| PREDICTED: similar to activating transcription factor 2 isoform 1 [Apis mellifera]
BGIBMGA001376	2.68406	1.34108	3.59955	0.071	0.174	gb|EAT34511.1| conserved hypothetical protein [Aedes aegypti]
BGIBMGA001377	#DIV/0!	0	0.0688689	1	0	ref|XP_001349538.1| hypothetical protein PFB0115w [Plasmodium falciparum 3D7] gb|AAC71813.1| hypothetical protein PFB0115w [Plasmodium falciparum 3D7]
BGIBMGA001378	0	0.409491	0	1	1	no hit
BGIBMGA001379	0.431367	0.38454	0.165878	0.303	0.512	ref|XP_972844.1| PREDICTED: similar to Beta-1,3-galactosyltransferase 1 (Beta-1,3-GalTase 1) (Beta3GalT1) (UDP-galactose:beta-N-acetyl-glucosamine-beta-1, 3-galactosyltransferase 1) (UDP-Gal:betaGlcNAc beta 1,3-galactosyltranferase-I) [Tribolium castaneum]
BGIBMGA001380	0.783112	23.902	18.718	3.028e-06	2.036e-05	gb|EAT43389.1| microtubule associated-protein orbit [Aedes aegypti]
BGIBMGA001381	1.0761	4.04609	4.35399	0.78	1	ref|XP_976468.1| PREDICTED: hypothetical protein [Tribolium castaneum]
BGIBMGA001382	1.55042	17.8811	27.7232	0.008315	0.028	ref|XP_972565.1| PREDICTED: similar to CG3411-TA [Tribolium castaneum]
BGIBMGA001383	1.51632	3.30575	5.01258	0.086	0.201	ref|XP_320278.2| ENSANGP00000016575 [Anopheles gambiae str. PEST] gb|EAA00282.3| ENSANGP00000016575 [Anopheles gambiae str. PEST]
BGIBMGA001384	1.37023	11.0538	15.1462	0.121	0.264	ref|XP_972565.1| PREDICTED: similar to CG3411-TA [Tribolium castaneum]
BGIBMGA001385	0.287578	0.227785	0.0655059	0.348	0.544	gb|EAT38750.1| amine oxidase [Aedes aegypti]
BGIBMGA001386	2.04553	35.0294	71.6538	4.621e-27	9.586e-26	ref|NP_001040268.1| phosphoribosyl pyrophosphate synthetase [Bombyx mori] gb|ABD36338.1| phosphoribosyl pyrophosphate synthetase [Bombyx mori]
BGIBMGA001387	#DIV/0!	0	0	1	1	no hit
BGIBMGA001388	9.77766	0.470555	4.60093	0.0006743	0.003016	dbj|BAA34219.1| MBF2 [Samia cynthia]
BGIBMGA001389	#DIV/0!	0	5.14221	1	0	dbj|BAA34219.1| MBF2 [Samia cynthia]
BGIBMGA001390	1.67754	0.545988	0.915916	0.102	0.231	gb|EAT44993.1| conserved hypothetical protein [Aedes aegypti]
BGIBMGA001391	0.947316	2.89504	2.74251	0.832	1	dbj|BAB55582.1| seven-up alpha [Bombyx mori]
BGIBMGA001392	1.34203	6.3287	8.49332	0.259	0.474	gb|AAM76194.1| RE08410p [Drosophila melanogaster]
BGIBMGA001393	#DIV/0!	0	0	1	1	ref|XP_972337.1| PREDICTED: similar to CG31716-TA, isoform A [Tribolium castaneum]
BGIBMGA001394	1.72547	2.47584	4.27199	0.384	0.592	no hit
BGIBMGA001395	0.797456	90.6099	72.2574	0.001474	0.006142	ref|NP_001040460.1| proteasome beta 3 subunit [Bombyx mori] gb|ABF51431.1| proteasome beta 3 subunit [Bombyx mori]
BGIBMGA001396	1.38037	2.87632	3.9704	0.222	0.42	ref|XP_001357322.1| GA21658-TA [Drosophila pseudoobscura] gb|EAL34391.1| GA21658-TA [Drosophila pseudoobscura]
BGIBMGA001397	0	0.275094	0	1	1	no hit
BGIBMGA001398	3.11543	1.47642	4.59969	1.408e-05	8.531e-05	ref|XP_969754.1| PREDICTED: similar to CG4091-PC, isoform C [Tribolium castaneum]
BGIBMGA001399	3.50845	9.55074	33.5083	1.433e-28	3.054e-27	ref|NP_001040381.1| fructose-1,6-bisphosphatase [Bombyx mori] gb|ABF51284.1| fructose-1,6-bisphosphatase [Bombyx mori]
BGIBMGA001400	#DIV/0!	0	0.0856243	1	0	ref|XP_665758.1| hypothetical protein Chro.20329 [Cryptosporidium hominis TU502] gb|EAL35528.1| hypothetical protein Chro.20329 [Cryptosporidium hominis]
BGIBMGA001401	2.30062	1.73509	3.9918	0.003568	0.014	ref|XP_973096.1| PREDICTED: similar to CG6284-TA [Tribolium castaneum]
BGIBMGA001402	0.591133	15.96	9.43447	0.000181	0.0009076	ref|NP_001040475.1| mitochondrial aldehyde dehydrogenase [Bombyx mori] gb|ABF51464.1| mitochondrial aldehyde dehydrogenase [Bombyx mori]
BGIBMGA001403	1.9869	0.840565	1.67012	0.028	0.081	ref|XP_001155070.1| PREDICTED: coiled-coil domain containing 100 isoform 1 [Pan troglodytes] ref|XP_001155129.1| PREDICTED: coiled-coil domain containing 100 isoform 2 [Pan troglodytes]
BGIBMGA001404	#DIV/0!	0	0.560969	1	0	ref|XP_001196820.1| PREDICTED: similar to ENSANGP00000027929 [Strongylocentrotus purpuratus] ref|XP_001194229.1| PREDICTED: similar to ENSANGP00000027929 [Strongylocentrotus purpuratus]
BGIBMGA001405	#DIV/0!	0	0	1	1	ref|XP_970101.1| PREDICTED: similar to CG15478-TA [Tribolium castaneum]
BGIBMGA001406	0.981375	74.2677	72.8845	0.508	0.745	ref|XP_001359062.1| GA21448-TA [Drosophila pseudoobscura] gb|EAL28205.1| GA21448-TA [Drosophila pseudoobscura]
BGIBMGA001407	0.884856	1.64861	1.45878	0.711	0.942	gb|EAT35089.1| predicted protein [Aedes aegypti]
BGIBMGA001408	1.29619	10.5153	13.6298	0.012	0.039	ref|XP_971658.1| PREDICTED: similar to CG32577-TA [Tribolium castaneum]
BGIBMGA001409	#DIV/0!	0	0	1	1	no hit
BGIBMGA001410	0.929098	0.661008	0.614141	0.811	1	ref|XP_971658.1| PREDICTED: similar to CG32577-TA [Tribolium castaneum]
BGIBMGA001411	1.06144	51.9764	55.1698	0.473	0.703	ref|NP_001040223.1| ubiquitin conjugating enzyme E2 [Bombyx mori] gb|ABD36269.1| ubiquitin conjugating enzyme E2 [Bombyx mori]
BGIBMGA001412	#DIV/0!	0	0	1	1	ref|XP_971565.1| PREDICTED: similar to CG11325-TA, isoform A [Tribolium castaneum]
BGIBMGA001413	#DIV/0!	0	0.560969	1	0	no hit
BGIBMGA001414	3.45094	0.227302	0.784405	0.16	0.32	no hit
BGIBMGA001415	0.879173	174.546	153.456	4.819e-09	4.535e-08	ref|NP_001036839.1| polyubiquitin [Bombyx mori] dbj|BAA76676.1| polyubiquitin [Bombyx mori]
BGIBMGA001416	1.52283	5.01123	7.63126	5.156e-10	5.291e-09	ref|XP_558026.2| ENSANGP00000027914 [Anopheles gambiae str. PEST] gb|EAL40333.2| ENSANGP00000027914 [Anopheles gambiae str. PEST]
BGIBMGA001417	1.86019	11.8143	21.9768	6.549e-10	6.674e-09	ref|XP_396912.1| PREDICTED: similar to ariadne CG5659-TA, isoform A [Apis mellifera] ref|XP_623344.1| PREDICTED: similar to ariadne CG5659-TA, isoform A [Apis mellifera]
BGIBMGA001418	#DIV/0!	0	0	1	1	no hit
BGIBMGA001419	#DIV/0!	0	0.169991	1	0	gb|ABB58823.1| cytochrome P450 Cyp6b29 [Bombyx mandarina]
BGIBMGA001420	#DIV/0!	0	0.395555	1	0	no hit
BGIBMGA001421	#DIV/0!	0	0	1	1	no hit
BGIBMGA001422	#DIV/0!	0	0.112603	1	0	ref|NP_572185.1| Bteb2 CG2932-TA [Drosophila melanogaster] gb|AAF45983.1| CG2932-TA [Drosophila melanogaster] gb|ABJ17082.1| RT01042p [Drosophila melanogaster] gb|ABI34216.2| RT01059p [Drosophila melanogaster] gb|ABI34243.2| RT01142p [Drosophila melanogaster] gb|ABI34249.2| RT01159p [Drosophila melanogaster]
BGIBMGA001423	2.22607	1.42837	3.17965	4.156e-09	3.944e-08	ref|XP_968193.1| PREDICTED: similar to myosin IXA [Tribolium castaneum]
BGIBMGA001424	#DIV/0!	0	0	1	1	no hit
BGIBMGA001425	1.09706	11.587	12.7116	0.627	0.87	ref|XP_792656.2| PREDICTED: similar to methyl-CpG binding protein MBD2 [Strongylocentrotus purpuratus] ref|XP_001183242.1| PREDICTED: similar to methyl-CpG binding protein MBD2 [Strongylocentrotus purpuratus]
BGIBMGA001426	#DIV/0!	0	0	1	1	ref|XP_975348.1| PREDICTED: similar to CG5987-TA [Tribolium castaneum]
BGIBMGA001427	0.717399	8.49885	6.09707	0.018	0.055	ref|XP_623769.1| PREDICTED: similar to de-etiolated homolog 1 [Apis mellifera]
BGIBMGA001428	0.366008	4.54604	1.66389	1.624e-05	9.727e-05	ref|XP_312572.3| ENSANGP00000014258 [Anopheles gambiae str. PEST] gb|EAA08066.3| ENSANGP00000014258 [Anopheles gambiae str. PEST]
BGIBMGA001429	#DIV/0!	0	0	1	1	no hit
BGIBMGA001430	0.9957	5.93202	5.90651	0.902	1	ref|XP_967034.1| PREDICTED: similar to CG17665-TA.3 [Tribolium castaneum]
BGIBMGA001431	1.24143	18.878	23.4356	0.08	0.194	gb|EAT40084.1| conserved hypothetical protein [Aedes aegypti]
BGIBMGA001432	1.08931	27.8776	30.3674	0.624	0.868	ref|NP_649688.1| CG1105-TA [Drosophila melanogaster] gb|AAF54075.1| CG1105-TA [Drosophila melanogaster] gb|AAM50825.1| LD44267p [Drosophila melanogaster]
BGIBMGA001433	1.15031	2.17473	2.50162	0.853	1	no hit
BGIBMGA001434	3.10584	2.41637	7.50485	0.005221	0.019	ref|XP_973585.1| PREDICTED: similar to CG4096-TA [Tribolium castaneum]
BGIBMGA001435	1.49924	16.869	25.2906	1.386e-05	8.404e-05	ref|XP_973585.1| PREDICTED: similar to CG4096-TA [Tribolium castaneum]
BGIBMGA001436	0.412612	6.00387	2.47727	0.0002956	0.001425	ref|XP_974822.1| PREDICTED: similar to CG6098-TA [Tribolium castaneum]
BGIBMGA001437	0.900197	90.038	81.0519	0.04	0.109	ref|NP_001037678.1| eukaryotic translation initiation factor 2 subunit 2 [Bombyx mori] gb|ABG54286.1| eukaryotic translation initiation factor 2 subunit 2 [Bombyx mori]
BGIBMGA001438	1.0574	15.7774	16.6831	0.685	0.927	ref|XP_395869.3| PREDICTED: similar to CG1017-TA [Apis mellifera]
BGIBMGA001439	#DIV/0!	0	0	1	1	ref|XP_001361973.1| GA12376-TA [Drosophila pseudoobscura] gb|EAL26552.1| GA12376-TA [Drosophila pseudoobscura]
BGIBMGA001440	#DIV/0!	0	0.474666	1	0	no hit
BGIBMGA001441	#DIV/0!	0	0.155825	1	0	ref|XP_001361717.1| GA14969-TA [Drosophila pseudoobscura] gb|EAL26296.1| GA14969-TA [Drosophila pseudoobscura]
BGIBMGA001442	#DIV/0!	0	0	1	1	no hit
BGIBMGA001443	#DIV/0!	0	0	1	1	no hit
BGIBMGA001444	0.305895	52.4735	16.0514	0	0	ref|NP_001036894.1| cuticle protein [Bombyx mori] dbj|BAC16225.1| cuticle protein [Bombyx mori]
BGIBMGA001445	#DIV/0!	0	0	1	1	ref|XP_970028.1| PREDICTED: similar to CG13214-TA, isoform A [Tribolium castaneum]
BGIBMGA001446	#DIV/0!	0	0	1	1	no hit
BGIBMGA001447	1.22221	0.907286	1.10889	0.651	0.898	ref|XP_393419.2| PREDICTED: similar to RNA polymerase II elongation factor ELL2 [Apis mellifera]
BGIBMGA001448	1.57141	6.351	9.98002	2e-05	0.0001181	ref|XP_393042.3| PREDICTED: similar to CG31550-PB, isoform B [Apis mellifera]
BGIBMGA001449	1.53375	1.36381	2.09175	0.513	0.75	no hit
BGIBMGA001450	2.73199	1.14439	3.12647	0.002527	0.009911	ref|XP_968877.1| PREDICTED: similar to CG6384-TA, isoform A [Tribolium castaneum]
BGIBMGA001451	0.575156	1.2622	0.72596	0.596	0.842	no hit
BGIBMGA001452	0.575156	0.202428	0.116427	0.707	0.938	gb|AAC98153.1| GP900; mucin-like glycoprotein [Cryptosporidium parvum]
BGIBMGA001453	0.215684	5.50188	1.18666	0.036	0.099	ref|XP_321915.3| ENSANGP00000013859 [Anopheles gambiae str. PEST] gb|EAA01782.3| ENSANGP00000013859 [Anopheles gambiae str. PEST]
BGIBMGA001454	#DIV/0!	0	0	1	1	no hit
BGIBMGA001455	#DIV/0!	0	0	1	1	no hit
BGIBMGA001456	0.646493	16.437	10.6264	0.0004434	0.002062	ref|NP_650571.2| CG10324-TA [Drosophila melanogaster] gb|AAF55349.1| CG10324-TA [Drosophila melanogaster]
BGIBMGA001457	0.54809	7.15805	3.92326	0.0002198	0.001086	gb|EAT35088.1| conserved hypothetical protein [Aedes aegypti]
BGIBMGA001458	4.60125	1.99171	9.16434	3.98e-13	5.114e-12	ref|NP_001036922.1| MAP kinse-ERK kinase [Bombyx mori] dbj|BAE46742.1| MAP kinse-ERK kinase [Bombyx mori]
BGIBMGA001459	0	1.0316	0	1	1	no hit
BGIBMGA001460	0.96057	29.1507	28.0013	0.569	0.815	gb|EAT44994.1| conserved hypothetical protein [Aedes aegypti]
BGIBMGA001461	1.25614	25.7405	32.3338	0.003472	0.013	ref|XP_969460.1| PREDICTED: similar to CG3823-TA [Tribolium castaneum]
BGIBMGA001462	2.17828	96.0234	209.165	2.432e-67	6.933e-66	ref|XP_969460.1| PREDICTED: similar to CG3823-TA [Tribolium castaneum]
BGIBMGA001463	0.575156	26.3867	15.1765	4.147e-07	3.124e-06	gb|EAT44996.1| conserved hypothetical protein [Aedes aegypti]
BGIBMGA001464	0.720241	44.9955	32.4076	9.082e-06	5.695e-05	gb|EAT41659.1| cytochrome oxidase biogenesis protein (oxa1 mitochondrial) [Aedes aegypti]
BGIBMGA001465	#DIV/0!	0	1.86476	1	0	no hit
BGIBMGA001466	1.34203	0.244574	0.328226	0.67	0.912	ref|XP_001347322.1| hypothetical protein PF10_0037 [Plasmodium falciparum 3D7] gb|AAN35235.1|AE014829_35 hypothetical protein [Plasmodium falciparum 3D7]
BGIBMGA001467	0.788521	9.75333	7.6907	0.041	0.111	ref|NP_611350.1| Autophagy-specific gene 7 CG5489-TA, isoform A [Drosophila melanogaster] gb|AAF57665.1| CG5489-TA, isoform A [Drosophila melanogaster] gb|AAL89882.1| RE27292p [Drosophila melanogaster]
BGIBMGA001468	4.51908	0.769474	3.47732	1.088e-06	7.844e-06	ref|XP_394285.3| PREDICTED: similar to pygopus CG11518-TA [Apis mellifera]
BGIBMGA001469	0.600621	328.377	197.23	0	0	ref|NP_001091782.1| chemosensory protein 16 [Bombyx mori] gb|ABH88209.1| chemosensory protein 16 [Bombyx mori]
BGIBMGA001470	1.29475	6.15036	7.96316	0.001492	0.006209	ref|XP_623961.2| PREDICTED: similar to DumPY : shorter than wild-type family member (dpy-6), partial [Apis mellifera]
BGIBMGA001471	0.940033	2059.11	1935.63	1.48e-05	8.937e-05	ref|NP_001037209.1| ribosomal protein S15 [Bombyx mori] gb|AAU11820.1| ribosomal protein S15 [Bombyx mori] gb|AAV34872.1| ribosomal protein S15 [Bombyx mori]
BGIBMGA001472	2.51631	0.827669	2.08267	0.0001292	0.0006632	sp|Q25479|NKCL_MANSE Bumetanide-sensitive sodium-(potassium)-chloride cotransporter (Na-K-CL symporter) gb|AAA75600.1| bumetanide sensitive NaK2Cl cotransporter [Manduca sexta]
BGIBMGA001473	0.766875	0.209544	0.160694	0.726	0.955	sp|Q25479|NKCL_MANSE Bumetanide-sensitive sodium-(potassium)-chloride cotransporter (Na-K-CL symporter) gb|AAA75600.1| bumetanide sensitive NaK2Cl cotransporter [Manduca sexta]
BGIBMGA001474	0.294385	120.076	35.3485	0	0	gb|ABD36231.1| ribosomal protein L23 [Bombyx mori]
BGIBMGA001475	0.420058	8.25996	3.46966	6.935e-07	5.083e-06	ref|XP_624119.1| PREDICTED: similar to F-box and leucine-rich repeat protein 2 isoform 2 [Apis mellifera]
BGIBMGA001476	0.450122	11.6396	5.23924	3.788e-05	0.0002137	ref|XP_970349.1| PREDICTED: hypothetical protein [Tribolium castaneum]
BGIBMGA001477	0.470994	11.3925	5.36579	8.467e-08	6.975e-07	ref|XP_653447.1| Viral A-type inclusion protein repeat [Entamoeba histolytica HM-1:IMSS]
BGIBMGA001478	0.861371	13.7197	11.8177	0.076	0.185	ref|XP_001073887.1| PREDICTED: similar to Est1p-like protein B [Rattus norvegicus]
BGIBMGA001479	1.23248	0.780672	0.96216	0.657	0.901	ref|XP_001121014.1| PREDICTED: similar to CG4285-TA [Apis mellifera]
BGIBMGA001480	3.45094	0.184977	0.638344	0.16	0.32	gb|AAC47556.1| insect intestinal mucin IIM14 [Trichoplusia ni]
BGIBMGA001481	2.03919	2.46894	5.03464	0.022	0.065	gb|AAI26527.1| Unknown (protein for IMAGE:8275291) [Bos taurus]
BGIBMGA001482	0.892079	32.8565	29.3106	0.499	0.734	gb|EAT32602.1| conserved hypothetical protein [Aedes aegypti]
BGIBMGA001483	0.835214	3054.99	2551.57	0	0	ref|NP_001037267.1| ribosomal protein S17 [Bombyx mori] sp|Q962R2|RS17_SPOFR 40S ribosomal protein S17 gb|AAK92186.1|AF400214_1 ribosomal protein S17 [Spodoptera frugiperda] gb|AAV34875.1| ribosomal protein S17 [Bombyx mori]
BGIBMGA001484	2.14376	1.22422	2.62445	0.012	0.04	gb|EAT43603.1| conserved hypothetical protein [Aedes aegypti]
BGIBMGA001485	#DIV/0!	0	0	1	1	no hit
BGIBMGA001486	0.519245	2103.58	1092.28	0	0	ref|XP_625004.2| PREDICTED: similar to CG15006-TA [Apis mellifera]
BGIBMGA001487	0.566682	931.397	527.806	0	0	ref|XP_975669.1| PREDICTED: hypothetical protein [Tribolium castaneum]
BGIBMGA001488	0	0.339515	0	1	2	ref|XP_969382.1| PREDICTED: similar to CG11152-TA [Tribolium castaneum]
BGIBMGA001489	#DIV/0!	0	0	1	1	ref|XP_680313.1| hypothetical protein [Plasmodium berghei strain ANKA] emb|CAH95253.1| conserved hypothetical protein [Plasmodium berghei]
BGIBMGA001490	1.41792	205.122	290.848	6.723e-32	1.485e-30	ref|NP_001037356.1| 45 kDa immunophilin FKBP45 [Bombyx mori] gb|AAY86706.1| 45 kDa immunophilin FKBP45 [Bombyx mori]
BGIBMGA001491	#DIV/0!	0	0.415067	1	0	gb|AAR06266.1| peritrophic membrane chitin binding protein 2 [Trichoplusia ni]
BGIBMGA001492	0	0.766333	0	1	1	no hit
BGIBMGA001493	0.766875	0.136962	0.105032	0.726	0.955	ref|XP_315491.3| ENSANGP00000021218 [Anopheles gambiae str. PEST] gb|EAA10906.3| ENSANGP00000021218 [Anopheles gambiae str. PEST]
BGIBMGA001494	0.729298	13.6845	9.98009	0.0001999	0.000994	ref|XP_966873.1| PREDICTED: similar to myeloid/lymphoid or mixed lineage-leukemia translocation to 3 homolog isoform 1 [Tribolium castaneum]
BGIBMGA001495	0.899985	28.3648	25.5279	0.211	0.402	ref|XP_973179.1| PREDICTED: similar to ubiquitin-like 7 (bone marrow stromal cell-derived) [Tribolium castaneum]
BGIBMGA001496	0.636158	18.7326	11.9169	0.009619	0.032	gb|ABF18506.1| hypothetical conserved protein [Aedes aegypti] gb|EAT36443.1| conserved hypothetical protein [Aedes aegypti]
BGIBMGA001497	4.28902	0.643426	2.75967	3.155e-25	6.338e-24	ref|XP_971447.1| PREDICTED: similar to CG8887-TA [Tribolium castaneum]
BGIBMGA001498	3.29496	17.0464	56.1674	1.032e-70	2.976e-69	ref|XP_971503.1| PREDICTED: similar to CG3168-TA, isoform A [Tribolium castaneum]
BGIBMGA001499	1.08641	1.63105	1.77198	0.862	1	gb|AAO52302.1| similar to Homo sapiens (Human). Dentin sialophosphoprotein precursor [Contains: Dentin phosphoprotein (Dentin phosphophoryn) (DPP); Dentin sialoprotein (DSP)] [Dictyostelium discoideum]
BGIBMGA001500	0.5174	45.6254	23.6066	2.93e-11	3.305e-10	ref|XP_972108.1| PREDICTED: similar to CG7636-TA [Tribolium castaneum]
BGIBMGA001501	0.823729	3174.88	2615.24	0	0	ref|NP_001037566.1| ribosomal protein S6 [Bombyx mori] gb|AAV34862.1| ribosomal protein S6 [Bombyx mori]
BGIBMGA001502	1.46186	4.78602	6.99647	0.106	0.238	gb|EAT47035.1| geranylgeranyl transferase type i beta subunit [Aedes aegypti]
BGIBMGA001503	#DIV/0!	0	1.3264	0.024	0	gb|AAL40415.1|AF369891_4 endonuclease/reverse transcriptase [Branchiostoma floridae]
BGIBMGA001504	#DIV/0!	0	0	1	1	gb|AAR06265.1| peritrophic membrane chitin binding protein 1 [Trichoplusia ni]
BGIBMGA001505	#DIV/0!	0	0	1	1	ref|NP_001091818.1| candidate olfactory receptor [Bombyx mori] dbj|BAF31193.1| candidate olfactory receptor [Bombyx mori]
BGIBMGA001506	#DIV/0!	0	0	1	1	gb|AAX39410.1| lipase [Bombyx mandarina]
BGIBMGA001507	#DIV/0!	0	0	1	1	dbj|BAD22559.1| lipase [Antheraea yamamai]
BGIBMGA001508	#DIV/0!	0	0	1	1	dbj|BAD22559.1| lipase [Antheraea yamamai]
BGIBMGA001509	0.945689	21.1322	19.9845	0.446	0.67	ref|XP_973650.1| PREDICTED: similar to CG3071-TA [Tribolium castaneum]
BGIBMGA001510	1.61436	2.94119	4.74814	5.237e-05	0.0002888	ref|XP_322065.3| ENSANGP00000020490 [Anopheles gambiae str. PEST] gb|EAA01213.3| ENSANGP00000020490 [Anopheles gambiae str. PEST]
BGIBMGA001511	0.752832	80.2095	60.3843	0.0001428	0.0007283	ref|XP_969460.1| PREDICTED: similar to CG3823-TA [Tribolium castaneum]
BGIBMGA001512	5.32019	0.453643	2.41347	2.009e-05	0.0001185	gb|EAT44235.1| casein kinase [Aedes aegypti]
BGIBMGA001513	1.227	7.67662	9.41921	0.036	0.099	ref|NP_001036904.1| furin-like convetase [Bombyx mori] dbj|BAC97793.1| furin-like convetase [Bombyx mori]
BGIBMGA001514	#DIV/0!	0	0	1	1	no hit
BGIBMGA001515	#DIV/0!	0	0	1	1	ref|XP_975169.1| PREDICTED: similar to CG3621-TA [Tribolium castaneum]
BGIBMGA001516	#DIV/0!	0	2.41041	1	0	no hit
BGIBMGA001517	0	0.553024	0	1	1	no hit
BGIBMGA001518	#DIV/0!	0	0	1	1	no hit
BGIBMGA001519	#DIV/0!	0	0	1	1	no hit
BGIBMGA001520	0	1.23318	0	1	2	no hit
BGIBMGA001521	3.16336	1.60129	5.06546	0.071	0.175	no hit
BGIBMGA001522	1.13145	3.62374	4.1001	0.471	0.699	ref|XP_392823.3| PREDICTED: similar to elongation factor Tu GTP binding domain containing 1 [Apis mellifera]
BGIBMGA001523	0.958594	2.299	2.20381	0.941	1	gb|AAL13998.1| SD04694p [Drosophila melanogaster]
BGIBMGA001524	#DIV/0!	0	0	1	1	no hit
BGIBMGA001525	1.0508	49.9791	52.518	0.573	0.819	ref|NP_598912.2| tyrosyl-tRNA synthetase [Mus musculus] dbj|BAC36424.1| unnamed protein product [Mus musculus]
BGIBMGA001526	#DIV/0!	0	0	1	1	no hit
BGIBMGA001527	#DIV/0!	0	0	1	1	no hit
BGIBMGA001528	6.64625	0.72491	4.81793	1.615e-14	2.256e-13	ref|XP_623264.2| PREDICTED: similar to CG11146-TA isoform 2 [Apis mellifera]
BGIBMGA001529	1.15031	0.165056	0.189866	0.915	1	gb|EAT41959.1| hypothetical protein AaeL_AAEL006461 [Aedes aegypti]
BGIBMGA001530	4.02609	0.0817733	0.329227	0.099	0.225	gb|EAT41956.1| calcium-activated potassium channel [Aedes aegypti]
BGIBMGA001531	0	0.146968	0	1	1	gb|AAR14318.1| corazonin receptor [Manduca sexta]
BGIBMGA001532	0.16433	3.05287	0.501679	0.034	0.095	no hit
BGIBMGA001533	0.690187	0.798263	0.550951	0.546	0.787	gb|EAT34792.1| conserved hypothetical protein [Aedes aegypti]
BGIBMGA001534	0.191719	0.999565	0.191635	0.182	0.355	gb|EAT45072.1| delta(9)-desaturase, putative [Aedes aegypti]
BGIBMGA001535	#DIV/0!	0	0	1	1	no hit
BGIBMGA001536	0.445617	15.4259	6.87405	1.343e-07	1.074e-06	gb|EAT37751.1| aliphatic nitrilase, putative [Aedes aegypti]
BGIBMGA001537	0.55903	34.6469	19.3687	2.652e-12	3.224e-11	ref|XP_967403.1| PREDICTED: similar to CG8470-TA [Tribolium castaneum]
BGIBMGA001538	1.00438	6.08139	6.10801	0.961	1	gb|EAT47874.1| ikappab kinase complex-associated protein [Aedes aegypti]
BGIBMGA001539	0.6223	9.65263	6.00683	0.009641	0.032	gb|EAT38243.1| Enn protein, putative [Aedes aegypti]
BGIBMGA001540	1.24373	16.3059	20.2801	0.001838	0.007483	ref|XP_973320.1| PREDICTED: similar to regulator of nonsense transcripts 1 [Tribolium castaneum]
BGIBMGA001541	0.539209	5.53737	2.9858	0.102	0.23	ref|XP_318014.3| ENSANGP00000010730 [Anopheles gambiae str. PEST] gb|EAA13278.4| ENSANGP00000010730 [Anopheles gambiae str. PEST]
BGIBMGA001542	0.935093	17.6533	16.5075	0.444	0.668	gb|EAT44997.1| myelinprotein expression factor [Aedes aegypti]
BGIBMGA001543	#DIV/0!	0	0	1	1	no hit
BGIBMGA001544	#DIV/0!	0	0	1	1	emb|CAG38120.1| putative chemosensory receptor 19 [Heliothis virescens]
BGIBMGA001545	#DIV/0!	0	0.164113	1	0	gb|AAV36879.1| RE52333p [Drosophila melanogaster]
BGIBMGA001546	2.32653	1.93765	4.50801	2.018e-19	3.573e-18	gb|EAT41209.1| dynein heavy chain [Aedes aegypti]
BGIBMGA001547	0.766059	18.7035	14.328	1.063e-05	6.594e-05	gb|EAT41209.1| dynein heavy chain [Aedes aegypti]
BGIBMGA001548	1.94419	7.39548	14.3782	7.985e-08	6.597e-07	ref|XP_393399.2| PREDICTED: similar to C-terminal Src kinase CG17309-PB, isoform B [Apis mellifera]
BGIBMGA001549	1.20571	1793.92	2162.94	2.436e-26	4.995e-25	ref|NP_001036839.1| polyubiquitin [Bombyx mori] dbj|BAA76676.1| polyubiquitin [Bombyx mori]
BGIBMGA001550	1.34671	6.48783	8.73721	0.11	0.244	gb|EAT47870.1| cak1 [Aedes aegypti]
BGIBMGA001551	1.21388	19.4508	23.611	0.034	0.095	ref|XP_313568.2| ENSANGP00000013457 [Anopheles gambiae str. PEST] gb|EAA09171.2| ENSANGP00000013457 [Anopheles gambiae str. PEST]
BGIBMGA001552	1.50072	20.0111	30.0312	4.02e-08	3.454e-07	ref|XP_396773.2| PREDICTED: similar to Probable phospholipid-transporting ATPase ID (ATPase class I type 8B member 2) isoform 1 [Apis mellifera]
BGIBMGA001553	1.08135	41.9652	45.3789	0.255	0.468	gb|EAT43035.1| phospholipid-transporting atpase 1 (aminophospholipid flippase 1) [Aedes aegypti]
BGIBMGA001554	0.934629	8.87889	8.29847	0.762	0.995	gb|AAL91200.1| unknown protein [Arabidopsis thaliana] gb|AAO00916.1| unknown protein [Arabidopsis thaliana]
BGIBMGA001555	#DIV/0!	0	0	1	1	no hit
BGIBMGA001556	0.886988	23.8096	21.1188	0.358	0.558	ref|NP_001040145.1| phosphomevalonate kinase [Bombyx mori] gb|ABD36154.1| phosphomevalonate kinase [Bombyx mori]
BGIBMGA001557	2.71145	0.190611	0.516832	0.005148	0.019	ref|XP_392548.3| PREDICTED: similar to paralytic CG9907-TA isoform 1 [Apis mellifera]
BGIBMGA001558	0.512606	16.6723	8.54633	0	0	ref|XP_973584.1| PREDICTED: similar to Isoleucyl-tRNA synthetase, cytoplasmic (Isoleucine--tRNA ligase) (IleRS) (IRS) [Tribolium castaneum]
BGIBMGA001559	2.30062	0.317792	0.73112	0.06	0.152	gb|EAT46334.1| endophilin a, putative [Aedes aegypti]
BGIBMGA001560	1.45706	0.862433	1.25662	0.206	0.395	gb|EAT48547.1| ras gtpase activating protein [Aedes aegypti]
BGIBMGA001561	0.603213	5.24911	3.16633	0.025	0.074	ref|XP_968950.1| PREDICTED: similar to CG3073-TA [Tribolium castaneum]
BGIBMGA001562	#DIV/0!	0	0	1	1	ref|XP_969440.1| PREDICTED: similar to Phorbol ester/diacylglycerol-binding protein unc-13 (Uncoordinated protein 13) [Tribolium castaneum]
BGIBMGA001563	#DIV/0!	0	0	1	1	ref|XP_969440.1| PREDICTED: similar to Phorbol ester/diacylglycerol-binding protein unc-13 (Uncoordinated protein 13) [Tribolium castaneum]
BGIBMGA001564	0.383437	0.262528	0.100663	0.329	0.524	ref|XP_001073883.1| PREDICTED: hypothetical protein [Rattus norvegicus]
BGIBMGA001565	#DIV/0!	0	2.27141	1	0	no hit
BGIBMGA001566	3.14644	0.465511	1.4647	1.71e-07	1.352e-06	ref|XP_969667.1| PREDICTED: similar to CG2999-PC, isoform C [Tribolium castaneum]
BGIBMGA001567	#DIV/0!	0	1.01714	1	0	no hit
BGIBMGA001568	#DIV/0!	0	0	1	1	ref|XP_968946.1| PREDICTED: similar to Maltase-glucoamylase, intestinal [Tribolium castaneum]
BGIBMGA001569	0	0.105183	0	1	1	ref|XP_968946.1| PREDICTED: similar to Maltase-glucoamylase, intestinal [Tribolium castaneum]
BGIBMGA001570	1.25489	1.84977	2.32125	0.542	0.785	ref|NP_001040481.1| phosphoribosyl pyrophosphate synthetase [Bombyx mori] gb|ABF51477.1| phosphoribosyl pyrophosphate synthetase [Bombyx mori]
BGIBMGA001571	#DIV/0!	0	0	1	1	gb|AAS79891.1| gst1 [Spodoptera litura]
BGIBMGA001572	0.773059	4.30814	3.33045	0.057	0.147	gb|EAT40211.1| ATP-dependent RNA helicase [Aedes aegypti]
BGIBMGA001573	#DIV/0!	0	0	1	1	gb|AAK69504.1|AF280622_1 cytochrome P450 6B21 [Papilio glaucus]
BGIBMGA001574	#DIV/0!	0	0	1	1	no hit
BGIBMGA001575	1.50425	1.60683	2.41708	0.196	0.378	gb|EAT46023.1| microtubule binding protein, putative [Aedes aegypti]
BGIBMGA001576	0.595697	8.53416	5.08378	2.525e-05	0.0001468	ref|XP_968877.1| PREDICTED: similar to CG6384-TA, isoform A [Tribolium castaneum]
BGIBMGA001577	3.45094	0.118943	0.410465	0.16	0.32	ref|XP_001022159.1| Protein kinase domain containing protein [Tetrahymena thermophila SB210] gb|EAS01914.1| Protein kinase domain containing protein [Tetrahymena thermophila SB210]
BGIBMGA001578	0.862734	8.66546	7.47599	0.433	0.654	ref|XP_969890.1| PREDICTED: similar to CG8311-TA [Tribolium castaneum]
BGIBMGA001579	2.22394	1.63215	3.6298	0.00198	0.007986	ref|XP_973056.1| PREDICTED: similar to CG7035-TA, isoform A [Tribolium castaneum]
BGIBMGA001580	1.03899	5.38169	5.59153	0.906	1	ref|XP_973056.1| PREDICTED: similar to CG7035-TA, isoform A [Tribolium castaneum]
BGIBMGA001581	0.805219	14.8042	11.9206	0.118	0.26	ref|XP_969099.1| PREDICTED: similar to mortality factor 4 like 1 (predicted) [Tribolium castaneum]
BGIBMGA001582	1.02723	3469.94	3564.42	0.359	0.56	ref|NP_001040465.1| tropomyosin isoform 2 [Bombyx mori] gb|ABF51442.1| tropomyosin isoform 2 [Bombyx mori]
BGIBMGA001583	1.4466	65.0288	94.071	3.81e-08	3.275e-07	ref|XP_551001.2| ENSANGP00000029360 [Anopheles gambiae str. PEST] gb|EAL38528.2| ENSANGP00000029360 [Anopheles gambiae str. PEST]
BGIBMGA001584	1.03905	131.563	136.7	0.696	0.938	gb|ABF51444.1| tropomyosin isoform 4 [Bombyx mori]
BGIBMGA001585	1.05442	2121.2	2236.62	0.000759	0.003358	sp|Q1HPQ0|TPM2_BOMMO Tropomyosin-2 gb|ABF51441.1| tropomyosin isoform 1 [Bombyx mori]
BGIBMGA001586	1.43789	0.844776	1.2147	0.658	0.901	no hit
BGIBMGA001587	1.05427	7929.8	8360.16	7.983e-12	9.453e-11	ref|NP_001040445.1| tropomyosin 1 [Bombyx mori] sp|Q1HPU0|TPM1_BOMMO Tropomyosin-1 gb|ABF51401.1| tropomyosin 1 [Bombyx mori]
BGIBMGA001588	#DIV/0!	0	0	1	1	ref|XP_393448.1| PREDICTED: similar to Synaptotagmin IV CG10047-TA [Apis mellifera]
BGIBMGA001589	#DIV/0!	0	0.295718	1	0	ref|XP_968583.1| PREDICTED: similar to CG10047-TA [Tribolium castaneum]
BGIBMGA001590	4.49341	1.68293	7.56208	2.28e-13	2.993e-12	ref|XP_397517.2| PREDICTED: similar to zinc finger, A20 domain containing 1 [Apis mellifera]
BGIBMGA001591	1.81081	8.98888	16.2772	4.48e-12	5.347e-11	gb|EAT46180.1| hypothetical protein AaeL_AAEL002621 [Aedes aegypti]
BGIBMGA001592	0.115031	0.93782	0.107879	0.055	0.141	ref|NP_001040532.1| vacuolar ATP synthase subunit D [Bombyx mori] gb|ABF51405.1| vacuolar ATP synthase subunit D [Bombyx mori]
BGIBMGA001593	0.886167	235.125	208.36	0.008348	0.028	ref|NP_001040176.1| cell death-regulatory protein GRIM19 [Bombyx mori] gb|ABD36198.1| cell death-regulatory protein GRIM19 [Bombyx mori]
BGIBMGA001594	2.77992	0.794716	2.20925	0.007492	0.026	ref|XP_971403.1| PREDICTED: similar to phosphatidylinositol-4-phosphate 5-kinase, type II, alpha [Tribolium castaneum]
BGIBMGA001595	0.786223	59.6645	46.9096	0.0001051	0.000552	gb|EAT37751.1| aliphatic nitrilase, putative [Aedes aegypti]
BGIBMGA001596	1.43789	0.609583	0.876514	0.658	0.901	ref|XP_308560.2| ENSANGP00000009567 [Anopheles gambiae str. PEST] gb|EAA04385.2| ENSANGP00000009567 [Anopheles gambiae str. PEST]
BGIBMGA001597	#DIV/0!	0	0	1	1	gb|EAT41120.1| conserved hypothetical protein [Aedes aegypti]
BGIBMGA001598	#DIV/0!	0	0	1	1	ref|XP_969457.1| PREDICTED: similar to CG14521-TA [Tribolium castaneum]
BGIBMGA001599	1.32286	8.5536	11.3152	0.051	0.134	ref|XP_391853.2| PREDICTED: similar to CG7442-TA [Apis mellifera]
BGIBMGA001600	2.74797	1.07287	2.9482	0.00125	0.005285	gb|EAT38951.1| organic cation transporter [Aedes aegypti]
BGIBMGA001601	#DIV/0!	0	1.46455	1	0	ref|XP_391853.2| PREDICTED: similar to CG7442-TA [Apis mellifera]
BGIBMGA001602	0.410826	0.936417	0.384704	0.157	0.318	ref|XP_971217.1| PREDICTED: similar to MBD2 (methyl-CpG-binding protein)-interacting zinc finger protein [Tribolium castaneum]
BGIBMGA001603	0.410826	1.07594	0.442024	0.252	0.466	ref|ZP_01217503.1| hypothetical protein PCNPT3_00010 [Psychromonas sp. CNPT3] gb|EAS37676.1| hypothetical protein PCNPT3_00010 [Psychromonas sp. CNPT3]
BGIBMGA001604	#DIV/0!	0	0	1	1	no hit
BGIBMGA001605	#DIV/0!	0	0.617066	1	0	no hit
BGIBMGA001606	#DIV/0!	0	0.135918	1	0	ref|XP_453349.1| unnamed protein product [Kluyveromyces lactis] emb|CAH00445.1| unnamed protein product [Kluyveromyces lactis NRRL Y-1140]
BGIBMGA001607	#DIV/0!	0	4.50666	1	0	ref|XP_001237522.1| ENSANGP00000029722 [Anopheles gambiae str. PEST] gb|EAU76852.1| ENSANGP00000029722 [Anopheles gambiae str. PEST]
BGIBMGA001608	1.15031	5.94535	6.83901	0.479	0.709	ref|XP_969675.1| PREDICTED: similar to CG7921-PB, isoform B [Tribolium castaneum]
BGIBMGA001609	3.66457	11.5658	42.3837	3.013e-53	7.909e-52	gb|AAT48092.1| UDP-N-acetylglucosamine pyrophosphorylase [Aedes aegypti] gb|AAU25808.1| UDP-N-acetylglucosamine pyrophosphorylase [Aedes aegypti] gb|EAT47260.1| UDP-n-acteylglucosamine pyrophosphorylase [Aedes aegypti]
BGIBMGA001610	2.30062	0.176168	0.405298	0.234	0.437	gb|AAX20122.1| regulator of G-protein signaling 7 [Danio rerio]
BGIBMGA001611	10.3528	0.162064	1.67782	0.0004062	0.001906	ref|XP_001178094.1| PREDICTED: hypothetical protein, partial [Strongylocentrotus purpuratus] ref|XP_800542.2| PREDICTED: hypothetical protein, partial [Strongylocentrotus purpuratus]
BGIBMGA001612	0.647051	2.42456	1.56881	0.382	0.591	gb|EAT38968.1| zinc finger protein, putative [Aedes aegypti]
BGIBMGA001613	1.02923	8.06773	8.30352	0.918	1	emb|CAF92838.1| unnamed protein product [Tetraodon nigroviridis]
BGIBMGA001614	0.894687	1.08007	0.966322	0.777	1	ref|XP_856435.1| PREDICTED: similar to Zinc finger protein 197 (ZnF20) isoform 21 [Canis familiaris]
BGIBMGA001615	0.492991	5.21532	2.57111	0.09	0.209	gb|EAT36935.1| zinc finger protein [Aedes aegypti]
BGIBMGA001616	0.923736	17.1202	15.8145	0.364	0.566	ref|XP_973559.1| PREDICTED: similar to guanine nucleotide binding protein-like 1 [Tribolium castaneum]
BGIBMGA001617	#DIV/0!	0	0	1	1	no hit
BGIBMGA001618	#DIV/0!	0	0	1	1	no hit
BGIBMGA001619	#DIV/0!	0	0	1	1	gb|EAT39097.1| ribonucleoprotein [Aedes aegypti]
BGIBMGA001620	#DIV/0!	0	0.219596	1	0	ref|XP_001112632.1| PREDICTED: similar to CG31556-TA [Macaca mulatta]
BGIBMGA001621	1.17532	3.71625	4.36778	0.395	0.607	gb|AAZ80415.1| zinc finger transcription factor KRAB-E2S [synthetic construct]
BGIBMGA001622	4.02609	0.191583	0.771332	0.099	0.225	ref|XP_001078503.1| PREDICTED: hypothetical protein [Rattus norvegicus]
BGIBMGA001623	1.04076	11.0082	11.4569	0.857	1	ref|XP_230665.3| PREDICTED: similar to zinc finger protein 336 [Rattus norvegicus] ref|XP_001057286.1| PREDICTED: similar to zinc finger protein 336 [Rattus norvegicus]
BGIBMGA001624	0.697159	1.95174	1.36067	0.13	0.282	ref|NP_001014315.1| hypothetical protein LOC541480 [Danio rerio] gb|AAH91793.1| Zgc:113119 [Danio rerio]
BGIBMGA001625	#DIV/0!	0	0	1	1	no hit
BGIBMGA001626	#DIV/0!	0	0.130734	1	0	no hit
BGIBMGA001627	0.695713	217.422	151.263	1.425e-08	1.289e-07	ref|XP_967840.1| PREDICTED: similar to CG15019-TA [Tribolium castaneum]
BGIBMGA001628	0.488883	5.64666	2.76056	0.041	0.11	gb|AAH90732.1| ZNF41 protein [Danio rerio]
BGIBMGA001629	0.328661	0.726312	0.23871	0.101	0.229	gb|AAM14415.1| putative odorant-degrading enzyme [Antheraea polyphemus]
BGIBMGA001630	5.43203	0.995443	5.40728	7.478e-11	8.187e-10	gb|AAR26516.1| antennal esterase [Mamestra brassicae]
BGIBMGA001631	#DIV/0!	0	0.591059	1	0	ref|XP_001349483.1| hypothetical protein PF08_0127 [Plasmodium falciparum 3D7] emb|CAD51332.1| hypothetical protein [Plasmodium falciparum 3D7]
BGIBMGA001632	1.39681	1.73043	2.41708	0.287	0.512	ref|XP_001066882.1| PREDICTED: similar to PR domain containing 5 [Rattus norvegicus]
BGIBMGA001633	#DIV/0!	0	0	1	1	no hit
BGIBMGA001634	0.575156	0.240553	0.138356	0.596	0.842	no hit
BGIBMGA001635	1.07842	0.675821	0.728818	0.883	1	ref|XP_966842.1| PREDICTED: similar to Heat shock protein 68 [Tribolium castaneum]
BGIBMGA001636	0.862734	0.167374	0.144399	0.864	1	ref|XP_001349495.1| hypothetical protein PF08_0133 [Plasmodium falciparum 3D7] emb|CAD51344.1| hypothetical protein [Plasmodium falciparum 3D7]
BGIBMGA001637	1.91719	2.96645	5.68724	0.032	0.089	ref|NP_524163.1| anti-silencing factor 1 CG9383-TA [Drosophila melanogaster] sp|Q9V464|ASF1_DROME Histone chaperone asf1 (Anti-silencing function protein 1) (dASF1) (Replication-coupling assembly factor subunit ASF1) (RCAF subunit ASF1) gb|AAF15354.1|AF189278_1 ASF1 [Drosophila melanogaster] gb|AAF49131.1| CG9383-TA [Drosophila melanogaster] gb|AAO45225.1| LD39377p [Drosophila melanogaster] emb|C…
BGIBMGA001638	1.02585	25.929	26.5993	0.848	1	ref|XP_974698.1| PREDICTED: similar to X-prolyl aminopeptidase (aminopeptidase P) 1, soluble [Tribolium castaneum]
BGIBMGA001639	1.05445	0.85715	0.903824	0.908	1	ref|XP_974698.1| PREDICTED: similar to X-prolyl aminopeptidase (aminopeptidase P) 1, soluble [Tribolium castaneum]
BGIBMGA001640	0.287578	0.381803	0.109798	0.348	0.544	gb|EAT38333.1| xaa-pro aminopeptidase [Aedes aegypti]
BGIBMGA001641	0.575156	0.0989729	0.0569249	0.707	0.938	ref|XP_971780.1| PREDICTED: similar to CG32473-TA, isoform A [Tribolium castaneum]
BGIBMGA001642	#DIV/0!	0	0.0566115	1	0	ref|XP_395725.2| PREDICTED: similar to CG32473-TA, isoform A [Apis mellifera]
BGIBMGA001643	8.62734	0.264905	2.28543	1.073e-05	6.645e-05	gb|EAT40986.1| conserved hypothetical protein [Aedes aegypti]
BGIBMGA001644	2.55625	1.61901	4.1386	5.384e-11	5.969e-10	ref|XP_001120391.1| PREDICTED: similar to La related protein CG14066-TA, isoform A [Apis mellifera]
BGIBMGA001645	1.51877	12.622	19.1699	0.003241	0.012	ref|XP_001347628.1| glutamate-rich protein [Plasmodium falciparum 3D7] gb|AAN35541.1|AE014834_38 glutamate-rich protein [Plasmodium falciparum 3D7]
BGIBMGA001646	2.17883	1.89987	4.13948	1.005e-12	1.252e-11	gb|EAT33360.1| sec-23 interacting protein P125 [Aedes aegypti]
BGIBMGA001647	#DIV/0!	0	1.18666	1	0	no hit
BGIBMGA001648	0.98219	10.5661	10.3779	0.849	1	ref|XP_310249.2| ENSANGP00000015226 [Anopheles gambiae str. PEST] gb|EAA05967.2| ENSANGP00000015226 [Anopheles gambiae str. PEST]
BGIBMGA001649	#DIV/0!	0	0	1	1	no hit
BGIBMGA001650	4.18295	1.03704	4.3379	1.355e-08	1.227e-07	gb|EAT41672.1| conserved hypothetical protein [Aedes aegypti]
BGIBMGA001651	0	1.99736	0	1	7	sp|P09971|PBAN_BOMMO PBAN-type neuropeptides precursor [Contains: Diapause hormone (DH); Alpha-SG neuropeptide (Alpha-SGNP); Beta-SG neuropeptide (Beta-SGNP); Pheromone biosynthesis-activating neuropeptide I (PBAN-I) (BoM-PBAN) (Melanization and reddish coloration hormone I) (MRCH-I); Pheromone biosynthesis-activating neuropeptide II (PBAN-II); Gamma-SG neuropeptide (Gamma-SGNP)] gb|AAB24327.1| p…
BGIBMGA001652	#DIV/0!	0	0	1	1	no hit
BGIBMGA001653	#DIV/0!	0	0.599481	1	0	no hit
BGIBMGA001654	1.65357	1.63796	2.70849	0.197	0.378	no hit
BGIBMGA001655	1.33268	8.05632	10.7365	0.125	0.272	ref|XP_971845.1| PREDICTED: similar to CG6410-TA [Tribolium castaneum]
BGIBMGA001656	0.624255	27.0692	16.8981	2.43e-05	0.0001417	ref|XP_982138.1| PREDICTED: similar to zinc finger protein 560 [Mus musculus]
BGIBMGA001657	0.862734	1.35235	1.16672	0.468	0.696	ref|NP_689808.2| piggyBac transposable element derived 4 [Homo sapiens] gb|EAW92287.1| hCG1657475 [Homo sapiens] gb|AAI30442.1| PiggyBac transposable element derived 4 [Homo sapiens]
BGIBMGA001658	0.836591	2.26952	1.89866	0.636	0.881	gb|EAT46045.1| zinc finger protein [Aedes aegypti]
BGIBMGA001659	1.10238	4.07418	4.4913	0.808	1	no hit
BGIBMGA001660	1.00652	1.78069	1.79231	0.99	1	no hit
BGIBMGA001661	0.367461	11.704	4.30076	0.0005034	0.002312	gb|EAT44862.1| zinc finger protein [Aedes aegypti]
BGIBMGA001662	1.0012	5.61383	5.62056	0.965	1	no hit
BGIBMGA001663	1.49541	0.865215	1.29385	0.431	0.651	emb|CAG01485.1| unnamed protein product [Tetraodon nigroviridis]
BGIBMGA001664	6.90187	0.114135	0.787743	0.008394	0.029	ref|XP_973968.1| PREDICTED: similar to CG1086-PB, isoform B [Tribolium castaneum]
BGIBMGA001665	1.72547	0.348333	0.601038	0.615	0.859	no hit
BGIBMGA001666	1.32669	4.90042	6.50136	0.041	0.112	ref|XP_972382.1| PREDICTED: similar to CG14514-TA [Tribolium castaneum]
BGIBMGA001667	#DIV/0!	0	0	1	1	no hit
BGIBMGA001668	0	1.02178	0	1	2	ref|NP_001040499.1| GA14428-TA [Bombyx mori] gb|ABF51513.1| GA14428-TA [Bombyx mori]
BGIBMGA001669	0.54584	67.5873	36.8918	2.22e-16	3.425e-15	ref|XP_312915.3| ENSANGP00000014770 [Anopheles gambiae str. PEST] gb|EAA08402.3| ENSANGP00000014770 [Anopheles gambiae str. PEST]
BGIBMGA001670	0.971623	3.4191	3.32207	0.745	0.976	ref|XP_395632.3| PREDICTED: similar to specifically Rac1-associated protein 1 CG4931-TA isoform 1 [Apis mellifera]
BGIBMGA001671	0.383437	0.656857	0.251864	0.329	0.524	no hit
BGIBMGA001672	0.230062	1.29573	0.298099	0.104	0.234	no hit
BGIBMGA001673	#DIV/0!	0	0	1	1	no hit
BGIBMGA001674	#DIV/0!	0	0	1	1	ref|XP_952729.1| splicing factor [Theileria annulata strain Ankara] emb|CAI76103.1| splicing factor, putative [Theileria annulata]
BGIBMGA001675	1.00652	0.286735	0.288605	0.988	1	ref|NP_651092.1| CG4771-TA [Drosophila melanogaster] gb|AAF56058.1| CG4771-TA [Drosophila melanogaster] gb|AAL13902.1| LD38352p [Drosophila melanogaster]
BGIBMGA001676	#DIV/0!	0	0.0739887	1	0	ref|XP_001351863.1| diaphanous homolog, putative [Plasmodium falciparum 3D7] emb|CAD51670.1| diaphanous homolog, putative [Plasmodium falciparum 3D7]
BGIBMGA001677	1.31807	3.00804	3.96479	0.261	0.477	no hit
BGIBMGA001678	2.87578	0.307411	0.884048	0.107	0.239	ref|NP_001037626.1| Rieske-domain protein Neverland [Bombyx mori] dbj|BAE94192.1| Rieske-domain protein Neverland [Bombyx mori]
BGIBMGA001679	1.56114	3.83166	5.98176	0.295	0.512	ref|XP_311238.2| ENSANGP00000011874 [Anopheles gambiae str. PEST] gb|EAA06936.2| ENSANGP00000011874 [Anopheles gambiae str. PEST]
BGIBMGA001680	1.04247	2.74215	2.85861	0.764	0.996	ref|NP_001071428.1| zinc finger protein 227 [Bos taurus] sp|A0JNB1|ZN227_BOVIN Zinc finger protein 227 gb|AAI26593.1| Zinc finger protein 227 [Bos taurus]
BGIBMGA001681	0.862734	3.38444	2.91987	0.589	0.839	ref|XP_541576.2| PREDICTED: similar to Zinc finger protein 208 [Canis familiaris]
BGIBMGA001682	0.503262	6.37346	3.20752	0.03	0.085	ref|NP_861421.1| zinc finger protein 233 [Homo sapiens]
BGIBMGA001683	1.45303	2.28014	3.3131	0.159	0.32	gb|EAT45945.1| tubulin beta chain [Aedes aegypti]
BGIBMGA001684	0.468974	9.24885	4.33746	0.0001189	0.000615	dbj|BAC31714.1| unnamed protein product [Mus musculus]
BGIBMGA001685	1.06815	1.17713	1.25734	0.907	1	ref|NP_001034328.2| hypothetical protein LOC630579 [Mus musculus]
BGIBMGA001686	0.728977	12.8148	9.34169	0.029	0.083	ref|NP_650708.1| CG18600-TA [Drosophila melanogaster] gb|AAF55533.1| CG18600-TA [Drosophila melanogaster] gb|AAL28721.1| LD14127p [Drosophila melanogaster]
BGIBMGA001687	#DIV/0!	0	0	1	1	no hit
BGIBMGA001688	2.30062	0.18691	0.430011	0.4	0.611	ref|XP_975555.1| PREDICTED: similar to CG8800-TA [Tribolium castaneum]
BGIBMGA001689	0.635699	1.61015	1.02357	0.164	0.328	ref|XP_039908.6| PREDICTED: similar to zinc finger protein 91 [Homo sapiens]
BGIBMGA001690	1.35946	1.25816	1.71042	0.391	0.602	gb|EAT45160.1| hypothetical protein AaeL_AAEL003526 [Aedes aegypti]
BGIBMGA001691	2.30062	0.158943	0.365668	0.234	0.437	ref|XP_392656.2| PREDICTED: similar to CG8271-TA [Apis mellifera]
BGIBMGA001692	1.366	0.986544	1.34761	0.197	0.38	ref|XP_974571.1| PREDICTED: similar to intersectin 1 [Tribolium castaneum]
BGIBMGA001693	1.07006	5.51833	5.90493	0.766	0.999	ref|NP_001036659.1| CG9772-PD, isoform D [Drosophila melanogaster] gb|AAN71318.1| RE15215p [Drosophila melanogaster] gb|ABI31121.1| CG9772-PD, isoform D [Drosophila melanogaster]
BGIBMGA001694	0.383437	0.270017	0.103534	0.329	0.524	emb|CAE85608.1| putative protein [Neurospora crassa]
BGIBMGA001695	0.743915	27.5221	20.4741	4.811e-05	0.0002674	gb|EAT42740.1| lysosomal alpha-mannosidase (mannosidase alpha class 2b member 1) [Aedes aegypti]
BGIBMGA001696	#DIV/0!	0	0.0148619	1	0	ref|NP_725510.1| Stretchin-Mlck CG18255-PD, isoform D [Drosophila melanogaster] gb|AAF58087.2| CG18255-PD, isoform D [Drosophila melanogaster]
BGIBMGA001697	1.34203	1.35235	1.8149	0.67	0.912	no hit
BGIBMGA001698	0.532865	16.2122	8.63892	0.0006155	0.002775	gb|AAK07691.1| Cu-chaperone for superoxide dismutase [Drosophila melanogaster]
BGIBMGA001699	0.80658	16.6956	13.4663	0.029	0.082	ref|XP_970649.1| PREDICTED: similar to Ran GTPase-activating protein 1 [Tribolium castaneum]
BGIBMGA001700	0.586008	51.6926	30.2923	0.0001709	0.0008603	ref|NP_001040521.1| ubiquitin related modifier [Bombyx mori] gb|ABF51331.1| ubiquitin related modifier [Bombyx mori]
BGIBMGA001701	#DIV/0!	0	0	1	1	no hit
BGIBMGA001702	#DIV/0!	0	0	1	1	no hit
BGIBMGA001703	1.15031	0.321217	0.3695	0.853	1	ref|NP_524454.2| klingon CG6669-TA [Drosophila melanogaster] gb|AAF56071.1| CG6669-TA [Drosophila melanogaster] gb|AAL25402.1| LD10776p [Drosophila melanogaster]
BGIBMGA001704	0.761236	7.32479	5.57589	0.087	0.204	ref|XP_853587.1| PREDICTED: similar to zinc finger protein 91 (HPF7, HTF10) [Canis familiaris]
BGIBMGA001705	0.521235	5.70294	2.97258	0.016	0.049	ref|NP_001019417.1| hypothetical protein LOC296840 [Rattus norvegicus] gb|AAH93393.1| Similar to RIKEN cDNA C030048B08 [Rattus norvegicus]
BGIBMGA001706	0.599121	2.40194	1.43905	0.084	0.197	ref|XP_001087503.1| PREDICTED: similar to zinc finger protein 91 [Macaca mulatta]
BGIBMGA001707	0.966632	146.669	141.775	0.228	0.43	ref|XP_856198.1| PREDICTED: similar to tubulin, beta isoform 3 [Canis familiaris] ref|XP_001092461.1| PREDICTED: similar to tubulin, beta isoform 1 [Macaca mulatta] ref|XP_001161849.1| PREDICTED: hypothetical protein isoform 1 [Pan troglodytes] ref|XP_001251118.1| PREDICTED: similar to Tubulin, beta 2B isoform 2 [Bos taurus]
BGIBMGA001708	0.846517	173.485	146.858	1.139e-05	7.032e-05	ref|XP_309365.2| ENSANGP00000015628 [Anopheles gambiae str. PEST] gb|EAA05227.2| ENSANGP00000015628 [Anopheles gambiae str. PEST]
BGIBMGA001709	0.820816	25.4009	20.8495	0.007293	0.025	gb|AAO39618.1| GH12452p [Drosophila melanogaster]
BGIBMGA001710	0.847599	3.34171	2.83243	0.41	0.624	ref|XP_971391.1| PREDICTED: similar to CG13025-TA [Tribolium castaneum]
BGIBMGA001711	0.890564	84.6869	75.4191	0.071	0.174	gb|EAT32950.1| viral IAP-associated factor, putative [Aedes aegypti] gb|EAT37536.1| viral IAP-associated factor, putative [Aedes aegypti]
BGIBMGA001712	0.460125	5.97697	2.75015	0.002111	0.008459	ref|XP_001357542.1| GA18055-TA [Drosophila pseudoobscura] gb|EAL26676.1| GA18055-TA [Drosophila pseudoobscura]
BGIBMGA001713	1.26534	75.8592	95.988	5.841e-06	3.758e-05	ref|XP_967796.1| PREDICTED: similar to Toll protein precursor [Tribolium castaneum]
BGIBMGA001714	0	0.170296	0	1	1	ref|NP_001071699.1| transcription factor protein [Ciona intestinalis] dbj|BAE06415.1| transcription factor protein [Ciona intestinalis]
BGIBMGA001715	0.681106	3.93522	2.6803	0.087	0.203	ref|XP_970886.1| PREDICTED: similar to CG16952-TA, isoform A [Tribolium castaneum]
BGIBMGA001716	0.766875	2.68217	2.05689	0.726	0.955	no hit
BGIBMGA001717	0.937583	8.15825	7.64904	0.612	0.859	ref|XP_975557.1| PREDICTED: similar to CG9060-TA [Tribolium castaneum]
BGIBMGA001718	0.383437	1.29782	0.497634	0.277	0.502	gb|AAM09521.1|AF489954_1 BIP4 [Physcomitrella patens]
BGIBMGA001719	1.15031	0.931307	1.07129	0.812	1	ref|XP_853583.1| PREDICTED: similar to zinc finger protein 91 (HPF7, HTF10) [Canis familiaris]
BGIBMGA001720	1.61763	1.99603	3.22883	0.083	0.196	gb|AAL18260.1|AF032866_1 X-linked zinc finger protein [Bos taurus]
BGIBMGA001721	0.919158	38.2648	35.1713	0.186	0.361	ref|XP_973614.1| PREDICTED: similar to CG6688-TA [Tribolium castaneum]
BGIBMGA001722	1.55292	0.998944	1.55128	0.217	0.412	ref|XP_001102816.1| PREDICTED: similar to zinc finger protein 93 homolog [Macaca mulatta]
BGIBMGA001723	0.909118	11.2742	10.2496	0.515	0.752	ref|XP_531878.2| PREDICTED: similar to zinc finger protein 91 (HPF7, HTF10) [Canis familiaris]
BGIBMGA001724	#DIV/0!	0	0	1	1	gb|AAS07042.1| minus agglutinin [Chlamydomonas reinhardtii]
BGIBMGA001725	2.54712	3.57622	9.10906	2.614e-07	2.025e-06	gb|AAK39637.1| iron regulatory protein 1 [Manduca sexta]
BGIBMGA001726	2.48363	4.14089	10.2844	1.043e-05	6.475e-05	gb|AAK39637.1| iron regulatory protein 1 [Manduca sexta]
BGIBMGA001727	#DIV/0!	0	0	1	1	ref|XP_624628.2| PREDICTED: similar to CG6206-PB, isoform B [Apis mellifera]
BGIBMGA001728	0.287578	0.318358	0.0915528	0.184	0.357	gb|EAT42740.1| lysosomal alpha-mannosidase (mannosidase alpha class 2b member 1) [Aedes aegypti]
BGIBMGA001729	#DIV/0!	0	0.256044	1	0	no hit
BGIBMGA001730	0.575156	0.212589	0.122272	0.516	0.752	gb|EAT42359.1| Gelsolin precursor [Aedes aegypti]
BGIBMGA001731	0.623086	42.9146	26.7395	0.002438	0.009606	ref|XP_395328.2| PREDICTED: similar to CG31301-TA [Apis mellifera]
BGIBMGA001732	1.94115	1.99603	3.8746	0.072	0.177	ref|XP_393165.2| PREDICTED: similar to CG5059-TA, isoform A isoform 1 [Apis mellifera]
BGIBMGA001733	0.967661	42.6839	41.3036	0.669	0.912	gb|EAT40444.1| conserved hypothetical protein [Aedes aegypti] gb|EAT40445.1| conserved hypothetical protein [Aedes aegypti]
BGIBMGA001734	0.63678	19.3808	12.3413	0.017	0.053	gb|EAT41660.1| conserved hypothetical protein [Aedes aegypti] gb|EAT41661.1| conserved hypothetical protein [Aedes aegypti]
BGIBMGA001735	2.98533	2.98018	8.89684	4.696e-08	3.99e-07	ref|XP_968714.1| PREDICTED: similar to CG12358-TA [Tribolium castaneum]
BGIBMGA001736	0.690187	2.51139	1.73333	0.177	0.349	emb|CAG01485.1| unnamed protein product [Tetraodon nigroviridis]
BGIBMGA001737	0.996937	4.44558	4.43196	0.963	1	ref|NP_001012617.1| hypothetical protein LOC424580 [Gallus gallus] emb|CAH65446.1| hypothetical protein [Gallus gallus]
BGIBMGA001738	1.02528	2.99465	3.07035	0.96	1	ref|XP_527146.2| PREDICTED: zinc finger protein 454 [Pan troglodytes]
BGIBMGA001739	2.25638	1.92111	4.33476	3.118e-05	0.0001785	gb|AAL37477.1|AF329947_1 signal transducer and activator of transcription short form [Spodoptera frugiperda]
BGIBMGA001740	0.639062	2.16498	1.38356	0.343	0.541	ref|XP_952204.1| hypothetical protein TA13595 [Theileria annulata strain Ankara] emb|CAI74472.1| hypothetical protein [Theileria annulata]
BGIBMGA001741	0.905871	6.68452	6.05532	0.59	0.84	ref|NP_001072011.1| zinc finger protein [Ciona intestinalis] dbj|BAE06771.1| zinc finger protein [Ciona intestinalis]
BGIBMGA001742	0.915989	4.27248	3.91354	0.689	0.932	gb|EAT38669.1| syntaxin 4, putative [Aedes aegypti]
BGIBMGA001743	1.8405	0.561122	1.03275	0.199	0.383	gb|AAH19219.1| Hypothetical gene MGC29393 [Mus musculus]
BGIBMGA001744	0.575156	7.10935	4.08899	0.0004317	0.002014	ref|XP_512535.2| PREDICTED: zinc finger protein 91 [Pan troglodytes]
BGIBMGA001745	2.18559	0.873669	1.90949	0.082	0.196	gb|AAV91455.1| serine protease 7 [Lonomia obliqua]
BGIBMGA001746	0.143789	0.379105	0.0545111	0.099	0.225	gb|EAT46239.1| conserved hypothetical protein [Aedes aegypti]
BGIBMGA001747	0.369743	13.1755	4.87157	1.551e-05	9.326e-05	ref|NP_651295.1| CG13636-TA, isoform A [Drosophila melanogaster] gb|AAF56346.2| CG13636-TA, isoform A [Drosophila melanogaster] gb|AAO24974.1| RE05274p [Drosophila melanogaster]
BGIBMGA001748	0.941165	32.6009	30.6828	0.402	0.612	ref|XP_396642.2| PREDICTED: similar to CG6073-TA [Apis mellifera]
BGIBMGA001749	#DIV/0!	0	0.314829	1	0	no hit
BGIBMGA001750	1.227	1.8371	2.25412	0.526	0.766	gb|EAT36272.1| fk506 binding protein [Aedes aegypti]
BGIBMGA001751	2.79735	5.41354	15.1436	2.453e-07	1.909e-06	ref|XP_315186.3| ENSANGP00000021581 [Anopheles gambiae str. PEST] gb|EAA10603.3| ENSANGP00000021581 [Anopheles gambiae str. PEST]
BGIBMGA001752	#DIV/0!	0	0	1	1	no hit
BGIBMGA001753	#DIV/0!	0	0	1	1	dbj|BAE46798.1| cytochrome P450 [Bombyx mori]
BGIBMGA001754	0.839968	48.7666	40.9624	0.002153	0.008606	ref|XP_967392.1| PREDICTED: similar to CG1106-PB, isoform B [Tribolium castaneum]
BGIBMGA001755	1.25987	127.289	160.367	5.458e-08	4.605e-07	ref|NP_996149.2| Gelsolin CG1106-PG, isoform G [Drosophila melanogaster] gb|AAO41509.2| CG1106-PG, isoform G [Drosophila melanogaster]
BGIBMGA001756	0.492991	5.54931	2.73576	0.038	0.103	no hit
BGIBMGA001757	#DIV/0!	0	0.101491	1	0	no hit
BGIBMGA001758	4.60125	0.31188	1.43504	0.061	0.154	no hit
BGIBMGA001759	1.53375	0.389661	0.597642	0.513	0.75	no hit
BGIBMGA001760	#DIV/0!	0	0	1	1	no hit
BGIBMGA001761	#DIV/0!	0	0	1	1	no hit
BGIBMGA001762	0.0639062	2.87375	0.18365	0.005755	0.021	ref|XP_391872.1| PREDICTED: hypothetical protein [Apis mellifera]
BGIBMGA001763	1.72547	1.55283	2.67936	0.096	0.221	ref|XP_968642.1| PREDICTED: similar to CG17894-PC, isoform C [Tribolium castaneum]
BGIBMGA001764	0.805219	2.55444	2.05689	0.705	0.938	ref|XP_624371.1| PREDICTED: similar to cap-n-collar CG17894-PC, isoform C [Apis mellifera]
BGIBMGA001765	2.63895	2.3383	6.17066	2.577e-05	0.0001495	gb|EAT43506.1| segmentation protein cap'n'collar [Aedes aegypti]
BGIBMGA001766	0.676654	41.0214	27.7573	2.76e-05	0.0001594	ref|XP_001358802.1| GA19281-TA [Drosophila pseudoobscura] gb|EAL27945.1| GA19281-TA [Drosophila pseudoobscura]
BGIBMGA001767	1.51841	9.31307	14.1411	0.066	0.164	ref|XP_969708.1| PREDICTED: similar to CG17272-TA [Tribolium castaneum]
BGIBMGA001768	0.903817	7.08496	6.40351	0.745	0.976	no hit
BGIBMGA001769	1.50978	2.61675	3.95072	0.148	0.314	no hit
BGIBMGA001770	0.993685	7.98943	7.93898	0.829	1	ref|XP_647058.1| hypothetical protein DDBDRAFT_0190122 [Dictyostelium discoideum AX4] gb|EAL73046.1| hypothetical protein DDBDRAFT_0190122 [Dictyostelium discoideum AX4]
BGIBMGA001771	1.05704	7.01344	7.41351	0.83	1	ref|XP_964451.1| hypothetical protein [Neurospora crassa OR74A] gb|EAA35215.1| hypothetical protein [Neurospora crassa]
BGIBMGA001772	0.519579	37.6518	19.5631	0	0	ref|XP_001122933.1| PREDICTED: similar to Protein C4orf008 homolog [Apis mellifera]
BGIBMGA001773	1.18626	5.20178	6.17066	0.45	0.676	gb|EAT36305.1| conserved hypothetical protein [Aedes aegypti]
BGIBMGA001774	0	0.924885	0	1	1	no hit
BGIBMGA001775	0.718945	1.10605	0.795188	0.49	0.722	ref|XP_675583.1| zinc finger transcription factor [Plasmodium berghei strain ANKA] emb|CAH93953.1| Zinc finger transcription factor (krox1), putative [Plasmodium berghei]
BGIBMGA001776	2.05845	0.787653	1.62135	0.002139	0.008559	ref|XP_790598.2| PREDICTED: similar to helentron 4 helitron-like transposon replicase/helicase/endonuclease (hel_dr4), partial [Strongylocentrotus purpuratus] ref|XP_001189446.1| PREDICTED: similar to helentron 4 helitron-like transposon replicase/helicase/endonuclease (hel_dr4), partial [Strongylocentrotus purpuratus]
BGIBMGA001777	1.48864	1.67635	2.49549	0.152	0.318	ref|XP_854374.1| PREDICTED: similar to Zinc finger protein 85 (Zinc finger protein HPF4) (HTF1) [Canis familiaris]
BGIBMGA001778	0.903817	1.71463	1.54971	0.818	1	ref|XP_853644.1| PREDICTED: similar to zinc finger protein 91 (HPF7, HTF10) [Canis familiaris]
BGIBMGA001779	0.805219	0.715244	0.575928	0.705	0.938	ref|XP_001074633.1| PREDICTED: similar to zinc finger protein 420 [Rattus norvegicus]
BGIBMGA001780	0.575156	0.109925	0.0632239	0.707	0.938	gb|EAT47626.1| sugar transporter [Aedes aegypti]
BGIBMGA001781	3.22087	0.235691	0.759132	0.003586	0.014	ref|YP_001215.1| hypothetical protein LIC11246 [Leptospira interrogans serovar Copenhageni str. Fiocruz L1-130] gb|AAS69852.1| conserved hypothetical protein [Leptospira interrogans serovar Copenhageni str. Fiocruz L1-130]
BGIBMGA001782	0.862734	3.6575	3.15545	0.767	0.999	no hit
BGIBMGA001783	0.490297	10.0684	4.93652	0.0003641	0.001725	ref|ZP_00784981.1| surface protein Pls [Streptococcus agalactiae COH1] gb|EAO76303.1| surface protein Pls [Streptococcus agalactiae COH1]
BGIBMGA001784	1.58168	0.806666	1.27589	0.246	0.457	ref|XP_001349064.1| hypothetical protein PF07_0067 [Plasmodium falciparum 3D7] emb|CAD50909.1| hypothetical protein [Plasmodium falciparum 3D7]
BGIBMGA001785	#DIV/0!	0	0.656453	1	0	ref|XP_001108463.1| PREDICTED: similar to zinc finger protein 91 [Macaca mulatta]
BGIBMGA001786	1.53375	1.15777	1.77573	0.513	0.75	ref|XP_317330.3| ENSANGP00000010549 [Anopheles gambiae str. PEST] gb|EAA12418.3| ENSANGP00000010549 [Anopheles gambiae str. PEST]
BGIBMGA001787	1.05853	9.71574	10.2844	0.723	0.955	no hit
BGIBMGA001788	0.541323	3.26859	1.76936	0.093	0.216	no hit
BGIBMGA001789	1.35946	0.775396	1.05412	0.391	0.602	ref|XP_623772.2| PREDICTED: similar to PHD finger protein 7, partial [Apis mellifera]
BGIBMGA001790	3.681	8.15023	30.001	5.781e-29	1.238e-27	gb|EAT43711.1| cyclin g [Aedes aegypti]
BGIBMGA001791	#DIV/0!	0	0.18813	1	0	no hit
BGIBMGA001792	0.698404	5.28878	3.6937	0.326	0.523	ref|XP_001122361.1| PREDICTED: similar to Artemis protein (DNA cross-link repair 1C protein) (SNM1-like protein) (A-SCID protein) (hSNM1C) [Apis mellifera]
BGIBMGA001793	29.1029	0.34924	10.1639	3.106e-50	8.067e-49	ref|XP_001151447.1| PREDICTED: similar to plus agglutinin [Pan troglodytes]
BGIBMGA001794	1.98376	16.9153	33.5558	2.787e-22	5.293e-21	ref|XP_395379.3| PREDICTED: similar to CG5065-TA [Apis mellifera]
BGIBMGA001795	1.72547	0.139696	0.241041	0.615	0.859	ref|XP_930462.1| PREDICTED: similar to PGC-1 related co-activator isoform 16 [Mus musculus]
BGIBMGA001796	0.498469	2.94743	1.4692	0.082	0.196	ref|XP_001012181.1| Viral A-type inclusion protein repeat containing protein [Tetrahymena thermophila SB210] gb|EAR91936.1| Viral A-type inclusion protein repeat containing protein [Tetrahymena thermophila SB210]
BGIBMGA001797	1.8898	3.69347	6.97992	0.005622	0.02	ref|XP_970827.1| PREDICTED: similar to CG8031-TA [Tribolium castaneum]
BGIBMGA001798	1.73284	4.6183	8.00278	7.484e-06	4.742e-05	ref|XP_312574.2| ENSANGP00000014935 [Anopheles gambiae str. PEST] gb|EAA07903.2| ENSANGP00000014935 [Anopheles gambiae str. PEST]
BGIBMGA001799	0.69939	21.5955	15.1037	3.511e-05	0.0001994	ref|XP_392069.3| PREDICTED: similar to ATP-dependent RNA helicase abstrakt (DEAD box protein abstrakt) isoform 1 [Apis mellifera]
BGIBMGA001800	0.984959	2297.41	2262.86	0.003514	0.013	ref|NP_001037129.1| ribosomal protein L4 [Bombyx mori] gb|AAV34813.1| ribosomal protein L4 [Bombyx mori]
BGIBMGA001801	0.985434	19.6736	19.387	0.797	1	ref|XP_001122537.1| PREDICTED: similar to RuvB-like 2 (p47 protein) [Apis mellifera]
BGIBMGA001802	1.55713	3.11086	4.84401	0.012	0.038	gb|AAO39579.1| LD33058p [Drosophila melanogaster]
BGIBMGA001803	0.575156	1.25973	0.724539	0.194	0.374	ref|XP_969358.1| PREDICTED: similar to CG9285-TA, isoform A [Tribolium castaneum]
BGIBMGA001804	1.66156	1.03677	1.72266	0.016	0.051	ref|XP_523974.2| PREDICTED: zinc finger protein 236 isoform 2 [Pan troglodytes]
BGIBMGA001805	0.652033	62.9997	41.0779	9.628e-10	9.677e-09	ref|XP_967727.1| PREDICTED: similar to CG2101-TA [Tribolium castaneum]
BGIBMGA001806	1.10959	26.5864	29.5001	0.42	0.638	ref|NP_001040354.1| cleavage and polyadenylation specific factor 5 [Bombyx mori] gb|ABF51245.1| cleavage and polyadenylation specific factor 5 [Bombyx mori]
BGIBMGA001807	0.479297	0.777439	0.372624	0.252	0.466	gb|EAT36351.1| metalloproteinase, putative [Aedes aegypti]
BGIBMGA001808	2.49234	5.20656	12.9765	1.687e-14	2.354e-13	gb|EAT46388.1| monocarboxylate transporter [Aedes aegypti]
BGIBMGA001809	1.92456	3.34467	6.43702	0.001432	0.00599	ref|XP_307640.3| ENSANGP00000024634 [Anopheles gambiae str. PEST] ref|XP_313669.3| ENSANGP00000003717 [Anopheles gambiae str. PEST] gb|EAA09215.3| ENSANGP00000003717 [Anopheles gambiae str. PEST] gb|EAA45606.3| ENSANGP00000024634 [Anopheles gambiae str. PEST]
BGIBMGA001810	2.68406	0.335971	0.901766	0.071	0.174	ref|XP_624952.2| PREDICTED: similar to CG5077-TA, isoform A [Apis mellifera]
BGIBMGA001811	2.5882	5.44335	14.0885	4.86e-15	6.975e-14	ref|XP_001358883.1| GA18643-TA [Drosophila pseudoobscura] gb|EAL28026.1| GA18643-TA [Drosophila pseudoobscura]
BGIBMGA001812	1.00652	3.489	3.51176	0.986	1	ref|XP_309435.3| ENSANGP00000011164 [Anopheles gambiae str. PEST] gb|EAA05268.3| ENSANGP00000011164 [Anopheles gambiae str. PEST]
BGIBMGA001813	0.334212	15.8784	5.30676	1.249e-07	1.005e-06	ref|XP_309435.3| ENSANGP00000011164 [Anopheles gambiae str. PEST] gb|EAA05268.3| ENSANGP00000011164 [Anopheles gambiae str. PEST]
BGIBMGA001814	4.88883	0.469868	2.29711	1.242e-06	8.911e-06	ref|NP_651593.1| CG5003-TA [Drosophila melanogaster] gb|AAF56756.1| CG5003-TA [Drosophila melanogaster]
BGIBMGA001815	0.575156	0.256667	0.147623	0.707	0.938	no hit
BGIBMGA001816	10.8184	4.71343	50.9918	3.727e-62	1.021e-60	emb|CAA32198.1| polyprotein [Drosophila melanogaster]
BGIBMGA001817	3.5331	0.602734	2.12952	0.0001358	0.0006946	ref|XP_560277.2| ENSANGP00000026439 [Anopheles gambiae str. PEST] gb|EAL41696.2| ENSANGP00000026439 [Anopheles gambiae str. PEST]
BGIBMGA001818	2.11409	2.20045	4.65194	2.368e-10	2.509e-09	ref|XP_312609.3| ENSANGP00000001289 [Anopheles gambiae str. PEST] gb|EAA08227.3| ENSANGP00000001289 [Anopheles gambiae str. PEST]
BGIBMGA001819	#DIV/0!	0	0	1	1	no hit
BGIBMGA001820	0.671016	1.51463	1.01634	0.32	0.515	sp|Q9NZW4|DSPP_HUMAN Dentin sialophosphoprotein precursor [Contains: Dentin phosphoprotein (Dentin phosphophoryn) (DPP); Dentin sialoprotein (DSP)] gb|AAF42472.1|AF163151_1 dentin sialophosphoprotein precursor [Homo sapiens]
BGIBMGA001821	3.0675	0.993395	3.04724	0.033	0.092	gb|AAY21825.1| GP80-like protein [Bovine herpesvirus 4] gb|AAY21826.1| GP80-like protein [Bovine herpesvirus 4]
BGIBMGA001822	2.87578	0.218952	0.629659	1	1	gb|AAM15154.1| unknown protein [Arabidopsis thaliana] gb|AAM15435.1| unknown protein [Arabidopsis thaliana]
BGIBMGA001823	0.575156	5.68944	3.27232	0.16	0.321	gb|AAP97202.1|AF087904_1 rab24 [Homo sapiens]
BGIBMGA001824	0.287578	0.397358	0.114271	0.348	0.544	no hit
BGIBMGA001825	0.67973	16.8593	11.4598	0.064	0.16	ref|XP_624908.2| PREDICTED: similar to LSM4 homolog, U6 small nuclear RNA associated [Apis mellifera]
BGIBMGA001826	#DIV/0!	0	0	1	1	no hit
BGIBMGA001827	5.94328	0.480388	2.85508	5.066e-05	0.0002797	ref|XP_969331.1| PREDICTED: similar to CG5735-PB, isoform B [Tribolium castaneum]
BGIBMGA001828	0.940803	144.331	135.787	0.011	0.035	no hit
BGIBMGA001829	0.842193	20.0268	16.8665	0.205	0.393	ref|XP_396691.3| PREDICTED: similar to XPMC2 prevents mitotic catastrophe 2 homolog [Apis mellifera]
BGIBMGA001830	0.674321	16.9093	11.4023	0.03	0.087	ref|XP_396691.3| PREDICTED: similar to XPMC2 prevents mitotic catastrophe 2 homolog [Apis mellifera]
BGIBMGA001831	#DIV/0!	0	0	1	1	ref|XP_138106.6| PREDICTED: similar to CG15625-TA [Mus musculus] ref|XP_912236.2| PREDICTED: similar to CG15625-TA [Mus musculus] ref|XP_999823.1| PREDICTED: similar to CG15625-TA [Mus musculus]
BGIBMGA001832	1.16434	1.92928	2.24634	0.453	0.678	gb|ABD61616.1| Dicer-1 [Drosophila simulans]
BGIBMGA001833	1.0146	4.23625	4.29811	0.984	1	gb|EAT47261.1| dicer-1 [Aedes aegypti]
BGIBMGA001834	0.575156	5.77175	3.31966	0.122	0.267	ref|XP_001358121.1| GA18437-TA [Drosophila pseudoobscura] gb|EAL27258.1| GA18437-TA [Drosophila pseudoobscura]
BGIBMGA001835	1.2941	2.80488	3.6298	0.548	0.789	gb|EAT47261.1| dicer-1 [Aedes aegypti]
BGIBMGA001836	0.973917	107.553	104.748	0.225	0.426	gb|EAT40172.1| thrombospondin [Aedes aegypti]
BGIBMGA001837	#DIV/0!	0	0	1	1	no hit
BGIBMGA001838	0.805219	1.48186	1.19322	0.592	0.842	ref|XP_396168.3| PREDICTED: similar to CG12851-TA [Apis mellifera]
BGIBMGA001839	0.575156	0.341677	0.196518	0.707	0.938	no hit
BGIBMGA001840	#DIV/0!	0	0	1	1	gb|AAF16707.1|AF117585_1 sensory appendage protein 3 [Manduca sexta] emb|CAJ01501.1| hypothetical protein [Manduca sexta]
BGIBMGA001841	1.45344	42.5315	61.8167	8.94e-12	1.053e-10	gb|AAM14415.1| putative odorant-degrading enzyme [Antheraea polyphemus]
BGIBMGA001842	0.917926	8.13275	7.46527	0.453	0.678	gb|EAT47954.1| conserved hypothetical protein [Aedes aegypti]
BGIBMGA001843	#DIV/0!	0	0	1	1	ref|NP_001016280.1| Bardet-Biedl syndrome 4 [Xenopus tropicalis] sp|Q28G25|BBS4_XENTR Bardet-Biedl syndrome 4 protein homolog emb|CAJ83807.1| Bardet-Biedl syndrome 4 [Xenopus tropicalis]
BGIBMGA001844	#DIV/0!	0	0	1	1	no hit
BGIBMGA001845	1.3512	47.3057	63.9197	0.0002569	0.001252	no hit
BGIBMGA001846	#DIV/0!	0	0	1	1	ref|XP_728258.1| erythrocyte membrane protein [Plasmodium yoelii yoelii str. 17XNL] gb|EAA19823.1| ERYTHROCYTE MEMBRANE PROTEIN PFEMP3 [Plasmodium yoelii yoelii]
BGIBMGA001847	4.21781	0.532	2.24387	2.358e-05	0.0001377	ref|XP_971811.1| PREDICTED: similar to nicalin [Tribolium castaneum]
BGIBMGA001848	#DIV/0!	0	0	1	1	ref|XP_975640.1| PREDICTED: similar to CG14076-TA [Tribolium castaneum]
BGIBMGA001849	1.59325	19.8876	31.686	1.552e-11	1.789e-10	ref|XP_967345.1| PREDICTED: similar to CG5353-TA, isoform A [Tribolium castaneum]
BGIBMGA001850	3.45094	0.222586	0.768131	0.16	0.32	ref|XP_001122792.1| PREDICTED: similar to CG11438-TA, partial [Apis mellifera]
BGIBMGA001851	0.862734	0.575778	0.496743	0.767	0.999	gb|EAT33257.1| conserved hypothetical protein [Aedes aegypti]
BGIBMGA001852	1.30576	0.587741	0.767449	0.18	0.352	ref|XP_001120490.1| PREDICTED: similar to Transcriptional regulator ATRX homolog (ATP-dependent helicase XNP) (X-linked nuclear protein) (dXNP) (d-xnp) [Apis mellifera]
BGIBMGA001853	0.939357	999.76	939.131	3.687e-09	3.526e-08	ref|NP_001040233.1| ATP synthase [Bombyx mori] gb|ABD36284.1| ATP synthase [Bombyx mori]
BGIBMGA001854	1.12356	6.57169	7.38369	0.571	0.817	ref|NP_611084.2| CG8414-TA [Drosophila melanogaster] gb|AAF58067.2| CG8414-TA [Drosophila melanogaster]
BGIBMGA001855	0.693571	34.4127	23.8676	0.007036	0.025	no hit
BGIBMGA001856	1.15031	0.148596	0.170932	0.915	1	gb|EAT45545.1| carboxylesterase [Aedes aegypti]
BGIBMGA001857	2.87578	0.210036	0.604019	0.011	0.036	ref|NP_725747.1| CG5756-PB, isoform B [Drosophila melanogaster] gb|AAL90342.1| RE19838p [Drosophila melanogaster] gb|AAM68174.2| CG5756-PB, isoform B [Drosophila melanogaster]
BGIBMGA001858	#DIV/0!	0	0.0582137	1	0	ref|XP_790145.2| PREDICTED: similar to 1-alpha dynein heavy chain, partial [Strongylocentrotus purpuratus]
BGIBMGA001859	0.647051	0.103309	0.0668463	0.382	0.591	ref|XP_321432.3| ENSANGP00000022143 [Anopheles gambiae str. PEST] gb|EAA01367.4| ENSANGP00000022143 [Anopheles gambiae str. PEST]
BGIBMGA001860	0.29535	11.0883	3.27493	6.632e-05	0.0003589	no hit
BGIBMGA001861	#DIV/0!	0	0.308533	1	0	no hit
BGIBMGA001862	1.43251	1749.34	2505.94	1.636e-66	4.618e-65	ref|ZP_00236207.1| VrrB [Bacillus cereus G9241] gb|EAL16275.1| VrrB [Bacillus cereus G9241]
BGIBMGA001863	2.0428	3.63471	7.42497	0.0001812	0.0009076	ref|XP_828040.1| hypothetical protein Tb10.61.0620 [Trypanosoma brucei TREU927] gb|EAN78928.1| hypothetical protein, conserved [Trypanosoma brucei]
BGIBMGA001864	1.19803	1.95548	2.34273	0.031	0.089	gb|ABF18185.1| uncharacterized transmembrane protein [Aedes aegypti] gb|EAT46348.1| conserved hypothetical protein [Aedes aegypti] gb|EAT46349.1| conserved hypothetical protein [Aedes aegypti] gb|EAT46350.1| conserved hypothetical protein [Aedes aegypti]
BGIBMGA001865	0.785671	34.9252	27.4397	0.021	0.064	ref|XP_314763.3| ENSANGP00000005081 [Anopheles gambiae str. PEST] gb|EAA10132.4| ENSANGP00000005081 [Anopheles gambiae str. PEST]
BGIBMGA001866	2.05845	2.31116	4.75742	1.051e-07	8.575e-07	ref|XP_968837.1| PREDICTED: similar to CG9695-TA [Tribolium castaneum]
BGIBMGA001867	1.02948	26.4878	27.2687	0.88	1	gb|EAT41007.1| conserved hypothetical protein [Aedes aegypti]
BGIBMGA001868	1.21422	1.91583	2.32624	0.644	0.89	ref|XP_975528.1| PREDICTED: hypothetical protein [Tribolium castaneum]
BGIBMGA001869	1.15031	0.0282259	0.0324686	0.88	1	ref|XP_396548.3| PREDICTED: similar to Dynein heavy chain at 62B CG15804-PB, isoform B isoform 1 [Apis mellifera]
BGIBMGA001870	1.20106	26.4756	31.7988	0.011	0.038	ref|XP_973507.1| PREDICTED: similar to CG4602-TA [Tribolium castaneum]
BGIBMGA001871	0.732017	5.02193	3.67614	0.275	0.499	ref|XP_313997.3| ENSANGP00000009981 [Anopheles gambiae str. PEST] gb|EAA09403.4| ENSANGP00000009981 [Anopheles gambiae str. PEST]
BGIBMGA001872	0.657321	14.9207	9.80766	0.00606	0.022	ref|XP_970868.1| PREDICTED: similar to CG15916-TA [Tribolium castaneum]
BGIBMGA001873	1.04574	6.94207	7.2596	0.93	1	gb|ABF51491.1| vesicle amine transport protein [Bombyx mori]
BGIBMGA001874	0.907586	15.2269	13.8197	0.381	0.589	gb|ABF51491.1| vesicle amine transport protein [Bombyx mori]
BGIBMGA001875	1.27812	2.10519	2.69069	0.297	0.512	ref|XP_001215635.1| conserved hypothetical protein [Aspergillus terreus NIH2624] gb|EAU33001.1| conserved hypothetical protein [Aspergillus terreus NIH2624]
BGIBMGA001876	0.845818	13.7392	11.6208	0.026	0.075	gb|AAP97393.1| alpha-amylase 2 [Diatraea saccharalis]
BGIBMGA001877	1.23419	5.98809	7.39044	0.098	0.225	ref|XP_967378.1| PREDICTED: similar to CG12263-TA [Tribolium castaneum]
BGIBMGA001878	0	0.21287	0	1	2	ref|XP_396090.2| PREDICTED: similar to fukutin related protein [Apis mellifera]
BGIBMGA001879	3.01957	0.803645	2.42666	0.016	0.049	no hit
BGIBMGA001880	#DIV/0!	0	0	1	1	no hit
BGIBMGA001881	4.31367	1.17897	5.08571	0.013	0.041	emb|CAA10110.1| cyclic nucleotide and voltage-activated ion channel [Heliothis virescens]
BGIBMGA001882	1.41415	9.41565	13.3151	0.001946	0.007861	emb|CAA10110.1| cyclic nucleotide and voltage-activated ion channel [Heliothis virescens]
BGIBMGA001883	1.52006	2.35425	3.57859	0.168	0.333	gb|AAH48067.1| LOC561131 protein [Danio rerio]
BGIBMGA001884	1.09803	4.84662	5.32172	0.706	0.938	ref|XP_001121154.1| PREDICTED: similar to CG9305-TA [Apis mellifera]
BGIBMGA001885	0.837727	10.0105	8.38608	0.173	0.343	ref|XP_967989.1| PREDICTED: similar to CG32018-PB, isoform B [Tribolium castaneum]
BGIBMGA001886	1.30717	1.21166	1.58384	0.462	0.689	gb|EAT45190.1| gamma-tubulin complex component 4 (gcp-4) [Aedes aegypti]
BGIBMGA001887	1.39681	3.01851	4.21628	0.092	0.214	ref|XP_968537.1| PREDICTED: similar to CG2072-TA [Tribolium castaneum]
BGIBMGA001888	#DIV/0!	0	1.24122	1	0	ref|XP_363342.1| hypothetical protein MGG_01268 [Magnaporthe grisea 70-15] gb|EDK05052.1| hypothetical protein MGG_01268 [Magnaporthe grisea 70-15]
BGIBMGA001889	#DIV/0!	0	0	1	1	no hit
BGIBMGA001890	#DIV/0!	0	0.174312	1	0	gb|EAT46985.1| zinc carboxypeptidase [Aedes aegypti]
BGIBMGA001891	0.503262	1.02422	0.515449	0.209	0.4	ref|XP_968597.1| PREDICTED: similar to CG8560-TA [Tribolium castaneum]
BGIBMGA001892	#DIV/0!	0	0	1	1	gb|AAT36738.1| carboxypeptidase B [Ochlerotatus epactius]
BGIBMGA001893	0.900244	9.63903	8.67748	0.666	0.911	no hit
BGIBMGA001894	0.383437	2.12449	0.814608	0.051	0.133	ref|NP_001037910.1| hypothetical protein LOC733519 [Xenopus tropicalis] sp|Q28HN9|CENPL_XENTR Centromere protein L (CENP-L) emb|CAJ82931.1| Novel protein [Xenopus tropicalis]
BGIBMGA001895	15.5292	0.0835566	1.29757	4.205e-06	2.766e-05	ref|XP_392116.3| PREDICTED: hypothetical protein isoform 1 [Apis mellifera]
BGIBMGA001896	1.30717	1.70173	2.22446	0.142	0.304	ref|XP_001120394.1| PREDICTED: similar to no mechanoreceptor potential A CG13207-PB, isoform B [Apis mellifera]
BGIBMGA001897	0.852464	6.27145	5.34618	0.332	0.529	ref|XP_396187.2| PREDICTED: similar to CG7741-TA isoform 1 [Apis mellifera]
BGIBMGA001898	0.808328	24.3534	19.6855	0.151	0.318	ref|XP_319221.1| ENSANGP00000006082 [Anopheles gambiae str. PEST] gb|EAA43596.1| ENSANGP00000006082 [Anopheles gambiae str. PEST] gb|EAT36874.1| DNA-directed RNA polymerase II [Aedes aegypti]
BGIBMGA001899	1.63369	4.57574	7.47534	1.69e-05	0.0001011	ref|XP_966739.1| PREDICTED: similar to CG13209-TA [Tribolium castaneum]
BGIBMGA001900	3.64266	0.635083	2.31339	7.961e-09	7.308e-08	ref|XP_966739.1| PREDICTED: similar to CG13209-TA [Tribolium castaneum]
BGIBMGA001901	0.575156	0.924885	0.531953	0.707	0.938	no hit
BGIBMGA001902	1.03528	3.13093	3.2414	0.943	1	gb|EAT42486.1| chondroitin 4-sulfotransferase [Aedes aegypti]
BGIBMGA001903	3.79603	1.28333	4.87157	0.0005084	0.002331	ref|NP_523970.1| Rab-related protein 3 CG7062-TA [Drosophila melanogaster] dbj|BAA21712.1| rab-related protein 3 [Drosophila melanogaster] gb|AAF50452.1| CG7062-TA [Drosophila melanogaster] gb|AAL49022.1| RE48347p [Drosophila melanogaster]
BGIBMGA001904	0.897244	4.78958	4.29742	0.644	0.89	ref|XP_970532.1| PREDICTED: similar to CG7201-TA [Tribolium castaneum]
BGIBMGA001905	0.375102	3.3256	1.24744	0.00609	0.022	ref|XP_969342.1| PREDICTED: similar to CG5472-TA, isoform A [Tribolium castaneum]
BGIBMGA001906	0.41176	8.80711	3.62641	5.334e-07	3.962e-06	ref|XP_393459.3| PREDICTED: similar to thrombospondin repeat protein 1 [Apis mellifera]
BGIBMGA001907	1.56476	10.9542	17.1407	0.001013	0.004364	gb|EAT38831.1| adenylate cyclase [Aedes aegypti]
BGIBMGA001908	1.01758	16.6039	16.8958	0.966	1	gb|EAT38831.1| adenylate cyclase [Aedes aegypti]
BGIBMGA001909	0.712098	38.8452	27.6616	0.022	0.065	ref|XP_975637.1| PREDICTED: similar to CG15890-TA [Tribolium castaneum]
BGIBMGA001910	1.15031	3.50938	4.03688	0.69	0.933	sp|P35464|DIHR_MANSE Diuretic hormone receptor (DH-R) gb|AAC46469.1| diuretic hormone receptor
BGIBMGA001911	1.34203	1.46745	1.96936	0.46	0.687	ref|XP_969712.1| PREDICTED: similar to CG15890-TA [Tribolium castaneum]
BGIBMGA001912	2.30062	1.02178	2.35073	0.234	0.437	ref|XP_562320.2| ENSANGP00000027535 [Anopheles gambiae str. PEST] gb|EAL40562.2| ENSANGP00000027535 [Anopheles gambiae str. PEST]
BGIBMGA001913	0.797376	24.6293	19.6388	0.004202	0.016	ref|XP_540302.2| PREDICTED: similar to thrombospondin repeat containing 1 isoform 1 [Canis familiaris]
BGIBMGA001914	0	1.35235	0	1	6	gb|EAT46444.1| conserved hypothetical protein [Aedes aegypti]
BGIBMGA001915	0.629609	42.6622	26.8605	2.376e-09	2.305e-08	dbj|BAD52258.1| proteasome alpha 4 subunit [Plutella xylostella]
BGIBMGA001916	0.568309	16.689	9.48453	0.0004688	0.002168	ref|NP_001040358.1| embryonic development factor [Bombyx mori] gb|ABF51250.1| embryonic development factor [Bombyx mori]
BGIBMGA001917	1.43789	0.21762	0.312914	0.658	0.901	ref|XP_970457.1| PREDICTED: similar to CG15105-TA, isoform A [Tribolium castaneum]
BGIBMGA001918	0.64846	20.6476	13.3892	0.001899	0.0077	ref|NP_001040502.1| phosphatidylinositol glycan [Bombyx mori] gb|ABF51519.1| phosphatidylinositol glycan [Bombyx mori]
BGIBMGA001919	0.830781	1.0294	0.855208	0.658	0.901	no hit
BGIBMGA001920	0.59313	20.934	12.4166	0.043	0.115	ref|XP_973202.1| PREDICTED: similar to leptin receptor overlapping transcript-like 1 [Tribolium castaneum]
BGIBMGA001921	0.992347	18.1798	18.0407	0.854	1	gb|EAT35521.1| actin [Aedes aegypti]
BGIBMGA001922	#DIV/0!	0	0	1	1	no hit
BGIBMGA001923	#DIV/0!	0	0	1	1	ref|XP_972891.1| PREDICTED: similar to CG33274-TA [Tribolium castaneum]
BGIBMGA001924	0.575156	0.097092	0.055843	0.596	0.842	ref|XP_972891.1| PREDICTED: similar to CG33274-TA [Tribolium castaneum]
BGIBMGA001925	0.786289	7.20718	5.66693	0.099	0.225	gb|EAT32993.1| conserved hypothetical protein [Aedes aegypti]
BGIBMGA001926	1.59698	35.3444	56.4442	1.789e-12	2.197e-11	ref|NP_001036889.1| farnesyl pyrophosphate syntase [Bombyx mori] dbj|BAB69490.1| farnesyl pyrophosphate syntase [Bombyx mori]
BGIBMGA001927	1.06404	1.80922	1.92508	0.855	1	gb|AAY26574.1| farnesyl diphosphate synthase-like protein [Choristoneura fumiferana]
BGIBMGA001928	1.01822	52.1463	53.0963	0.942	1	ref|NP_001037612.1| GTP-binding protein RAB2 [Bombyx mori] gb|ABF66620.1| GTP-binding protein RAB2 [Bombyx mori]
BGIBMGA001929	1.31701	48.8948	64.395	4.382e-09	4.15e-08	ref|XP_974784.1| PREDICTED: similar to Peroxisomal multifunctional enzyme type 2 (MFE-2) (D-bifunctional protein) (DBP) (17-beta-hydroxysteroid dehydrogenase 4) (17-beta-HSD 4) [Tribolium castaneum]
BGIBMGA001930	7.18945	0.448898	3.22733	0.0001199	0.000619	ref|NP_001072692.1| hypothetical protein LOC780149 [Xenopus tropicalis] gb|AAI24030.1| Hypothetical protein MGC147541 [Xenopus tropicalis]
BGIBMGA001931	1.40594	11.6898	16.4352	0.005753	0.021	ref|XP_624234.2| PREDICTED: similar to CG8405-TA [Apis mellifera]
BGIBMGA001932	#DIV/0!	0	0	1	1	ref|NP_725521.1| CG8405-TA [Drosophila melanogaster] gb|AAK93254.1| LD33689p [Drosophila melanogaster] gb|AAF58070.2| CG8405-TA [Drosophila melanogaster]
BGIBMGA001933	0.837508	47.5902	39.8572	0.032	0.09	ref|XP_624234.2| PREDICTED: similar to CG8405-TA [Apis mellifera]
BGIBMGA001934	2.18221	17.1524	37.4302	4.895e-15	7.018e-14	ref|XP_001121382.1| PREDICTED: hypothetical protein [Apis mellifera]
BGIBMGA001935	1.8941	25.9718	49.1932	1.873e-32	4.188e-31	ref|XP_974516.1| PREDICTED: similar to CG18250-TA, isoform A [Tribolium castaneum]
BGIBMGA001936	1.57062	2.504	3.93282	0.04	0.109	ref|XP_394532.3| PREDICTED: similar to CG8079-TA, isoform A [Apis mellifera]
BGIBMGA001937	0.690187	4.03333	2.78375	0.393	0.605	ref|XP_973639.1| PREDICTED: similar to Follistatin precursor (FS) (Activin-binding protein) [Tribolium castaneum]
BGIBMGA001938	0.381481	19.6158	7.48307	2.183e-08	1.928e-07	ref|XP_969126.1| PREDICTED: similar to CG16840-TA [Tribolium castaneum]
BGIBMGA001939	0.55215	1.69757	0.937315	0.047	0.124	ref|XP_001350560.1| hypothetical protein PFL0755c [Plasmodium falciparum 3D7] gb|AAN36240.1|AE014846_39 hypothetical protein PFL0755c [Plasmodium falciparum 3D7]
BGIBMGA001940	0.786538	22.3355	17.5677	0.045	0.121	ref|NP_001037608.1| CG15440-like protein [Bombyx mori] gb|ABF55965.2| CG15440-like protein [Bombyx mori]
BGIBMGA001941	#DIV/0!	0	0	1	1	no hit
BGIBMGA001942	#DIV/0!	0	0.201919	1	0	ref|XP_972177.1| PREDICTED: similar to dynein, axonemal, intermediate chain 1 [Tribolium castaneum]
BGIBMGA001943	0.871449	68.491	59.6864	0.019	0.057	ref|XP_392785.3| PREDICTED: similar to CG1598-TA [Apis mellifera]
BGIBMGA001944	1.7582	20.0551	35.2609	6.55e-09	6.066e-08	ref|XP_393262.1| PREDICTED: similar to CG3907-PB, isoform B [Apis mellifera]
BGIBMGA001945	1.99867	8.90345	17.795	2.303e-05	0.0001346	ref|XP_392649.2| PREDICTED: similar to crossveinless CG12410-TA [Apis mellifera]
BGIBMGA001946	#DIV/0!	0	0	1	1	no hit
BGIBMGA001947	7.47703	0.321217	2.40175	0.005081	0.018	ref|NP_001037474.1| hepatocyte nuclear factor 4 isoform a [Bombyx mori] gb|AAB93762.1| hepatocyte nuclear factor 4 isoform a
BGIBMGA001948	#DIV/0!	0	0	1	1	gb|EAT33486.1| conserved hypothetical protein [Aedes aegypti]
BGIBMGA001949	2.239	2.0746	4.64504	1.948e-05	0.0001153	ref|XP_395096.3| PREDICTED: similar to retinoblastoma-like protein 1 isoform a [Apis mellifera]
BGIBMGA001950	1.26977	30.0587	38.1676	0.026	0.076	ref|NP_001037644.1| polyadenylate binding protein 2 [Bombyx mori] gb|ABG43002.1| polyadenylate binding protein 2 [Bombyx mori]
BGIBMGA001951	1.28103	5.47635	7.01536	0.178	0.35	gb|EAT42014.1| ubiquitin-conjugating enzyme morgue [Aedes aegypti]
BGIBMGA001952	#DIV/0!	0	0	1	1	no hit
BGIBMGA001953	#DIV/0!	0	0	1	1	ref|XP_968538.1| PREDICTED: similar to CG13425-PC, isoform C [Tribolium castaneum]
BGIBMGA001954	0.819504	26.3059	21.5577	0.052	0.134	ref|XP_392536.3| PREDICTED: similar to bancal CG13425-PC, isoform C [Apis mellifera]
BGIBMGA001955	0.862734	3.37379	2.91069	0.702	0.938	ref|XP_966741.1| PREDICTED: similar to methyltransferase like 4 [Tribolium castaneum]
BGIBMGA001956	1.60085	2.99683	4.79748	0.00107	0.00459	ref|XP_313994.3| ENSANGP00000009946 [Anopheles gambiae str. PEST] gb|EAA09346.3| ENSANGP00000009946 [Anopheles gambiae str. PEST]
BGIBMGA001957	1.68952	1.16934	1.97562	0.055	0.141	ref|XP_001360904.1| GA17922-TA [Drosophila pseudoobscura] gb|EAL25479.1| GA17922-TA [Drosophila pseudoobscura]
BGIBMGA001958	0.958594	1.10605	1.06025	0.917	1	gb|AAK30610.1|AF350281_1 fibroin 1 [Plectreurys tristis]
BGIBMGA001959	3.36758	43.5457	146.644	5.751e-30	1.25e-28	ref|YP_781616.1| hypothetical protein RPE_2699 [Rhodopseudomonas palustris BisA53] gb|ABJ06636.1| conserved hypothetical protein [Rhodopseudomonas palustris BisA53]
BGIBMGA001960	0.70141	10.3257	7.24255	0.096	0.222	ref|XP_001122104.1| PREDICTED: similar to F38A5.1a [Apis mellifera]
BGIBMGA001961	#DIV/0!	0	0	1	1	ref|XP_973238.1| PREDICTED: similar to CG7180-TA [Tribolium castaneum]
BGIBMGA001962	2.87578	0.188057	0.540811	0.023	0.068	ref|XP_317380.3| ENSANGP00000011584 [Anopheles gambiae str. PEST] gb|EAA12273.3| ENSANGP00000011584 [Anopheles gambiae str. PEST]
BGIBMGA001963	0.575156	0.130837	0.0752519	0.707	0.938	ref|XP_967183.1| PREDICTED: similar to CG10175-PC, isoform C [Tribolium castaneum]
BGIBMGA001964	0	0.104263	0	1	2	ref|XP_312564.3| ENSANGP00000014256 [Anopheles gambiae str. PEST] gb|EAA08068.4| ENSANGP00000014256 [Anopheles gambiae str. PEST]
BGIBMGA001965	0.766875	0.36492	0.279848	0.726	0.955	gb|ABD36377.1| aldehyde dehydrogenase [Bombyx mori]
BGIBMGA001966	1.19445	60.5005	72.2649	4.857e-05	0.0002691	gb|ABD36377.1| aldehyde dehydrogenase [Bombyx mori]
BGIBMGA001967	1.68952	1.84977	3.12522	0.055	0.141	ref|XP_972026.1| PREDICTED: similar to CG8726-PB, isoform B [Tribolium castaneum]
BGIBMGA001968	2.64572	1.8246	4.82738	0.022	0.066	ref|XP_315058.3| ENSANGP00000002429 [Anopheles gambiae str. PEST] gb|EAA10377.3| ENSANGP00000002429 [Anopheles gambiae str. PEST]
BGIBMGA001969	0.862734	6.96297	6.00719	0.231	0.434	ref|XP_975032.1| PREDICTED: similar to CG3622-PB, isoform B [Tribolium castaneum]
BGIBMGA001970	#DIV/0!	0	0	1	1	no hit
BGIBMGA001971	#DIV/0!	0	0	1	1	no hit
BGIBMGA001972	6.32672	0.270926	1.71407	0.014	0.044	ref|XP_001122792.1| PREDICTED: similar to CG11438-TA, partial [Apis mellifera]
BGIBMGA001973	0.575156	1.58943	0.914171	0.453	0.678	ref|XP_001122792.1| PREDICTED: similar to CG11438-TA, partial [Apis mellifera]
BGIBMGA001974	#DIV/0!	0	0.0998488	1	0	ref|XP_975640.1| PREDICTED: similar to CG14076-TA [Tribolium castaneum]
BGIBMGA001975	#DIV/0!	0	0	1	1	no hit
BGIBMGA001976	0.790972	93.2555	73.7625	1.997e-09	1.947e-08	ref|XP_392939.2| PREDICTED: similar to Protein-glutamine gamma-glutamyltransferase K (Transglutaminase K) (TGase K) (TGK) (TG(K)) (Transglutaminase-1) (Epidermal TGase) [Apis mellifera]
BGIBMGA001977	#DIV/0!	0	0	1	1	ref|XP_967264.1| PREDICTED: similar to Sodium/potassium/calcium exchanger (Na(+)/K(+)/Ca(2+)-exchange protein) [Tribolium castaneum]
BGIBMGA001978	0	0.15283	0	1	1	ref|XP_317115.3| ENSANGP00000006679 [Anopheles gambiae str. PEST] gb|EAA12221.4| ENSANGP00000006679 [Anopheles gambiae str. PEST]
BGIBMGA001979	0.464549	2.09418	0.972851	0.014	0.045	gb|EAT43370.1| colmedin [Aedes aegypti]
BGIBMGA001980	0.287578	0.831679	0.239173	0.348	0.544	ref|XP_975534.1| PREDICTED: similar to Zinc finger SWIM domain containing protein 5 [Tribolium castaneum]
BGIBMGA001981	2.87578	0.39933	1.14839	0.005271	0.019	ref|XP_975534.1| PREDICTED: similar to Zinc finger SWIM domain containing protein 5 [Tribolium castaneum]
BGIBMGA001982	1.02706	3.1755	3.26145	0.95	1	ref|XP_975407.1| PREDICTED: similar to N-glycanase 1 [Tribolium castaneum]
BGIBMGA001983	1.26251	74.9303	94.6004	1.34e-05	8.136e-05	gb|AAK52495.1|AF361483_1 chymotrypsin inhibitor CI-8A [Bombyx mori]
BGIBMGA001984	0.873655	16.8168	14.692	0.32	0.515	ref|XP_395304.2| PREDICTED: similar to TatD DNase domain containing 1 [Apis mellifera]
BGIBMGA001985	1.43789	0.968	1.39188	0.278	0.503	ref|XP_975561.1| PREDICTED: similar to feminization 1 homolog b [Tribolium castaneum]
BGIBMGA001986	0.115031	2.93133	0.337194	0.0066	0.023	no hit
BGIBMGA001987	5.17641	0.232222	1.20208	0.037	0.103	ref|XP_001360107.1| GA15628-TA [Drosophila pseudoobscura] gb|EAL24681.1| GA15628-TA [Drosophila pseudoobscura]
BGIBMGA001988	3.11795	0.735901	2.2945	4.515e-08	3.85e-07	gb|EAT34369.1| conserved hypothetical protein [Aedes aegypti]
BGIBMGA001989	#DIV/0!	0	0.261468	1	0	gb|AAI22475.1| Unknown (protein for IMAGE:7204143) [Xenopus laevis]
BGIBMGA001990	3.18028	2.54021	8.07857	1.203e-07	9.718e-07	ref|XP_624226.1| PREDICTED: similar to Rho GTPase activating protein 1 [Apis mellifera]
BGIBMGA001991	0.742359	5128.3	3807.04	0	0	ref|NP_001037245.1| ribosomal protein L36 [Bombyx mori] gb|AAV34848.1| ribosomal protein L36 [Bombyx mori]
BGIBMGA001992	8.24391	1.09476	9.02511	1.82e-07	1.432e-06	ref|XP_624226.1| PREDICTED: similar to Rho GTPase activating protein 1 [Apis mellifera]
BGIBMGA001993	#DIV/0!	0	0	1	1	ref|XP_396822.3| PREDICTED: similar to rhinoceros CG7036-PB, isoform B [Apis mellifera]
BGIBMGA001994	2.63895	0.476456	1.25734	2.577e-05	0.0001495	ref|XP_971189.1| PREDICTED: similar to CG7036-PB, isoform B [Tribolium castaneum]
BGIBMGA001995	#DIV/0!	0	0	1	1	ref|XP_001354152.1| GA18354-TA [Drosophila pseudoobscura] gb|EAL31204.1| GA18354-TA [Drosophila pseudoobscura]
BGIBMGA001996	0.503262	0.64728	0.325751	0.209	0.4	gb|EAT39001.1| nervous wreck, putative [Aedes aegypti] gb|EAT43741.1| nervous wreck, putative [Aedes aegypti]
BGIBMGA001997	0	0.41584	0	1	1	ref|XP_392840.2| PREDICTED: similar to nervous wreck CG4684-TA [Apis mellifera]
[truncated: 12,626 more rows]
