# Supplementary material for: Transcriptome Analysis of Integument Differentially Expressed Genes in the Pigment Mutant (quail) during Molting of Silkworm, Bombyx mori
Source: PLoS One. 2014 Apr 9;9(4):e94185. doi: 10.1371/journal.pone.0094185 (PMC3981777; doi:10.1371/journal.pone.0094185)
Supplement: Table S3 — Differentially expressed genes by RNA-seq at 16 h after HCS in q mutant. (XLS) [file pone.0094185.s005.xls]

## Sheet: Up-regulated expressed genes
Up-regulated expressed genes in q mutant
		RPKM
Genes	Fold（q/Dazao)	Dazao	q	P-value (q vs Dazao )	FDR	Annotations
BGIBMGA013727	298.794	0.57681	172.347	4.182e-225	1.406e-223	ref|XP_001120682.1| PREDICTED: hypothetical protein [Apis mellifera]
BGIBMGA004806	156.011	0.0755008	11.779	2.767e-232	9.324e-231	ref|NP_001037071.1| chlorophyllide A binding protein precursor [Bombyx mori] emb|CAJ34654.1| chlorophyllide A binding protein precursor [Bombyx mori]
BGIBMGA008526	115.894	0.423221	49.0488	1.182e-171	3.909e-170	dbj|BAB21511.1| TRAS3 [Bombyx mori]
BGIBMGA011553	109.855	0.270926	29.7625	5.022e-42	1.243e-40	ref|NP_001036946.1| hypothetical protein LOC692492 [Bombyx mori] dbj|BAE43411.1| hypothetical protein [Bombyx mori]
BGIBMGA011139	86.2734	0.23425	20.2096	3.544e-64	9.834e-63	ref|XP_974667.1| PREDICTED: similar to CG1443-TA [Tribolium castaneum]
BGIBMGA010392	64.5134	1.20547	77.7688	5.08e-140	1.64e-138	gb|ABE98256.1| juvenile hormone acid methyltransferase [Samia cynthia ricini]
BGIBMGA005048	57.6306	0.126368	7.28268	4.894e-206	1.642e-204	ref|XP_321424.3| ENSANGP00000022156 [Anopheles gambiae str. PEST] gb|EAA01375.3| ENSANGP00000022156 [Anopheles gambiae str. PEST]
BGIBMGA006470	32.7839	0.16305	5.3454	1.715e-12	2.108e-11	ref|XP_313877.3| ENSANGP00000011606 [Anopheles gambiae str. PEST] gb|EAA09155.4| ENSANGP00000011606 [Anopheles gambiae str. PEST]
BGIBMGA001793	29.1029	0.34924	10.1639	3.106e-50	8.067e-49	ref|XP_001151447.1| PREDICTED: similar to plus agglutinin [Pan troglodytes]
BGIBMGA009521	28.1827	0.337379	9.50824	5.945e-11	6.571e-10	gb|EAT33149.1| cytochrome P450 [Aedes aegypti]
BGIBMGA008181	25.882	0.264253	6.8394	1.168e-18	1.993e-17	ref|XP_001361699.1| GA11023-TA [Drosophila pseudoobscura] gb|EAL26278.1| GA11023-TA [Drosophila pseudoobscura]
BGIBMGA009571	23.5814	0.232222	5.47612	3.434e-09	3.293e-08	gb|AAO25692.1| ankyrin repeat protein E4_8 [synthetic construct]
BGIBMGA009393	22.4804	7.13884	160.484	2.06e-253	7.007e-252	sp|P21828|FIBL_BOMMO Fibroin light chain precursor (Fib-L) (L-fibroin) emb|CAA35180.1| silk fibroin light chain [Bombyx mori]
BGIBMGA000251	21.5684	0.269564	5.81406	2.138e-15	3.136e-14	gb|AAY54652.1| IP11472p [Drosophila melanogaster] gb|AAY54704.1| IP11372p [Drosophila melanogaster] gb|AAY54768.1| IP11272p [Drosophila melanogaster] gb|AAY54828.1| IP11572p [Drosophila melanogaster]
BGIBMGA011140	20.1305	0.248925	5.01097	1.169e-13	1.547e-12	ref|XP_966905.1| PREDICTED: similar to CG1443-TA [Tribolium castaneum]
BGIBMGA012426	19.239	5.01339	96.4525	1.507e-121	4.792e-120	ref|NP_001040537.1| serine protease 7 [Bombyx mori] gb|ABF51435.1| serine protease 7 [Bombyx mori]
BGIBMGA001235	17.3985	3.68366	64.0901	1.065e-86	3.14e-85	dbj|BAE66651.1| GTP cyclohydrolase I isoform B [Papilio xuthus]
BGIBMGA008439	17.3122	0.420073	7.27239	1.467e-54	3.892e-53	gb|EAT37664.1| aldehyde oxidase [Aedes aegypti]
BGIBMGA009446	17.2547	0.662263	11.4271	3.856e-12	4.625e-11	no hit
BGIBMGA001004	17.1269	0.950374	16.2769	1.292e-44	3.264e-43	gb|ABF51451.1| cytochrome P450 [Bombyx mori]
BGIBMGA001253	16.6795	0.419088	6.9902	1.522e-06	1.076e-05	ref|XP_975251.1| PREDICTED: similar to CG7453-TA, isoform A [Tribolium castaneum]
BGIBMGA013739	16.619	3.21521	53.4336	9.161e-97	2.768e-95	gb|AAV91013.1| hemolymph proteinase 16 [Manduca sexta]
BGIBMGA009791	15.2531	18.371	280.215	0	0	ref|NP_001036998.1| putative cholesterol transporter BmStart1 [Bombyx mori] dbj|BAE44461.1| putative cholesterol transporter BmStart1 [Bombyx mori] dbj|BAE44462.1| putative cholesterol transporter BmStart1 [Bombyx mori]
BGIBMGA002905	14.9541	0.623759	9.32774	6.989e-06	4.451e-05	ref|NP_001037023.1| acyl-CoA binding protein [Bombyx mori] gb|AAF78043.1|AF246696_1 acyl-CoA binding protein [Bombyx mori]
BGIBMGA009850	14.7144	0.763606	11.236	1.381e-53	3.638e-52	ref|XP_395727.3| PREDICTED: similar to CG4966-TA, isoform A [Apis mellifera]
BGIBMGA005236	14.3789	0.390133	5.60969	2.529e-06	1.723e-05	ref|NP_498414.1| C05D11.13 [Caenorhabditis elegans] sp|Q11191|YPDD_CAEEL Hypothetical protein C05D11.13 gb|AAB53834.1| Hypothetical protein C05D11.13 [Caenorhabditis elegans]
BGIBMGA002714	14.2743	2.13796	30.5179	1.733e-47	4.461e-46	gb|AAC34307.1| syndecan [Drosophila melanogaster]
BGIBMGA006416	13.8037	0.409491	5.65251	1.931e-05	0.0001144	ref|XP_971555.1| PREDICTED: similar to CG8874-PB, isoform B [Tribolium castaneum]
BGIBMGA000772	13.2589	1.79441	23.7918	1.254e-73	3.639e-72	ref|NP_001037027.1| juvenile hormone esterase [Bombyx mori] gb|AAL55240.1|AF287267_1 juvenile hormone esterase [Bombyx mori]
BGIBMGA001375	13.1464	0.993395	13.0596	6.136e-28	1.298e-26	ref|XP_393896.3| PREDICTED: similar to activating transcription factor 2 isoform 1 [Apis mellifera]
BGIBMGA011120	13.0369	0.941111	12.2691	9.705e-13	1.212e-11	ref|XP_966905.1| PREDICTED: similar to CG1443-TA [Tribolium castaneum]
BGIBMGA008134	12.941	1.07287	13.884	6.721e-09	6.207e-08	dbj|BAE66651.1| GTP cyclohydrolase I isoform B [Papilio xuthus]
BGIBMGA013113	12.7685	2.96045	37.8004	8.322e-92	2.483e-90	gb|EAT47767.1| conserved hypothetical protein [Aedes aegypti]
BGIBMGA013725	12.4018	10.5183	130.446	1.082e-278	3.715e-277	ref|XP_001120714.1| PREDICTED: hypothetical protein [Apis mellifera]
BGIBMGA013438	12.2874	2.04179	25.0883	1.766e-39	4.248e-38	ref|XP_969679.1| PREDICTED: similar to CG10345-TA isoform 1 [Tribolium castaneum]
BGIBMGA013432	12.0783	0.439699	5.31081	8.865e-05	0.0004695	ref|XP_313040.3| ENSANGP00000011231 [Anopheles gambiae str. PEST] gb|EAA08657.3| ENSANGP00000011231 [Anopheles gambiae str. PEST]
BGIBMGA004511	11.8927	10.1399	120.591	1.844e-306	6.421e-305	ref|XP_973731.1| PREDICTED: similar to CG4797-PB, isoform B [Tribolium castaneum]
BGIBMGA004995	11.1197	0.879398	9.77863	1.299e-10	1.4e-09	ref|YP_457215.1| threonine dehydratase [Erythrobacter litoralis HTCC2594] gb|ABC62418.1| threonine dehydratase [Erythrobacter litoralis HTCC2594]
BGIBMGA010812	10.9386	5.70224	62.3746	1.838e-155	6.012e-154	gb|AAC06038.1| beta-glucosidase precursor [Spodoptera frugiperda]
BGIBMGA001816	10.8184	4.71343	50.9918	3.727e-62	1.021e-60	emb|CAA32198.1| polyprotein [Drosophila melanogaster]
BGIBMGA007352	10.6404	0.510889	5.43605	3.495e-07	2.658e-06	ref|XP_973706.1| PREDICTED: similar to coagulation factor VIII-associated protein [Tribolium castaneum]
BGIBMGA008721	10.4966	0.523349	5.49339	9.422e-13	1.18e-11	ref|XP_973383.1| PREDICTED: similar to CG7535-PB, isoform B [Tribolium castaneum]
BGIBMGA002748	10.4638	2.00766	21.0078	2.759e-159	9.067e-158	ref|XP_970293.1| PREDICTED: similar to CG14900-TA [Tribolium castaneum]
BGIBMGA007041	10.3528	0.507665	5.25576	4.659e-18	7.716e-17	ref|XP_969278.1| PREDICTED: similar to CG6928-PB, isoform B [Tribolium castaneum]
BGIBMGA000295	10.3528	0.73484	7.60766	9.095e-10	9.146e-09	ref|NP_001037620.1| ras-related GTP-binding protein Rab3 [Bombyx mori] gb|ABF71469.1| ras-related GTP-binding protein Rab3 [Bombyx mori]
BGIBMGA001005	10.3005	1.71037	17.6177	1.855e-30	4.068e-29	gb|ABF51451.1| cytochrome P450 [Bombyx mori]
BGIBMGA010331	9.84156	1.94282	19.1203	6.918e-39	1.653e-37	ref|XP_969354.1| PREDICTED: similar to CG6214-PK, isoform K [Tribolium castaneum]
BGIBMGA001260	9.77766	1.44982	14.1758	3.893e-09	3.713e-08	ref|XP_001120912.1| PREDICTED: similar to CG17761-TA [Apis mellifera]
BGIBMGA007880	9.66262	1.80617	17.4524	1.51e-26	3.105e-25	ref|XP_968475.1| PREDICTED: similar to CG3812-TA, isoform A [Tribolium castaneum]
BGIBMGA002099	9.56197	1.12637	10.7703	2.842e-21	5.274e-20	gb|EAT48647.1| conserved hypothetical protein [Aedes aegypti]
BGIBMGA013634	9.39422	0.999565	9.39013	3.121e-06	2.091e-05	ref|NP_001036992.1| FK506-binding protein FKBP59 homologue [Bombyx mori] dbj|BAD90849.1| FK506-binding protein FKBP59 homologue [Bombyx mori]
BGIBMGA000031	9.36354	1.71056	16.0169	4.019e-61	1.099e-59	dbj|BAE43845.1| Ebony [Papilio xuthus]
BGIBMGA006742	9.26001	33.9515	314.391	5.196e-235	1.755e-233	ref|NP_001091793.1| troponin C type IIIa-like protein [Bombyx mori] gb|ABI54279.1| troponin C type IIIa-like protein [Bombyx mori]
BGIBMGA008717	9.2025	0.766333	7.05218	4.051e-06	2.674e-05	gb|EAT39984.1| mbp-1 interacting protein-2a [Aedes aegypti]
BGIBMGA008688	8.70951	0.885621	7.71332	1.119e-16	1.764e-15	gb|EAT39980.1| cyclin A3, putative [Aedes aegypti]
BGIBMGA002325	8.54518	0.953054	8.14401	2.867e-16	4.4e-15	ref|XP_974214.1| PREDICTED: similar to Octopamine receptor beta-2 (DmOct-beta-12) [Tribolium castaneum]
BGIBMGA007264	8.48675	1.77366	15.0526	1.332e-94	4e-93	ref|XP_973773.1| PREDICTED: similar to CG11838-TA, isoform A [Tribolium castaneum]
BGIBMGA013168	8.48355	1.34529	11.4128	3.379e-18	5.666e-17	ref|XP_972074.1| PREDICTED: similar to CG6782-PE, isoform E [Tribolium castaneum]
BGIBMGA013266	8.43562	0.788872	6.65463	1.129e-07	9.163e-07	no hit
BGIBMGA009008	8.33976	0.650222	5.4227	1.743e-05	0.000104	ref|XP_645114.1| hypothetical protein DDBDRAFT_0168851 [Dictyostelium discoideum AX4] gb|AAL92651.3|AC115680_21 hypothetical protein [Dictyostelium discoideum] gb|EAL71175.1| hypothetical protein DDBDRAFT_0168851 [Dictyostelium discoideum AX4]
BGIBMGA005556	8.33976	0.732332	6.10748	1.242e-09	1.231e-08	ref|XP_395412.1| PREDICTED: similar to CG5976-PB, isoform B [Apis mellifera]
BGIBMGA009522	8.28225	1.4577	12.073	1.215e-21	2.262e-20	ref|XP_397170.2| PREDICTED: similar to Probable cytochrome P450 301a1, mitochondrial precursor (CYPCCCIA1) [Apis mellifera]
BGIBMGA001992	8.24391	1.09476	9.02511	1.82e-07	1.432e-06	ref|XP_624226.1| PREDICTED: similar to Rho GTPase activating protein 1 [Apis mellifera]
BGIBMGA014556	8.19598	2.52439	20.6898	2.772e-25	5.583e-24	ref|XP_969621.1| PREDICTED: similar to Polypeptide N-acetylgalactosaminyltransferase 2 (Protein-UDP acetylgalactosaminyltransferase 2) (UDP-GalNAc:polypeptide N-acetylgalactosaminyltransferase 2) (pp-GaNTase 2) [Tribolium castaneum]
BGIBMGA005742	8.05219	0.623759	5.02263	2.932e-07	2.259e-06	ref|XP_515418.2| PREDICTED: ADP-ribosylation factor-like 6 interacting protein 2 isoform 7 [Pan troglodytes]
BGIBMGA014238	8.05219	0.93072	7.49433	9.328e-23	1.785e-21	ref|XP_393144.2| PREDICTED: similar to slimfast CG11128-PC, isoform C [Apis mellifera]
BGIBMGA006425	7.91686	11.617	91.9703	3.568e-65	9.975e-64	ref|XP_975048.1| PREDICTED: similar to CG33546-PC, isoform C [Tribolium castaneum]
BGIBMGA010892	7.82212	1.87564	14.6715	7.948e-20	1.424e-18	emb|CAE73283.1| Hypothetical protein CBG20701 [Caenorhabditis briggsae]
BGIBMGA008487	7.76461	0.670541	5.20649	4.585e-05	0.0002555	no hit
BGIBMGA006039	7.66875	0.696666	5.34256	1.066e-17	1.742e-16	ref|XP_391906.3| PREDICTED: similar to NFAT CG11172-TA [Apis mellifera]
BGIBMGA004074	7.47703	0.949439	7.09898	7.42e-05	0.0003977	gb|ABF13207.1| glycine/tyrosine-rich eggshell protein [Opisthorchis viverrini]
BGIBMGA008723	7.47703	0.748511	5.59664	1.216e-06	8.741e-06	ref|NP_001036993.1| ras oncogene [Bombyx mori] dbj|BAD91089.1| ras oncogene [Bombyx mori]
BGIBMGA005603	7.38117	1.26716	9.35316	1.071e-11	1.257e-10	ref|XP_001122237.1| PREDICTED: similar to CG10960-PB, isoform B [Apis mellifera]
BGIBMGA005265	7.28531	1.65056	12.0249	1.701e-11	1.954e-10	emb|CAA32198.1| polyprotein [Drosophila melanogaster]
BGIBMGA000486	7.2254	1.22613	8.8593	9.18e-28	1.94e-26	ref|NP_001036975.1| period [Bombyx mori] dbj|BAD93236.1| PERIOD alpha [Bombyx mori]
BGIBMGA014053	7.22141	1.33367	9.631	2.677e-16	4.112e-15	ref|XP_001121656.1| PREDICTED: similar to CG6472-TA [Apis mellifera]
BGIBMGA012801	7.18945	1.51108	10.8638	5.34e-08	4.509e-07	ref|XP_310264.5| ENSANGP00000015944 [Anopheles gambiae str. PEST] gb|EAA05957.3| ENSANGP00000015944 [Anopheles gambiae str. PEST]
BGIBMGA011201	7.04566	1.3164	9.27491	2.592e-09	2.507e-08	ref|ZP_01534140.1| histidine acid phosphatase [Serratia proteamaculans 568] gb|EAV33531.1| histidine acid phosphatase [Serratia proteamaculans 568]
BGIBMGA010768	7.01691	5.58784	39.2094	4.67e-25	9.317e-24	ref|NP_001068397.1| Os11g0657400 [Oryza sativa (japonica cultivar-group)] dbj|BAF28760.1| Os11g0657400 [Oryza sativa (japonica cultivar-group)]
BGIBMGA005111	6.99773	0.86174	6.03023	2.746e-20	5.013e-19	sp|P05790|FIBH_BOMMO Fibroin heavy chain precursor (Fib-H) (H-fibroin) gb|AAF76983.1|AF226688_1 fibroin heavy chain Fib-H [Bombyx mori]
BGIBMGA002317	6.97377	2.95963	20.6398	5.688e-14	7.68e-13	ref|NP_650448.1| CG6218-TA [Drosophila melanogaster] gb|AAF55174.1| CG6218-TA [Drosophila melanogaster] gb|AAL39206.1| GH07590p [Drosophila melanogaster]
BGIBMGA011545	6.92318	3.90396	27.0278	6.83e-43	1.704e-41	gb|ABB69054.1| cytochrome P450 [Helicoverpa armigera]
BGIBMGA004222	6.90187	1.00833	6.95939	7.743e-17	1.227e-15	ref|XP_973435.1| PREDICTED: similar to Putative serine/threonine-protein kinase C05D10.2 in chromosome III [Tribolium castaneum]
BGIBMGA004717	6.84959	1.81562	12.4362	3.608e-18	6.036e-17	dbj|BAD99563.1| cytochrome P450 [Papilio xuthus]
BGIBMGA002486	6.71016	1.19207	7.999	1.025e-18	1.759e-17	gb|AAB62720.1| alpha 1,2-mannosidase [Spodoptera frugiperda]
BGIBMGA003681	6.67181	1.6869	11.2547	9.46e-09	8.632e-08	ref|XP_391844.2| PREDICTED: similar to 65 kDa Yes-associated protein (YAP65) [Apis mellifera]
BGIBMGA012188	6.64044	2.45865	16.3265	3.718e-33	8.429e-32	ref|XP_396801.2| PREDICTED: similar to sugarless CG10072-TA [Apis mellifera]
BGIBMGA000307	6.62357	20.615	136.545	1.521e-265	5.198e-264	ref|NP_001015755.1| MGC107957 protein [Xenopus tropicalis] ref|NP_001017266.1| carboxypeptidase N, polypeptide 1 [Xenopus tropicalis] gb|AAH89691.1| MGC107957 protein [Xenopus tropicalis] emb|CAJ82957.1| carboxypeptidase N, polypeptide 1, 50 kD [Xenopus tropicalis]
BGIBMGA002376	6.55678	1.53706	10.0781	1.171e-15	1.734e-14	ref|NP_650453.3| CG5044-TA, isoform A [Drosophila melanogaster] gb|AAK93433.1| LD47223p [Drosophila melanogaster] gb|AAF55181.2| CG5044-TA, isoform A [Drosophila melanogaster]
BGIBMGA002272	6.5424	0.839817	5.49442	8.696e-13	1.092e-11	dbj|BAD99563.1| cytochrome P450 [Papilio xuthus]
BGIBMGA006167	6.51844	1.28744	8.39209	6.663e-10	6.775e-09	ref|XP_966390.1| PREDICTED: similar to CG3488-TA [Tribolium castaneum]
BGIBMGA002964	6.50369	1.22775	7.98492	1.174e-19	2.086e-18	sp|P49870|HR38_BOMMO Probable nuclear hormone receptor HR38 (bHR38) emb|CAA61535.1| BHR38 [Bombyx mori]
BGIBMGA003292	6.49105	0.955479	6.20206	3.004e-11	3.384e-10	ref|XP_535853.2| PREDICTED: similar to Neuroserpin precursor (Serpin I1) (Protease inhibitor 12) [Canis familiaris]
BGIBMGA003968	6.49105	1.69911	11.029	3.004e-11	3.384e-10	gb|EAT41005.1| phosphatidate phosphatase [Aedes aegypti]
BGIBMGA010942	6.43129	0.806115	5.18436	1.331e-16	2.089e-15	gb|EAT47808.1| hypothetical protein AaeL_AAEL001147 [Aedes aegypti]
BGIBMGA011280	6.32672	1.44332	9.13146	1.65e-09	1.618e-08	ref|XP_623117.1| PREDICTED: similar to Rab39 CG12156-TA [Apis mellifera]
BGIBMGA004807	6.27443	1.20178	7.54052	5.096e-16	7.722e-15	ref|XP_971407.1| PREDICTED: similar to CG8402-TA, isoform A [Tribolium castaneum]
BGIBMGA011631	6.25003	0.844333	5.27711	3.731e-21	6.906e-20	gb|EAT44952.1| hypothetical protein AaeL_AAEL003733 [Aedes aegypti]
BGIBMGA013322	6.16239	1.69911	10.4706	1.822e-10	1.947e-09	ref|XP_393447.1| PREDICTED: similar to CG15926-TA isoform 1 [Apis mellifera]
BGIBMGA013434	6.135	0.829536	5.0892	3.199e-05	0.0001829	gb|EAT33842.1| synaptic vesicle protein [Aedes aegypti]
BGIBMGA003094	6.03914	0.877002	5.29634	6.372e-09	5.905e-08	gb|EAT44866.1| bmp-induced factor [Aedes aegypti]
BGIBMGA001164	5.98588	11.6335	69.6367	5.149e-67	1.465e-65	ref|NP_001036987.1| hypothetical protein LOC692536 [Bombyx mori] dbj|BAE43414.1| hypothetical protein [Bombyx mori]
BGIBMGA013317	5.9742	2.13471	12.7532	4.128e-39	9.895e-38	ref|XP_969183.1| PREDICTED: similar to CG12891-TA, isoform A [Tribolium castaneum]
BGIBMGA001336	5.94328	1.694	10.0679	5.267e-16	7.965e-15	ref|XP_395774.2| PREDICTED: similar to DEAD box polypeptide 17 isoform 1 [Apis mellifera]
BGIBMGA012239	5.93006	4.36982	25.9133	2.824e-36	6.576e-35	emb|CAG03826.1| unnamed protein product [Tetraodon nigroviridis]
BGIBMGA002770	5.92853	5.53463	32.8122	5.899e-17	9.376e-16	sp|P45590|CU66_HYACE Larval/pupal rigid cuticle protein 66 precursor (HCCP66) gb|AAC37204.1| cuticle protein 66
BGIBMGA000516	5.91589	1.58775	9.39296	2.747e-18	4.633e-17	ref|XP_973966.1| PREDICTED: similar to CG1691-PD, isoform D [Tribolium castaneum]
BGIBMGA004470	5.91589	2.17683	12.8779	2.747e-18	4.633e-17	ref|XP_975691.1| PREDICTED: similar to CG11319-TA [Tribolium castaneum]
BGIBMGA007499	5.89535	1.19873	7.06695	3.344e-06	2.234e-05	ref|XP_001121082.1| PREDICTED: similar to zinc finger protein 395, partial [Apis mellifera]
BGIBMGA011212	5.89535	2.10366	12.4018	3.344e-06	2.234e-05	no hit
BGIBMGA009333	5.87937	1.85332	10.8964	7.652e-23	1.467e-21	ref|XP_394328.3| PREDICTED: similar to mammalian FE65 Homolog family member (feh-1) [Apis mellifera]
BGIBMGA003512	5.85815	27.6215	161.811	4.152e-303	1.442e-301	ref|NP_001037073.1| glucosidase [Bombyx mori] gb|AAP13852.1| glucosidase [Bombyx mori]
BGIBMGA004618	5.85509	7.4093	43.3821	4.921e-60	1.335e-58	ref|XP_970355.1| PREDICTED: similar to CG16987-TA, isoform A [Tribolium castaneum]
BGIBMGA002225	5.82346	3.69954	21.5441	7.631e-11	8.346e-10	ref|XP_973753.1| PREDICTED: similar to CG14290-PB [Tribolium castaneum]
BGIBMGA007154	5.8121	1.38481	8.04868	1.338e-23	2.608e-22	ref|XP_393553.3| PREDICTED: similar to CG3409-TA [Apis mellifera]
BGIBMGA002551	5.77457	1.74167	10.0574	3.17e-30	6.93e-29	gb|EAT46362.1| zinc finger protein [Aedes aegypti]
BGIBMGA002131	5.77286	1.23581	7.13416	1.708e-32	3.837e-31	ref|XP_314325.3| ENSANGP00000001193 [Anopheles gambiae str. PEST] gb|EAA09726.3| ENSANGP00000001193 [Anopheles gambiae str. PEST]
BGIBMGA007067	5.75156	2.87375	16.5285	8.391e-12	9.919e-11	gb|EAT39274.1| conserved hypothetical protein [Aedes aegypti]
BGIBMGA011395	5.75156	1.4349	8.25293	2.199e-16	3.425e-15	ref|NP_611143.1| CG5065-TA [Drosophila melanogaster] gb|AAF57974.1| CG5065-TA [Drosophila melanogaster]
BGIBMGA013752	5.75156	1.01214	5.82137	5.252e-06	3.398e-05	no hit
BGIBMGA013297	5.74898	3.67059	21.1022	2.561e-253	8.688e-252	ref|XP_392217.3| PREDICTED: similar to Ryanodine receptor 44F CG10844-TA, isoform A [Apis mellifera]
BGIBMGA011213	5.69307	13.0514	74.3023	2.857e-126	9.142e-125	ref|XP_396241.2| PREDICTED: similar to CG40006-PC.3, partial [Apis mellifera]
BGIBMGA009790	5.60777	2.11402	11.855	2.862e-10	3.011e-09	ref|NP_001036998.1| putative cholesterol transporter BmStart1 [Bombyx mori] dbj|BAE44461.1| putative cholesterol transporter BmStart1 [Bombyx mori] dbj|BAE44462.1| putative cholesterol transporter BmStart1 [Bombyx mori]
BGIBMGA002012	5.57901	5.852	32.6484	5.138e-34	1.172e-32	ref|XP_970842.1| PREDICTED: similar to CG7935-TA [Tribolium castaneum]
BGIBMGA012997	5.57074	45.3179	252.454	0	0	ref|XP_310335.2| ENSANGP00000015052 [Anopheles gambiae str. PEST] gb|EAA06000.2| ENSANGP00000015052 [Anopheles gambiae str. PEST]
BGIBMGA002312	5.5215	0.968291	5.34642	8.627e-07	6.286e-06	ref|XP_321472.3| ENSANGP00000018164 [Anopheles gambiae str. PEST] gb|EAA00981.3| ENSANGP00000018164 [Anopheles gambiae str. PEST]
BGIBMGA000892	5.49013	1.15701	6.35215	3.777e-13	4.862e-12	ref|XP_967042.1| PREDICTED: similar to Probable phosphorylase b kinase alpha regulatory chain (Phosphorylase kinase alpha subunit) isoform 1 [Tribolium castaneum]
BGIBMGA010335	5.47768	0.921857	5.04964	1.291e-23	2.521e-22	ref|XP_969649.1| PREDICTED: similar to CG12676-TA [Tribolium castaneum]
BGIBMGA001630	5.43203	0.995443	5.40728	7.478e-11	8.187e-10	gb|AAR26516.1| antennal esterase [Mamestra brassicae]
BGIBMGA009563	5.40344	2.88732	15.6014	1.812e-40	4.416e-39	ref|XP_625178.2| PREDICTED: similar to CG40084-PC.3 [Apis mellifera]
BGIBMGA012465	5.37902	3.91103	21.0375	1.215e-90	3.611e-89	ref|XP_653447.1| Viral A-type inclusion protein repeat [Entamoeba histolytica HM-1:IMSS]
BGIBMGA010330	5.37155	2.39938	12.8884	1.141e-57	3.045e-56	ref|XP_553715.2| ENSANGP00000027587 [Anopheles gambiae str. PEST] gb|EAL39215.2| ENSANGP00000027587 [Anopheles gambiae str. PEST]
BGIBMGA012883	5.32019	13.7799	73.3119	1.626e-29	3.506e-28	ref|XP_970318.1| PREDICTED: similar to CG2663-PB, isoform B [Tribolium castaneum]
BGIBMGA004586	5.32019	1.53267	8.15408	1.492e-17	2.417e-16	ref|NP_001036910.1| trehalase-2 [Bombyx mori] dbj|BAE45249.1| trehalase-2 [Bombyx mori]
BGIBMGA007856	5.25857	1.61855	8.51125	2.348e-08	2.067e-07	ref|XP_307845.3| ENSANGP00000018611 [Anopheles gambiae str. PEST] gb|EAA03628.3| ENSANGP00000018611 [Anopheles gambiae str. PEST]
BGIBMGA005710	5.15001	27.9202	143.789	5.835e-287	2.017e-285	ref|XP_392145.2| PREDICTED: similar to CG9514-TA [Apis mellifera]
BGIBMGA001331	5.12412	1.98679	10.1805	7.692e-12	9.115e-11	ref|NP_298108.1| endo-1,4-beta-glucanase [Xylella fastidiosa 9a5c] gb|AAF83628.1|AE003921_8 endo-1,4-beta-glucanase [Xylella fastidiosa 9a5c]
BGIBMGA000233	5.08055	2.0632	10.4822	5.247e-07	3.899e-06	ref|NP_001036878.1| p27K [Bombyx mori] sp|Q8T113|P27K_BOMMO 27 kDa glycoprotein precursor (P27K) dbj|BAB87849.1| p27K [Bombyx mori]
BGIBMGA003476	5.08055	2.05006	10.4154	5.247e-07	3.899e-06	ref|NP_476843.2| grainy head CG5058-PB, isoform B [Drosophila melanogaster] gb|AAM68468.2| CG5058-PB, isoform B [Drosophila melanogaster] gb|ABK57088.1| IP16310p [Drosophila melanogaster]
BGIBMGA004720	5.08055	1.03492	5.25795	1.904e-06	1.32e-05	dbj|BAD99563.1| cytochrome P450 [Papilio xuthus]
BGIBMGA006364	5.05316	4.17226	21.0831	2.397e-14	3.297e-13	gb|AAC70780.1| pyrroline 5-carboxylate reductase [Drosophila melanogaster]
BGIBMGA013171	5.03262	1.50402	7.56915	1.975e-12	2.419e-11	ref|XP_623113.1| PREDICTED: similar to Phosphorylase kinase CG1830-PB, isoform B isoform 2 [Apis mellifera]
BGIBMGA013021	5.01648	90.3853	453.416	0	0	ref|NP_001091766.1| fructose 1,6-bisphosphate aldolase [Bombyx mori] gb|ABF51454.1| fructose 1,6-bisphosphate aldolase [Bombyx mori]
BGIBMGA012192	5.01208	2.57194	12.8908	8.573e-08	7.047e-07	ref|XP_001121108.1| PREDICTED: similar to yantar CG18426-TA [Apis mellifera]
BGIBMGA007285	4.95134	4.69124	23.2279	7.857e-22	1.473e-20	sp|P31420|OMBP_MANSE Ommochrome-binding protein precursor (OBP) (YCP) gb|AAA29324.1| ommochrome-binding protein
BGIBMGA013081	4.92991	2.52016	12.4241	1.316e-07	1.055e-06	gb|EAT47508.1| coronin [Aedes aegypti]
BGIBMGA007517	4.908	9.53659	46.8056	5.383e-105	1.65e-103	ref|XP_966983.1| PREDICTED: similar to CG12449-PD.3 [Tribolium castaneum]
BGIBMGA010401	4.87369	3.33079	16.2333	7.649e-18	1.253e-16	gb|EAT41380.1| vitellogenin, putative [Aedes aegypti] gb|EAT41382.1| vitellogenin, putative [Aedes aegypti]
BGIBMGA002590	4.83131	2.57901	12.46	3.304e-14	4.503e-13	ref|NP_001036905.1| myocyte enhancer factor-2 [Bombyx mori] dbj|BAE06225.1| myocyte enhancer factor-2 [Bombyx mori]
BGIBMGA009400	4.81693	3.04359	14.6608	3.294e-08	2.846e-07	ref|XP_969974.1| PREDICTED: similar to Y71H2B.5 [Tribolium castaneum]
BGIBMGA011172	4.7738	2.41637	11.5352	4.507e-18	7.472e-17	gb|EAT48770.1| epithelial membrane protein [Aedes aegypti]
BGIBMGA012411	4.76558	1.15539	5.50612	3.081e-07	2.368e-06	ref|XP_971076.1| PREDICTED: similar to CG6966-TA [Tribolium castaneum]
BGIBMGA008246	4.74504	2.86098	13.5754	0.0001162	0.0006014	no hit
BGIBMGA003862	4.69711	1.25237	5.88253	5.474e-16	8.269e-15	ref|XP_974745.1| PREDICTED: similar to CG5284-PB, isoform B [Tribolium castaneum]
BGIBMGA001458	4.60125	1.99171	9.16434	3.98e-13	5.114e-12	ref|NP_001036922.1| MAP kinse-ERK kinase [Bombyx mori] dbj|BAE46742.1| MAP kinse-ERK kinase [Bombyx mori]
BGIBMGA004264	4.60125	1.34952	6.20946	0.0001789	0.0008984	ref|XP_796031.2| PREDICTED: similar to transposase [Strongylocentrotus purpuratus] ref|XP_001186202.1| PREDICTED: similar to transposase [Strongylocentrotus purpuratus]
BGIBMGA007033	4.60125	2.1287	9.79469	2.797e-05	0.0001614	no hit
BGIBMGA001100	4.55701	1.16421	5.30532	2.154e-11	2.455e-10	gb|AAN17607.1| corkscrew phosphatase splice variant A [Drosophila melanogaster] gb|AAN17619.1| corkscrew phosphatase splice variant A [Drosophila melanogaster] gb|AAN17627.1| corkscrew phosphatase splice variant A [Drosophila melanogaster] gb|AAN17629.1| corkscrew phosphatase splice variant A [Drosophila melanogaster] gb|AAN17631.1| corkscrew phosphatase splice variant A [Drosophila melanogaster]…
BGIBMGA009229	4.52623	6.93144	31.3733	8.781e-19	1.511e-17	ref|XP_623690.1| PREDICTED: similar to Cathepsin O precursor [Apis mellifera]
BGIBMGA001590	4.49341	1.68293	7.56208	2.28e-13	2.993e-12	ref|XP_397517.2| PREDICTED: similar to zinc finger, A20 domain containing 1 [Apis mellifera]
BGIBMGA010825	4.48622	1.51535	6.79818	4.274e-05	0.0002393	ref|XP_973444.1| PREDICTED: similar to CG9990-TA, isoform A [Tribolium castaneum]
BGIBMGA006767	4.46431	2.26662	10.1189	6.931e-17	1.099e-15	sp|P49881|ECR_BOMMO Ecdysone receptor (Ecdysteroid receptor) (20-hydroxy-ecdysone receptor) (20E receptor) (EcRH) gb|AAA87341.1| 20-hydroxy-ecdysone receptor [Bombyx mori]
BGIBMGA012925	4.44439	11.4578	50.9229	1.755e-17	2.836e-16	ref|XP_969032.1| PREDICTED: similar to CG11124-TA, isoform A [Tribolium castaneum]
BGIBMGA005286	4.44148	1.71202	7.60391	1.45e-14	2.029e-13	gb|EAT48287.1| RNA m5u methyltransferase [Aedes aegypti]
BGIBMGA009155	4.43692	2.20884	9.80045	1.65e-06	1.16e-05	ref|XP_001121921.1| PREDICTED: similar to Von Hippel-Lindau disease tumor suppressor (pVHL) (G7 protein) [Apis mellifera]
BGIBMGA004560	4.4287	3.35971	14.8791	4.024e-23	7.752e-22	ref|XP_973763.1| PREDICTED: similar to CG8234-TA, isoform A [Tribolium castaneum]
BGIBMGA013230	4.38935	5.25373	23.0604	5.481e-15	7.842e-14	ref|NP_001040480.1| protein phosphatase 1 catalytic subunit [Bombyx mori] gb|ABF51476.1| protein phosphatase 1 catalytic subunit [Bombyx mori]
BGIBMGA007936	4.38557	1.60729	7.04888	4.039e-07	3.049e-06	ref|XP_393563.1| PREDICTED: similar to Probable uridine-cytidine kinase (UCK) (Uridine monophosphokinase) (Cytidine monophosphokinase) isoform 1 [Apis mellifera]
BGIBMGA002820	4.38309	2.02823	8.88993	5.292e-22	9.946e-21	ref|XP_970147.1| PREDICTED: similar to CG3869-PC, isoform C [Tribolium castaneum]
BGIBMGA009501	4.37119	3.39674	14.8478	1.188e-95	3.583e-94	ref|XP_394305.3| PREDICTED: similar to ATP-binding cassette, sub-family A (ABC1), member 1 [Apis mellifera]
BGIBMGA013708	4.35475	1.43871	6.26523	2.764e-11	3.123e-10	ref|XP_391853.2| PREDICTED: similar to CG7442-TA [Apis mellifera]
BGIBMGA012412	4.34243	1.53048	6.646	2.067e-15	3.035e-14	ref|XP_967193.1| PREDICTED: similar to CG1107-PB, isoform B [Tribolium castaneum]
BGIBMGA002365	4.3181	2.86981	12.3921	5.72e-46	1.45e-44	emb|CAA93116.1| Endoprotease FURIN [Spodoptera frugiperda]
BGIBMGA012308	4.317	97.1582	419.432	0	0	ref|XP_967744.1| PREDICTED: similar to CG3777-PB, isoform B [Tribolium castaneum]
BGIBMGA000371	4.28866	8.11708	34.8114	1.249e-32	2.814e-31	ref|XP_973761.1| PREDICTED: similar to CG30045-TA [Tribolium castaneum]
BGIBMGA011385	4.28753	1.23447	5.29282	6.045e-09	5.627e-08	ref|YP_184814.1| hypothetical protein CcBV_12.2 [Cotesia congregata bracovirus] emb|CAG17436.1| unnamed protein product [Cotesia congregata bracovirus]
BGIBMGA007221	4.28363	2.05612	8.80766	1.822e-46	4.634e-45	gb|EAT39839.1| ATP-binding cassette sub-family A member 3, putative [Aedes aegypti]
BGIBMGA008094	4.26292	2.53316	10.7986	6.483e-13	8.23e-12	ref|XP_975200.1| PREDICTED: similar to CG3143-PC, isoform C [Tribolium castaneum]
BGIBMGA002567	4.26138	5.78506	24.6524	2.925e-16	4.484e-15	ref|XP_001053793.1| PREDICTED: hypothetical protein [Rattus norvegicus]
BGIBMGA000614	4.24178	1.67635	7.11072	3.865e-12	4.633e-11	ref|XP_970784.1| PREDICTED: similar to CG32025-TA [Tribolium castaneum]
BGIBMGA010124	4.24178	2.98314	12.6538	1.441e-38	3.438e-37	ref|XP_394067.2| PREDICTED: similar to Sema-5c CG5661-TA [Apis mellifera]
BGIBMGA007672	4.21781	1.96256	8.27771	2.358e-05	0.0001377	ref|XP_970524.1| PREDICTED: similar to CG9994-TA [Tribolium castaneum]
BGIBMGA004596	4.21014	39.677	167.046	1.064e-82	3.124e-81	ref|XP_973649.1| PREDICTED: similar to CG10939-TA [Tribolium castaneum]
BGIBMGA007080	4.19864	2.29245	9.62517	5.5e-08	4.633e-07	gb|EAT36622.1| cell division protein ftsj [Aedes aegypti]
BGIBMGA009412	4.17745	2.68217	11.2046	9.045e-14	1.205e-12	ref|XP_972195.1| PREDICTED: hypothetical protein [Tribolium castaneum]
BGIBMGA011207	4.1766	18.164	75.8639	5.349e-70	1.54e-68	ref|XP_395449.2| PREDICTED: similar to CG1443-TA isoform 1 [Apis mellifera]
BGIBMGA000796	4.16988	6.79029	28.3147	2.269e-14	3.133e-13	ref|XP_001357838.1| GA20847-TA [Drosophila pseudoobscura] gb|EAL26973.1| GA20847-TA [Drosophila pseudoobscura]
BGIBMGA009869	4.16988	25.4938	106.306	2.824e-32	6.286e-31	ref|NP_001011654.1| troponin C type IIb [Apis mellifera] tpg|DAA01877.1| TPA_inf: troponin C type IIb [Apis mellifera]
BGIBMGA013463	4.12195	1.47642	6.08574	3.554e-05	0.0002017	ref|XP_393046.2| PREDICTED: similar to mob as tumor suppressor CG13852-TA [Apis mellifera]
BGIBMGA002581	4.11921	12.5446	51.6741	6.001e-67	1.704e-65	ref|XP_001122569.1| PREDICTED: similar to C10C6.5 [Apis mellifera]
BGIBMGA006250	4.11291	1.79715	7.39153	1.438e-34	3.307e-33	ref|XP_968422.1| PREDICTED: similar to CG31009-TA [Tribolium castaneum]
BGIBMGA007335	4.09799	1.43049	5.86212	2.062e-06	1.422e-05	ref|XP_001354615.1| GA18871-TA [Drosophila pseudoobscura] gb|EAL31669.1| GA18871-TA [Drosophila pseudoobscura]
BGIBMGA003160	4.08221	6.30194	25.7258	9.488e-27	1.962e-25	ref|NP_477467.1| Kruppel homolog 1 CG18783-TA, isoform A [Drosophila melanogaster] emb|CAA06543.2| Kruppel homolog [Drosophila melanogaster] gb|AAG22417.1| CG18783-TA, isoform A [Drosophila melanogaster]
BGIBMGA014530	4.07729	23.5537	96.0353	7.028e-118	2.215e-116	ref|XP_970293.1| PREDICTED: similar to CG14900-TA [Tribolium castaneum]
BGIBMGA007315	4.06242	4.09985	16.6553	3.646e-59	9.819e-58	ref|XP_974951.1| PREDICTED: similar to ubiquitin specific protease 7 (herpes virus-associated) [Tribolium castaneum]
BGIBMGA000408	4.05605	10.0778	40.8761	1.371e-59	3.705e-58	ref|XP_624082.2| PREDICTED: similar to Calcium/calmodulin-dependent protein kinase type II alpha chain (CaM-kinase II alpha chain) [Apis mellifera]
BGIBMGA013268	4.0474	4.84404	19.6058	6.967e-18	1.143e-16	gb|AAY55122.1| RH74717p [Drosophila melanogaster]
BGIBMGA012360	4.03244	13.7133	55.2981	1.812e-163	5.967e-162	ref|XP_001353114.1| GA16842-TA [Drosophila pseudoobscura] gb|EAL30615.1| GA16842-TA [Drosophila pseudoobscura]
BGIBMGA005202	4.02609	4.49187	18.0847	1.268e-32	2.853e-31	ref|XP_397486.2| PREDICTED: similar to CG3164-PB, isoform B [Apis mellifera]
BGIBMGA014106	4.02609	1.65056	6.64532	5.34e-05	0.0002939	ref|XP_624118.1| PREDICTED: similar to putative MAPK activating protein PM20,PM21 isoform 2 isoform 1 [Apis mellifera]
BGIBMGA000635	3.97381	3.29652	13.0997	6.665e-08	5.557e-07	ref|XP_001121925.1| PREDICTED: similar to forkhead box L2 [Apis mellifera]
BGIBMGA004791	3.96219	3.54992	14.0655	5.677e-12	6.765e-11	ref|XP_975374.1| PREDICTED: similar to CG3308-TA [Tribolium castaneum]
BGIBMGA011069	3.94393	1.47982	5.83629	1.223e-17	1.992e-16	ref|XP_396581.3| PREDICTED: similar to SH2 domain binding protein 1 [Apis mellifera]
BGIBMGA005094	3.94393	1.5474	6.10285	1.31e-13	1.731e-12	gb|EAT40103.1| abc transporter [Aedes aegypti]
BGIBMGA014622	3.94015	22.1183	87.1495	1.239e-100	3.783e-99	ref|XP_317564.3| ENSANGP00000010111 [Anopheles gambiae str. PEST] gb|EAA12185.3| ENSANGP00000010111 [Anopheles gambiae str. PEST]
BGIBMGA006315	3.93155	8.42142	33.1092	4.238e-43	1.059e-41	ref|XP_001358828.1| GA14667-TA [Drosophila pseudoobscura] gb|EAL27971.1| GA14667-TA [Drosophila pseudoobscura]
BGIBMGA002529	3.93023	3.69954	14.5401	2.429e-08	2.131e-07	gb|EAT46108.1| angiotensin-converting enzyme [Aedes aegypti]
BGIBMGA009890	3.91106	2.65561	10.3863	4.035e-07	3.048e-06	gb|EAT35358.1| brain chitinase and chia [Aedes aegypti]
BGIBMGA005583	3.89336	1.58492	6.17066	8.856e-09	8.104e-08	gb|EAT46567.1| guanylate cyclase, putative [Aedes aegypti]
BGIBMGA009518	3.88152	70.1195	272.17	1.177e-102	3.6e-101	ref|XP_974398.1| PREDICTED: similar to CG5731-TA [Tribolium castaneum]
BGIBMGA012800	3.87065	3.74491	14.4952	5.129e-22	9.665e-21	ref|XP_308709.3| ENSANGP00000007623 [Anopheles gambiae str. PEST] gb|EAA03999.3| ENSANGP00000007623 [Anopheles gambiae str. PEST]
BGIBMGA004719	3.86923	2.98018	11.531	1.462e-07	1.163e-06	dbj|BAD99563.1| cytochrome P450 [Papilio xuthus]
BGIBMGA001019	3.86176	1.78811	6.90526	2.843e-05	0.0001635	ref|XP_974301.1| PREDICTED: similar to FGFR1 oncogene partner 2 [Tribolium castaneum]
BGIBMGA002942	3.85568	5.34454	20.6068	2.26e-16	3.482e-15	ref|NP_001037610.1| putative alcohol dehydrogenase [Bombyx mori] gb|ABF59817.1| putative alcohol dehydrogenase [Bombyx mori]
BGIBMGA003856	3.83437	1.71934	6.59258	1.179e-09	1.172e-08	gb|EAT46282.1| amino acids transporter [Aedes aegypti]
BGIBMGA006034	3.83437	2.68217	10.2844	2.453e-06	1.675e-05	ref|NP_001040179.1| calcium and integrin binding protein CIB [Bombyx mori] gb|ABD36201.1| calcium and integrin binding protein CIB [Bombyx mori]
BGIBMGA008251	3.83437	1.90826	7.31698	2.453e-06	1.675e-05	gb|EAT48835.1| conserved hypothetical protein [Aedes aegypti]
BGIBMGA002800	3.83143	4.49912	17.238	1.073e-36	2.511e-35	ref|NP_648941.1| CG14060-TA [Drosophila melanogaster] gb|AAF49387.1| CG14060-TA [Drosophila melanogaster]
BGIBMGA004887	3.81419	1.41756	5.40683	9.785e-12	1.151e-10	ref|XP_394052.3| PREDICTED: similar to CG12950-TA [Apis mellifera]
BGIBMGA009453	3.81041	2.0632	7.86165	1.014e-05	6.309e-05	ref|XP_966803.1| PREDICTED: similar to zinc finger, AN1 type domain 2B [Tribolium castaneum]
BGIBMGA002580	3.79177	9.16689	34.7588	7.095e-16	1.067e-14	gb|AAM50157.1| GH12107p [Drosophila melanogaster]
BGIBMGA008003	3.78644	3.06533	11.6067	7.809e-08	6.466e-07	ref|XP_969460.1| PREDICTED: similar to CG3823-TA [Tribolium castaneum]
BGIBMGA002485	3.7796	1.8053	6.82332	4.223e-05	0.0002367	gb|AAB62720.1| alpha 1,2-mannosidase [Spodoptera frugiperda]
BGIBMGA009094	3.7728	200.003	754.572	8.706e-159	2.854e-157	ref|NP_001037532.1| fungal protease-specific inhibitor-F [Bombyx mori] sp|Q10731|FPIF_BOMMO Fungal protease inhibitor F precursor (FPI-F) gb|AAB46908.1| fungal protease inhibitor F; FPI-F [Bombyx mori] dbj|BAA22409.1| fungal protease-specific inhibitor-F [Bombyx mori]
BGIBMGA004391	3.76466	1.69562	6.38344	3.18e-07	2.439e-06	gb|EAT45376.1| conserved hypothetical protein [Aedes aegypti]
BGIBMGA002767	3.76352	6.07781	22.874	1.442e-25	2.921e-24	ref|NP_001037049.1| AKH receptor [Bombyx mori] gb|AAL95712.1|AF403542_1 AKH receptor [Bombyx mori]
BGIBMGA004242	3.75543	6.07957	22.8314	2.304e-10	2.446e-09	gb|EAT38147.1| vesicular inhibitory amino acid transporter, putative [Aedes aegypti]
BGIBMGA000169	3.73852	4.61448	17.2513	4.823e-18	7.97e-17	ref|NP_477376.1| CG4585-TA [Drosophila melanogaster] dbj|BAA32689.1| unnamed protein product [Drosophila melanogaster] dbj|BAA32692.1| unnamed protein product [Drosophila melanogaster] gb|AAF47081.1| CG4585-TA [Drosophila melanogaster] gb|AAL28300.1| GH20310p [Drosophila melanogaster]
BGIBMGA011089	3.68777	1.42046	5.23833	4.928e-10	5.065e-09	ref|XP_001121788.1| PREDICTED: similar to Sex comb on midleg CG9495-TA [Apis mellifera]
BGIBMGA001790	3.681	8.15023	30.001	5.781e-29	1.238e-27	gb|EAT43711.1| cyclin g [Aedes aegypti]
BGIBMGA000072	3.681	2.64513	9.73673	5.07e-14	6.858e-13	gb|EAT40461.1| regulator of chromosome condensation [Aedes aegypti] gb|EAT40462.1| regulator of chromosome condensation [Aedes aegypti]
BGIBMGA003990	3.67461	1.52782	5.61413	1.795e-10	1.921e-09	ref|XP_967676.1| PREDICTED: similar to CG8824-PC, isoform C [Tribolium castaneum]
BGIBMGA002384	3.67227	3832.96	14075.7	0	0	ref|NP_001036952.1| glycine rich protein [Bombyx mori] dbj|BAE06190.1| glycine rich protein [Bombyx mori]
BGIBMGA001609	3.66457	11.5658	42.3837	3.013e-53	7.909e-52	gb|AAT48092.1| UDP-N-acetylglucosamine pyrophosphorylase [Aedes aegypti] gb|AAU25808.1| UDP-N-acetylglucosamine pyrophosphorylase [Aedes aegypti] gb|EAT47260.1| UDP-n-acteylglucosamine pyrophosphorylase [Aedes aegypti]
BGIBMGA009230	3.61952	14.3378	51.8961	1.867e-29	4.014e-28	ref|XP_623690.1| PREDICTED: similar to Cathepsin O precursor [Apis mellifera]
BGIBMGA001370	3.6139	6.26186	22.6297	6.656e-59	1.789e-57	ref|XP_972434.1| PREDICTED: similar to CG6831-TA [Tribolium castaneum]
BGIBMGA002206	3.6096	6.88343	24.8464	1.937e-15	2.852e-14	no hit
BGIBMGA002543	3.6078	6.02119	21.7232	1.004e-06	7.27e-06	gb|EAT40344.1| moesin/ezrin/radixin [Aedes aegypti]
BGIBMGA002541	3.59303	11.9363	42.8877	9.475e-42	2.333e-40	ref|XP_968657.1| PREDICTED: similar to phospholipase B [Tribolium castaneum]
BGIBMGA003954	3.57875	3.80149	13.6046	1.153e-05	7.113e-05	ref|XP_966722.1| PREDICTED: similar to autophagy-related 12-like [Tribolium castaneum]
BGIBMGA008871	3.57482	16.3317	58.3828	2.966e-62	8.138e-61	ref|XP_967997.1| PREDICTED: similar to CG9864-TA [Tribolium castaneum]
BGIBMGA011341	3.55551	1.43921	5.11713	1.467e-06	1.042e-05	ref|XP_968585.1| PREDICTED: similar to tomosyn [Tribolium castaneum]
BGIBMGA008304	3.5468	3.42404	12.1444	2.154e-15	3.156e-14	gb|EAT39383.1| rac serine/threonine kinase [Aedes aegypti]
BGIBMGA014265	3.54175	3.44332	12.1954	4.931e-19	8.595e-18	ref|NP_649428.1| slimfast CG11128-PC, isoform C [Drosophila melanogaster] ref|NP_730764.1| slimfast CG11128-TA, isoform A [Drosophila melanogaster] ref|NP_730765.1| slimfast CG11128-PB, isoform B [Drosophila melanogaster] gb|AAF51880.1| CG11128-PB, isoform B [Drosophila melanogaster] gb|AAF51881.1| CG11128-TA, isoform A [Drosophila melanogaster] gb|AAF51882.1| CG11128-PC, isoform C [Drosophila me…
BGIBMGA011373	3.5331	1.5126	5.34417	2.319e-14	3.199e-13	ref|XP_970919.1| PREDICTED: similar to tau tubulin kinase 1 isoform 1 [Tribolium castaneum]
BGIBMGA004343	3.52937	11.5701	40.8352	1.408e-11	1.629e-10	ref|NP_610676.2| CG12384-TA [Drosophila melanogaster] gb|AAF58654.2| CG12384-TA [Drosophila melanogaster] gb|AAN71533.1| RH17411p [Drosophila melanogaster] gb|AAR31119.1| RH57585p [Drosophila melanogaster]
BGIBMGA003373	3.5186	3.16645	11.1415	3.212e-09	3.09e-08	ref|XP_396366.3| PREDICTED: similar to CG4733-TA [Apis mellifera]
BGIBMGA002295	3.51711	22.3679	78.6702	1.476e-52	3.868e-51	ref|XP_966481.1| PREDICTED: similar to CG14648-TA, isoform A [Tribolium castaneum]
BGIBMGA000643	3.51484	1.47868	5.19734	1.165e-09	1.16e-08	ref|XP_623820.2| PREDICTED: similar to O-glycosyltransferase CG10392-PB, isoform B [Apis mellifera]
BGIBMGA009240	3.50845	2.75094	9.65154	4.49e-15	6.456e-14	ref|XP_394637.2| PREDICTED: similar to Nat1 CG12202-TA isoform 1 [Apis mellifera]
BGIBMGA001399	3.50845	9.55074	33.5083	1.433e-28	3.054e-27	ref|NP_001040381.1| fructose-1,6-bisphosphatase [Bombyx mori] gb|ABF51284.1| fructose-1,6-bisphosphatase [Bombyx mori]
BGIBMGA000691	3.50696	52.5346	184.237	0	0	ref|XP_001353286.1| GA19067-TA [Drosophila pseudoobscura] gb|EAL30789.1| GA19067-TA [Drosophila pseudoobscura]
BGIBMGA003144	3.49277	2.23007	7.78911	4.329e-26	8.843e-25	gb|EAT41973.1| conserved hypothetical protein [Aedes aegypti]
BGIBMGA012536	3.49202	1.6652	5.81492	9.873e-08	8.074e-07	ref|XP_967057.1| PREDICTED: similar to CG11866-TA [Tribolium castaneum]
BGIBMGA011429	3.48688	9.69822	33.8166	5.504e-30	1.198e-28	ref|XP_968170.1| PREDICTED: similar to cAMP-dependent protein kinase catalytic subunit (PKA C) [Tribolium castaneum]
BGIBMGA004060	3.48477	6.45455	22.4926	3.349e-54	8.855e-53	ref|XP_969341.1| PREDICTED: similar to CG30069-TA [Tribolium castaneum]
BGIBMGA002021	3.46648	2.67134	9.26014	8.324e-18	1.362e-16	ref|XP_972112.1| PREDICTED: similar to CG9095-TA [Tribolium castaneum]
BGIBMGA011408	3.45094	6.22381	21.478	8.02e-20	1.435e-18	ref|XP_971582.1| PREDICTED: similar to CG40006-PC.3 [Tribolium castaneum]
BGIBMGA007303	3.45094	1.77124	6.11244	0.000199	0.00099	ref|XP_971229.1| PREDICTED: similar to CG8667-TA [Tribolium castaneum]
BGIBMGA008605	3.45094	1.46785	5.06546	3.106e-06	2.085e-05	gb|EAT43335.1| conserved hypothetical protein [Aedes aegypti]
BGIBMGA002170	3.43843	1.94912	6.70194	2.11e-21	3.92e-20	ref|XP_971146.1| PREDICTED: similar to CG31146-PD [Tribolium castaneum]
BGIBMGA006020	3.42355	2.12951	7.29047	1.679e-10	1.799e-09	gb|EAT47670.1| ribosomal pseudouridine synthase [Aedes aegypti]
BGIBMGA003485	3.41259	2.72301	9.29253	2.77e-14	3.796e-13	ref|XP_001121660.1| PREDICTED: similar to CG9587-TA [Apis mellifera]
BGIBMGA009975	3.41259	3.24455	11.0723	7.444e-08	6.178e-07	ref|XP_973328.1| PREDICTED: similar to CG4495-TA [Tribolium castaneum]
BGIBMGA002661	3.40913	67.3514	229.61	0	0	dbj|BAE71407.1| lipophorin receptor [Bombyx mori]
BGIBMGA004206	3.406	15.8576	54.0111	1.962e-55	5.217e-54	gb|AAM14415.1| putative odorant-degrading enzyme [Antheraea polyphemus]
BGIBMGA010092	3.40092	2.57041	8.74176	3.198e-11	3.597e-10	ref|NP_001036870.1| receptor type guanylyl cyclase [Bombyx mori] dbj|BAB32672.1| receptor type guanylyl cyclase [Bombyx mori]
BGIBMGA011179	3.39865	2.24364	7.62534	4.504e-06	2.957e-05	ref|XP_972756.1| PREDICTED: similar to YY1 transcription factor [Tribolium castaneum]
BGIBMGA002972	3.39563	3.27017	11.1043	2.217e-23	4.288e-22	ref|XP_973263.1| PREDICTED: similar to Importin beta subunit (Karyopherin beta-4 subunit) (Protein ketel) [Tribolium castaneum]
BGIBMGA002528	3.38703	7.24185	24.5284	8.128e-13	1.022e-11	gb|EAT46108.1| angiotensin-converting enzyme [Aedes aegypti]
BGIBMGA012240	3.37546	73.1801	247.017	0	0	ref|XP_393220.3| PREDICTED: similar to CG33950-PD, isoform D [Apis mellifera]
BGIBMGA001959	3.36758	43.5457	146.644	5.751e-30	1.25e-28	ref|YP_781616.1| hypothetical protein RPE_2699 [Rhodopseudomonas palustris BisA53] gb|ABJ06636.1| conserved hypothetical protein [Rhodopseudomonas palustris BisA53]
BGIBMGA002934	3.36728	27.3184	91.9885	3.242e-24	6.397e-23	ref|XP_001357548.1| GA12428-TA [Drosophila pseudoobscura] gb|EAL26682.1| GA12428-TA [Drosophila pseudoobscura]
BGIBMGA010779	3.36586	30.5624	102.869	0	0	gb|EAT48859.1| conserved hypothetical protein [Aedes aegypti]
BGIBMGA009235	3.36245	1.78811	6.01243	3.191e-12	3.85e-11	ref|XP_973259.1| PREDICTED: similar to Alpha-N-acetylglucosaminidase precursor (N-acetyl-alpha-glucosaminidase) (NAG) [Tribolium castaneum]
BGIBMGA003771	3.36147	6.03487	20.286	4.933e-20	8.895e-19	ref|XP_966553.1| PREDICTED: similar to CG31683-TA [Tribolium castaneum]
BGIBMGA002499	3.35112	5.20516	17.4431	1.015e-50	2.642e-49	ref|XP_973097.1| PREDICTED: similar to CG1964-TA [Tribolium castaneum]
BGIBMGA006014	3.33591	2.54636	8.49442	1.545e-07	1.227e-06	ref|XP_395432.1| PREDICTED: similar to Transcription initiation factor IIB (General transcription factor TFIIB) isoform 1 [Apis mellifera]
BGIBMGA001140	3.3259	4.56117	15.17	5.277e-20	9.491e-19	ref|XP_975657.1| PREDICTED: similar to CG10743-TA, isoform A [Tribolium castaneum]
BGIBMGA000798	3.32512	11.4439	38.0524	2.233e-14	3.089e-13	ref|XP_973573.1| PREDICTED: similar to CG8144-TA, isoform A [Tribolium castaneum]
BGIBMGA003918	3.31821	2.20684	7.32277	6.534e-12	7.762e-11	gb|ABC96701.1| yellow8 [Bombyx mori]
BGIBMGA002943	3.30715	2.02428	6.69458	0.0001475	0.0007503	ref|NP_001037610.1| putative alcohol dehydrogenase [Bombyx mori] gb|ABF59817.1| putative alcohol dehydrogenase [Bombyx mori]
BGIBMGA013918	3.29756	11.55	38.0868	2.909e-19	5.125e-18	ref|XP_001121318.1| PREDICTED: similar to Mediator complex subunit 20 CG18780-TA [Apis mellifera]
BGIBMGA001498	3.29496	17.0464	56.1674	1.032e-70	2.976e-69	ref|XP_971503.1| PREDICTED: similar to CG3168-TA, isoform A [Tribolium castaneum]
BGIBMGA011403	3.28989	6.15176	20.2386	2.558e-11	2.895e-10	ref|XP_971703.1| PREDICTED: similar to SGT1, suppressor of G2 allele of SKP1 [Tribolium castaneum]
BGIBMGA000852	3.27839	1.54592	5.06812	2.647e-05	0.0001532	ref|XP_975654.1| PREDICTED: similar to CG15319-PB [Tribolium castaneum]
BGIBMGA000366	3.27397	1.92111	6.28965	1.175e-16	1.851e-15	ref|XP_972621.1| PREDICTED: similar to Probable cation-transporting ATPase 13A3 (ATPase family homolog up-regulated in senescence cells 1) [Tribolium castaneum]
BGIBMGA004450	3.26689	1.62951	5.32341	3.649e-11	4.095e-10	gb|EAT38895.1| hypothetical protein AaeL_AAEL009264 [Aedes aegypti]
BGIBMGA005809	3.25922	2.98018	9.71307	3.18e-07	2.439e-06	ref|XP_966596.1| PREDICTED: similar to CG12991-TA, isoform A isoform 1 [Tribolium castaneum] ref|XP_975915.1| PREDICTED: similar to CG12991-TA, isoform A isoform 2 [Tribolium castaneum]
BGIBMGA011176	3.25922	3.06533	9.99059	4.814e-06	3.141e-05	gb|EAT35552.1| diaphanous [Aedes aegypti]
BGIBMGA000442	3.25922	1.75347	5.71495	6.93e-12	8.225e-11	gb|EAT35284.1| heparan sulfate n-deacetylase/n-sulfotransferase [Aedes aegypti]
BGIBMGA007474	3.25922	5.7475	18.7323	3.18e-07	2.439e-06	no hit
BGIBMGA003928	3.25009	2.55638	8.30845	1.554e-25	3.143e-24	ref|XP_967104.1| PREDICTED: similar to CG31151-PB, isoform B [Tribolium castaneum]
BGIBMGA011215	3.24051	2.12706	6.89275	4.556e-17	7.29e-16	ref|NP_650592.1| CG5208-TA [Drosophila melanogaster] gb|AAF55382.1| CG5208-TA [Drosophila melanogaster]
BGIBMGA002709	3.23183	3.91149	12.6413	2.076e-09	2.02e-08	ref|XP_971944.1| PREDICTED: similar to CG8026-PB, isoform B [Tribolium castaneum]
BGIBMGA009770	3.23133	5.87725	18.9914	3.164e-22	6.001e-21	gb|EAT34975.1| ced-6 [Aedes aegypti]
BGIBMGA011498	3.22087	4.22388	13.6046	9.752e-13	1.217e-11	ref|XP_001122050.1| PREDICTED: similar to stripe CG7847-TA, isoform A [Apis mellifera]
BGIBMGA012932	3.21457	4.90108	15.7549	1.204e-28	2.569e-27	ref|XP_394735.2| PREDICTED: similar to Leucine-zipper-like transcriptional regulator 1 (LZTR-1) [Apis mellifera]
BGIBMGA001371	3.20877	5.84082	18.7418	1.222e-29	2.642e-28	ref|XP_391944.3| PREDICTED: similar to rhea CG6831-TA, partial [Apis mellifera]
BGIBMGA007190	3.20444	2.56316	8.2135	1.265e-06	9.066e-06	ref|XP_322047.3| ENSANGP00000012045 [Anopheles gambiae str. PEST] gb|EAA01013.3| ENSANGP00000012045 [Anopheles gambiae str. PEST]
BGIBMGA011350	3.19787	2.32827	7.4455	1.051e-10	1.141e-09	ref|XP_971917.1| PREDICTED: similar to CG1887-TA [Tribolium castaneum]
BGIBMGA002816	3.19531	1.62555	5.19415	0.0001079	0.0005633	ref|XP_971050.1| PREDICTED: similar to CG8578-TA [Tribolium castaneum]
BGIBMGA005851	3.19531	1.86166	5.94858	1.991e-11	2.272e-10	ref|XP_969726.1| PREDICTED: similar to CG14025-PC, isoform C [Tribolium castaneum]
BGIBMGA007428	3.19531	2.41395	7.71332	0.0001079	0.0005633	ref|XP_001356729.1| GA15786-TA [Drosophila pseudoobscura] gb|EAL33794.1| GA15786-TA [Drosophila pseudoobscura]
BGIBMGA006171	3.19244	4.66692	14.8988	4.825e-34	1.103e-32	ref|XP_973615.1| PREDICTED: similar to CG31738-PB, isoform B [Tribolium castaneum]
BGIBMGA001990	3.18028	2.54021	8.07857	1.203e-07	9.718e-07	ref|XP_624226.1| PREDICTED: similar to Rho GTPase activating protein 1 [Apis mellifera]
BGIBMGA011901	3.17849	1.84977	5.87948	2.604e-15	3.792e-14	ref|NP_189519.1| unknown protein [Arabidopsis thaliana] dbj|BAB03174.1| unnamed protein product [Arabidopsis thaliana]
BGIBMGA007481	3.17207	7.69665	24.4143	1.941e-13	2.552e-12	ref|XP_967390.1| PREDICTED: similar to low density lipoprotein receptor adaptor protein 1 isoform 1 [Tribolium castaneum]
BGIBMGA003258	3.16336	1.73443	5.48661	1.806e-06	1.257e-05	ref|XP_973304.1| PREDICTED: similar to CG8808-TA [Tribolium castaneum]
BGIBMGA006123	3.16336	2.09194	6.61756	1.806e-06	1.257e-05	ref|XP_975020.1| PREDICTED: hypothetical protein [Tribolium castaneum]
BGIBMGA013479	3.16336	2.70677	8.56249	2.594e-17	4.173e-16	ref|XP_001122595.1| PREDICTED: similar to mutS homolog 5 isoform c [Apis mellifera]
BGIBMGA014224	3.15086	11.1909	35.2609	3.846e-34	8.801e-33	ref|XP_970141.1| PREDICTED: similar to CG17914-TA [Tribolium castaneum]
BGIBMGA000710	3.14966	4.52413	14.2495	5.961e-09	5.56e-08	ref|XP_966498.1| PREDICTED: similar to Vesicle-associated membrane protein-associated protein B/C (VAMP-associated protein B/C) (VAMP-B/VAMP-C) (VAP-B/VAP-C) [Tribolium castaneum]
BGIBMGA007462	3.14693	7.40637	23.3073	3.717e-26	7.612e-25	gb|EAT35306.1| sodium-dependent phosphate transporter [Aedes aegypti]
BGIBMGA005426	3.14124	1.61427	5.07079	5.035e-06	3.277e-05	ref|XP_392619.3| PREDICTED: similar to Chromator CG10712-TA, isoform A [Apis mellifera]
BGIBMGA002952	3.12741	2.02428	6.33074	7.229e-24	1.417e-22	ref|XP_969192.1| PREDICTED: similar to Neural-cadherin precursor (Cadherin-N protein) (DN-cadherin) [Tribolium castaneum]
BGIBMGA005182	3.12741	3.50801	10.971	2.686e-18	4.547e-17	ref|XP_392397.2| PREDICTED: similar to Trehalose-6-phosphate synthase 1 CG4104-TA, partial [Apis mellifera]
BGIBMGA009892	3.1256	8.83642	27.6191	5.767e-36	1.339e-34	ref|XP_393252.3| PREDICTED: similar to CG2989-TA [Apis mellifera]
BGIBMGA011106	3.12369	7.40789	23.14	1.004e-21	1.874e-20	ref|XP_968833.1| PREDICTED: similar to Fasciclin-3 precursor (Fasciclin III) (FAS III) [Tribolium castaneum]
BGIBMGA002636	3.11698	4.64509	14.4786	2.875e-12	3.483e-11	gb|EAT46765.1| sodium/hydrogen exchanger 7, 9 (nhe7, nhe9) [Aedes aegypti]
BGIBMGA000130	3.09699	1.87968	5.82137	7.165e-06	4.556e-05	ref|XP_968562.1| PREDICTED: similar to CG10307-TA [Tribolium castaneum]
BGIBMGA005287	3.08493	1.67635	5.17143	3.953e-05	0.0002225	ref|XP_974169.1| PREDICTED: similar to CG1543-PB [Tribolium castaneum]
BGIBMGA009342	3.08225	4.36762	13.4621	1.063e-14	1.501e-13	ref|NP_995991.1| CG12006-PB, isoform B [Drosophila melanogaster] gb|AAS64961.1| CG12006-PB, isoform B [Drosophila melanogaster]
BGIBMGA004221	3.08103	25.8583	79.6703	6.426e-87	1.898e-85	ref|NP_001091761.1| glucose-6-phosphate isomerase [Bombyx mori] gb|ABD36381.1| glucose-6-phosphate isomerase [Bombyx mori]
BGIBMGA002968	3.07487	7.15244	21.9929	3.075e-10	3.223e-09	ref|XP_973598.1| PREDICTED: similar to CG4405-TA, isoform A [Tribolium castaneum]
BGIBMGA002120	3.0675	2.51945	7.72841	1.63e-09	1.601e-08	ref|XP_001120458.1| PREDICTED: similar to Calpain C (Calcium-activated neutral proteinase homolog C) (CANP C) [Apis mellifera]
BGIBMGA005967	3.06065	2.24348	6.86653	3.991e-20	7.24e-19	gb|EAT48334.1| conserved hypothetical protein [Aedes aegypti]
BGIBMGA009692	3.04833	1.90901	5.8193	0.0001114	0.0005793	ref|XP_392129.2| PREDICTED: similar to Histidine decarboxylase CG3454-TA [Apis mellifera]
BGIBMGA003833	3.04677	11.6525	35.5024	6.9e-38	1.641e-36	ref|XP_318082.3| ENSANGP00000017710 [Anopheles gambiae str. PEST] gb|EAA13199.4| ENSANGP00000017710 [Anopheles gambiae str. PEST]
BGIBMGA011128	3.04114	23.9747	72.9103	1.158e-27	2.437e-26	no hit
BGIBMGA000373	3.03555	2.37827	7.21936	2.485e-07	1.93e-06	ref|NP_648056.1| CG10107-TA, isoform A [Drosophila melanogaster] ref|NP_996008.1| CG10107-PC, isoform C [Drosophila melanogaster] gb|AAF50646.3| CG10107-TA, isoform A [Drosophila melanogaster] gb|AAS65070.1| CG10107-PC, isoform C [Drosophila melanogaster]
BGIBMGA000629	3.0297	4.90177	14.8509	1.574e-24	3.115e-23	ref|XP_967163.1| PREDICTED: similar to CG7015-TA [Tribolium castaneum]
BGIBMGA006884	3.01957	6.80549	20.5497	2.182e-23	4.232e-22	ref|XP_308934.3| ENSANGP00000012777 [Anopheles gambiae str. PEST] gb|EAA04197.4| ENSANGP00000012777 [Anopheles gambiae str. PEST]
BGIBMGA010971	3.01957	2.52439	7.62257	6.521e-08	5.446e-07	ref|XP_969173.1| PREDICTED: hypothetical protein [Tribolium castaneum]
BGIBMGA000716	3.01934	61.7441	186.427	1.799e-200	6.006e-199	gb|AAL50351.1| nuclear hormone receptor betaFTZ-F1 [Manduca sexta]
BGIBMGA013228	3.00359	6.897	20.7158	1.108e-18	1.896e-17	ref|XP_321839.3| ENSANGP00000020914 [Anopheles gambiae str. PEST] gb|EAA01775.3| ENSANGP00000020914 [Anopheles gambiae str. PEST]
BGIBMGA010923	2.9942	5.80851	17.3918	3.053e-12	3.69e-11	ref|XP_968636.1| PREDICTED: similar to CG33110-TA [Tribolium castaneum]
BGIBMGA007914	2.9942	2.43183	7.28137	3.053e-12	3.69e-11	dbj|BAA34123.1| hormone receptor 39 [Bombyx mori]
BGIBMGA001735	2.98533	2.98018	8.89684	4.696e-08	3.99e-07	ref|XP_968714.1| PREDICTED: similar to CG12358-TA [Tribolium castaneum]
BGIBMGA006092	2.97164	5.79928	17.2334	4.018e-05	0.000226	gb|EAT39718.1| conserved hypothetical protein [Aedes aegypti]
BGIBMGA000661	2.97164	4.06774	12.0879	2.158e-16	3.371e-15	gb|EAT39913.1| protein disulfide isomerase [Aedes aegypti]
BGIBMGA005752	2.96716	4.52668	13.4314	1.896e-34	4.353e-33	ref|XP_395521.2| PREDICTED: similar to tripeptidyl peptidase II [Apis mellifera]
BGIBMGA010743	2.96716	54.022	160.292	2.317e-132	7.447e-131	ref|XP_309667.1| ENSANGP00000023240 [Anopheles gambiae str. PEST] ref|XP_309669.1| ENSANGP00000024638 [Anopheles gambiae str. PEST] ref|XP_309670.3| ENSANGP00000024113 [Anopheles gambiae str. PEST] gb|EAA45318.1| ENSANGP00000023240 [Anopheles gambiae str. PEST] gb|EAA45319.1| ENSANGP00000024638 [Anopheles gambiae str. PEST] gb|EAA45316.3| ENSANGP00000024113 [Anopheles gambiae str. PEST]
BGIBMGA004164	2.96402	65.1119	192.993	6.226e-109	1.937e-107	ref|XP_001122040.1| PREDICTED: similar to c-Jun protein [Apis mellifera]
BGIBMGA002009	2.95795	7.4727	22.1038	4.435e-10	4.585e-09	gb|EAT35051.1| conserved hypothetical protein [Aedes aegypti]
BGIBMGA012027	2.95604	2.63619	7.79266	1.125e-14	1.584e-13	gb|EAT34048.1| DNA mismatch repair protein pms2 [Aedes aegypti]
BGIBMGA000075	2.9508	2.04271	6.02763	1.73e-08	1.549e-07	ref|NP_648454.1| CG18490-PB, isoform B [Drosophila melanogaster] ref|NP_729690.1| CG18490-PC, isoform C [Drosophila melanogaster] gb|AAF50076.2| CG18490-PB, isoform B [Drosophila melanogaster] gb|AAN11884.1| CG18490-PC, isoform C [Drosophila melanogaster]
BGIBMGA005395	2.94898	8.26437	24.3715	3.022e-18	5.073e-17	ref|XP_966668.1| PREDICTED: similar to CG6866-PB, isoform B [Tribolium castaneum]
BGIBMGA011496	2.94768	3.10976	9.16655	2.658e-06	1.802e-05	ref|XP_782805.1| PREDICTED: hypothetical protein [Strongylocentrotus purpuratus] ref|XP_001185703.1| PREDICTED: hypothetical protein [Strongylocentrotus purpuratus]
BGIBMGA005952	2.9448	4.73881	13.9548	4.557e-09	4.308e-08	ref|XP_973065.1| PREDICTED: similar to CG6117-TA, isoform A [Tribolium castaneum]
BGIBMGA012738	2.93969	9.89323	29.083	4.195e-15	6.05e-14	gb|EAT42428.1| oxidase/peroxidase [Aedes aegypti]
BGIBMGA003645	2.92684	48.9176	143.174	7.564e-115	2.374e-113	ref|XP_966350.1| PREDICTED: similar to CG8446-TA isoform 1 [Tribolium castaneum] ref|XP_975811.1| PREDICTED: similar to CG8446-TA isoform 2 [Tribolium castaneum]
BGIBMGA014464	2.9223	34.2511	100.092	8.235e-42	2.031e-40	ref|XP_971559.1| PREDICTED: similar to CG14567-TA [Tribolium castaneum]
BGIBMGA008447	2.91545	5.06728	14.7734	1.129e-18	1.929e-17	gb|EAT47918.1| conserved hypothetical protein [Aedes aegypti]
BGIBMGA009502	2.91012	13.7705	40.0738	8.047e-41	1.971e-39	ref|XP_394305.3| PREDICTED: similar to ATP-binding cassette, sub-family A (ABC1), member 1 [Apis mellifera]
BGIBMGA001261	2.9087	18.6558	54.2642	3.574e-88	1.06e-86	gb|EAT41551.1| otopetrin [Aedes aegypti]
BGIBMGA010496	2.90687	5.27873	15.3446	2.212e-12	2.704e-11	ref|NP_001036896.1| BmRelA [Bombyx mori] dbj|BAE16275.1| BmRelA [Bombyx mori]
BGIBMGA012876	2.9057	9.14314	26.5673	5.307e-52	1.388e-50	ref|XP_565616.2| ENSANGP00000027531 [Anopheles gambiae str. PEST] gb|EAL42023.2| ENSANGP00000027531 [Anopheles gambiae str. PEST]
BGIBMGA001372	2.90235	10.6304	30.8533	3.193e-108	9.891e-107	ref|XP_391944.3| PREDICTED: similar to rhea CG6831-TA, partial [Apis mellifera]
BGIBMGA000582	2.90026	9.18483	26.6384	6.482e-29	1.386e-27	ref|XP_396585.2| PREDICTED: similar to CG4928-PB, isoform B [Apis mellifera]
BGIBMGA002524	2.89596	6.69074	19.3761	4.185e-18	6.955e-17	ref|XP_969001.1| PREDICTED: similar to BE10.2 [Tribolium castaneum]
BGIBMGA003640	2.89092	1.79599	5.19205	1.585e-12	1.95e-11	ref|XP_315491.3| ENSANGP00000021218 [Anopheles gambiae str. PEST] gb|EAA10906.3| ENSANGP00000021218 [Anopheles gambiae str. PEST]
BGIBMGA003479	2.88856	13.2635	38.3123	1.696e-27	3.558e-26	gb|EAT48364.1| DNA binding protein elf-1 [Aedes aegypti]
BGIBMGA000779	2.87578	2.92157	8.4018	8.257e-12	9.769e-11	ref|XP_974650.1| PREDICTED: similar to CG1954-TA [Tribolium castaneum]
BGIBMGA010015	2.87578	2.50202	7.19526	1.234e-08	1.119e-07	gb|EAT41437.1| microtubule-associated protein [Aedes aegypti]
BGIBMGA012838	2.87578	5.54166	15.9366	1.234e-08	1.119e-07	ref|XP_972075.1| PREDICTED: similar to CG32593-PB, isoform B [Tribolium castaneum]
BGIBMGA003405	2.86065	77.287	221.091	1.172e-86	3.447e-85	ref|XP_625151.1| PREDICTED: similar to CG14661-TA [Apis mellifera]
BGIBMGA009437	2.85595	3.08051	8.79777	1.191e-09	1.183e-08	ref|XP_974604.1| PREDICTED: similar to CG4393-TA [Tribolium castaneum]
BGIBMGA002922	2.85524	9.03466	25.7961	6.671e-33	1.508e-31	ref|NP_001037034.1| ATP dependent transmembrane transporter protein [Bombyx mori] gb|AAF61569.1|AF229609_1 ATP dependent transmembrane transporter protein [Bombyx mori]
BGIBMGA006001	2.84964	2.76382	7.8759	1.276e-07	1.026e-06	ref|XP_968969.1| PREDICTED: similar to CG5169-TA [Tribolium castaneum]
BGIBMGA007968	2.83744	13.6381	38.6973	4.063e-18	6.76e-17	ref|NP_001037444.1| transcription factor E74 isoform A [Bombyx mori] gb|ABF14471.1| transcription factor E74 isoform A [Bombyx mori]
BGIBMGA012466	2.83528	13.4108	38.0234	1.426e-40	3.481e-39	ref|XP_970771.1| PREDICTED: similar to CG18408-PB, isoform B [Tribolium castaneum]
BGIBMGA000546	2.8347	3.07286	8.71062	7.901e-21	1.455e-19	ref|XP_843163.1| Leishmania major strain Friedlin proteophosphoglycan 5 [Leishmania major strain Friedlin] gb|AAZ14281.1| proteophosphoglycan 5 [Leishmania major strain Friedlin]
BGIBMGA000141	2.83154	3.98493	11.2835	5.615e-05	0.0003082	no hit
BGIBMGA014618	2.82648	9.70292	27.4251	6.59e-19	1.14e-17	ref|NP_001037396.1| heat shock protein 70 [Bombyx mori] gb|ABD36134.1| heat shock protein 70 [Bombyx mori]
BGIBMGA013848	2.82372	31.4274	88.7421	1.629e-64	4.538e-63	gb|AAS68504.1| serpin-4B [Manduca sexta]
BGIBMGA000247	2.82349	6.98315	19.7169	1.771e-07	1.395e-06	ref|XP_001237794.1| ENSANGP00000029837 [Anopheles gambiae str. PEST] gb|EAU76580.1| ENSANGP00000029837 [Anopheles gambiae str. PEST]
BGIBMGA008129	2.80812	3.54839	9.96429	5.141e-06	3.339e-05	ref|XP_971453.1| PREDICTED: similar to pleckstrin homology-like domain, family B, member 2 [Tribolium castaneum]
BGIBMGA009997	2.80076	96.4696	270.188	1.862e-117	5.856e-116	ref|NP_727383.1| CG32694-PB, isoform B [Drosophila melanogaster] gb|AAF46540.2| CG32694-PB, isoform B [Drosophila melanogaster]
BGIBMGA001751	2.79735	5.41354	15.1436	2.453e-07	1.909e-06	ref|XP_315186.3| ENSANGP00000021581 [Anopheles gambiae str. PEST] gb|EAA10603.3| ENSANGP00000021581 [Anopheles gambiae str. PEST]
BGIBMGA006590	2.79362	2.77124	7.74178	3.951e-05	0.0002225	gb|EAT38843.1| syntaxin, putative [Aedes aegypti]
BGIBMGA013780	2.79212	8.42966	23.5366	3.907e-16	5.969e-15	ref|XP_001122561.1| PREDICTED: similar to RAB6-interacting protein 2 isoform delta [Apis mellifera]
BGIBMGA011398	2.78591	3.68366	10.2624	5.92e-10	6.058e-09	gb|EAT41033.1| conserved hypothetical protein [Aedes aegypti]
BGIBMGA007863	2.7857	14.0454	39.1262	2.015e-23	3.914e-22	ref|XP_312030.3| ENSANGP00000018658 [Anopheles gambiae str. PEST] gb|EAA07545.4| ENSANGP00000018658 [Anopheles gambiae str. PEST]
BGIBMGA002107	2.78188	3.33569	9.27948	2.028e-14	2.818e-13	ref|XP_310912.3| ENSANGP00000012793 [Anopheles gambiae str. PEST] gb|EAA06636.4| ENSANGP00000012793 [Anopheles gambiae str. PEST]
BGIBMGA012429	2.77121	4.72061	13.0818	4.197e-10	4.35e-09	ref|XP_966757.1| PREDICTED: similar to CG10377-TA, isoform A [Tribolium castaneum]
BGIBMGA006678	2.76927	2.83161	7.8415	1.423e-15	2.105e-14	ref|XP_975699.1| PREDICTED: hypothetical protein [Tribolium castaneum]
BGIBMGA009106	2.76885	22.2469	61.5984	4.269e-93	1.279e-91	ref|NP_001037077.1| glutathione S-transferase 2 [Bombyx mori] gb|AAP50848.1| glutathione S-transferase 2 [Bombyx mori] gb|ABI15775.1| glutathione S-transferase 2 [Bombyx mori]
BGIBMGA004550	2.76339	7.13604	19.7197	5.191e-24	1.02e-22	ref|XP_392229.3| PREDICTED: similar to EPS (human endocytosis) related family member (eps-8) [Apis mellifera]
BGIBMGA000067	2.75411	7.00867	19.3027	7.272e-15	1.033e-13	ref|XP_320209.3| ENSANGP00000019992 [Anopheles gambiae str. PEST] gb|EAA00345.4| ENSANGP00000019992 [Anopheles gambiae str. PEST]
BGIBMGA009443	2.7511	409.802	1127.41	0	0	ref|XP_307770.3| ENSANGP00000004103 [Anopheles gambiae str. PEST] gb|EAA03543.3| ENSANGP00000004103 [Anopheles gambiae str. PEST]
BGIBMGA002024	2.74925	6.05455	16.6454	2.712e-14	3.721e-13	ref|NP_572621.1| lethal (1) G0289 CG2221-TA [Drosophila melanogaster] gb|AAF46578.1| CG2221-TA [Drosophila melanogaster] gb|AAL39786.1| LD40707p [Drosophila melanogaster]
BGIBMGA012336	2.73612	73.194	200.268	8.814e-115	2.76e-113	ref|XP_314306.2| ENSANGP00000013067 [Anopheles gambiae str. PEST] gb|EAA09690.2| ENSANGP00000013067 [Anopheles gambiae str. PEST]
BGIBMGA013416	2.73523	33.1671	90.7197	3.349e-79	9.775e-78	gb|AAM11317.1| SD05640p [Drosophila melanogaster]
BGIBMGA009742	2.73513	10.3143	28.2109	6.718e-59	1.803e-57	ref|XP_974545.1| PREDICTED: similar to CG14748-TA [Tribolium castaneum]
BGIBMGA011427	2.7307	20.8927	57.0515	2.515e-29	5.401e-28	no hit
BGIBMGA007255	2.72938	7.78465	21.2472	2.596e-15	3.785e-14	ref|XP_972183.1| PREDICTED: similar to CG1629-TA [Tribolium castaneum]
BGIBMGA001277	2.72735	3.67095	10.012	2.993e-09	2.883e-08	sp|O18635|C12A2_MUSDO Cytochrome P450 CYP12A2 (CYPXIIA2) gb|AAC98527.1| cytochrome P450 CYP12A2 [Musca domestica]
BGIBMGA008022	2.72735	20.5302	55.993	2.993e-09	2.883e-08	ref|XP_975074.1| PREDICTED: similar to CG9432-PB, isoform B [Tribolium castaneum]
BGIBMGA012004	2.71837	13.5175	36.7457	4.624e-25	9.237e-24	ref|XP_001355654.1| GA10565-TA [Drosophila pseudoobscura] gb|EAL32713.1| GA10565-TA [Drosophila pseudoobscura]
BGIBMGA010566	2.71602	5.25724	14.2787	6.847e-15	9.749e-14	ref|NP_001037195.1| prolyl 4-hydroxylase alpha subunit [Bombyx mori] gb|AAM21932.1| prolyl 4-hydroxylase alpha subunit [Bombyx mori]
BGIBMGA011294	2.71602	4.18	11.3529	6.926e-06	4.413e-05	ref|XP_967940.1| PREDICTED: similar to sideroflexin 2 [Tribolium castaneum]
BGIBMGA011852	2.71145	3.61061	9.78998	7.607e-05	0.0004069	ref|NP_612113.2| cueball CG12086-TA [Drosophila melanogaster] gb|AAL28687.1| LD11871p [Drosophila melanogaster] gb|AAF47503.2| CG12086-TA [Drosophila melanogaster]
BGIBMGA000119	2.70662	4.47028	12.0993	7.677e-10	7.774e-09	ref|XP_967479.1| PREDICTED: similar to CG9165-TA [Tribolium castaneum]
BGIBMGA006740	2.70268	12.4443	33.6329	1.175e-26	2.42e-25	ref|XP_967121.1| PREDICTED: similar to CG30437-TA, isoform A [Tribolium castaneum]
BGIBMGA014119	2.69925	4.97976	13.4416	4.33e-26	8.843e-25	ref|XP_318881.3| ENSANGP00000015750 [Anopheles gambiae str. PEST] gb|EAA14291.3| ENSANGP00000015750 [Anopheles gambiae str. PEST]
BGIBMGA006040	2.6897	3.60449	9.695	1.05e-09	1.053e-08	ref|XP_974734.1| PREDICTED: similar to CG11172-TA [Tribolium castaneum]
BGIBMGA010501	2.68406	3.63	9.74314	2.552e-12	3.11e-11	ref|XP_396564.3| PREDICTED: similar to CG8927-TA, isoform A [Apis mellifera]
BGIBMGA011747	2.68406	2.42	6.49543	9.537e-06	5.952e-05	gb|EAT44001.1| histone deacetylase [Aedes aegypti]
BGIBMGA005472	2.68406	3.76759	10.1124	1.734e-06	1.212e-05	ref|NP_001037440.1| pyridoxal kinase [Bombyx mori] gb|ABE28378.1| pyridoxal kinase [Bombyx mori]
BGIBMGA010361	2.68146	32.8103	87.9795	1.079e-123	3.446e-122	ref|XP_317541.2| ENSANGP00000010081 [Anopheles gambiae str. PEST] gb|EAA12902.2| ENSANGP00000010081 [Anopheles gambiae str. PEST]
BGIBMGA009998	2.67874	50.3781	134.95	2.86e-27	5.976e-26	ref|XP_311226.2| ENSANGP00000024734 [Anopheles gambiae str. PEST] gb|EAA45038.2| ENSANGP00000024734 [Anopheles gambiae str. PEST]
BGIBMGA007602	2.67037	3.71785	9.92804	0.0001051	0.0005518	ref|XP_972504.1| PREDICTED: similar to CG13926-TA [Tribolium castaneum]
BGIBMGA008292	2.67037	7.01875	18.7426	8.68e-15	1.23e-13	ref|XP_975609.1| PREDICTED: similar to CG11138-PC, isoform C [Tribolium castaneum]
BGIBMGA007133	2.66305	2.36328	6.29355	1.095e-18	1.875e-17	gb|EAT34577.1| conserved hypothetical protein [Aedes aegypti]
BGIBMGA013075	2.66305	9.52789	25.3733	1.095e-18	1.875e-17	ref|XP_972334.1| PREDICTED: similar to mevalonate kinase [Tribolium castaneum]
BGIBMGA011149	2.6601	4.93272	13.1215	5.401e-09	5.063e-08	ref|XP_968755.1| PREDICTED: similar to CG12268-TA, isoform A [Tribolium castaneum]
BGIBMGA006941	2.6601	4.99007	13.2741	5.401e-09	5.063e-08	ref|XP_971182.1| PREDICTED: similar to CG9911-TA, isoform A [Tribolium castaneum]
BGIBMGA013027	2.6601	2.23514	5.94568	4.357e-07	3.269e-06	ref|XP_321109.3| ENSANGP00000007886 [Anopheles gambiae str. PEST] gb|EAA01102.3| ENSANGP00000007886 [Anopheles gambiae str. PEST]
BGIBMGA004626	2.65379	8.96677	23.7959	8.332e-15	1.182e-13	ref|NP_001040472.1| heterotrimeric guanine nucleotide-binding protein beta subunit [Bombyx mori] gb|ABF51460.1| heterotrimeric guanine nucleotide-binding protein beta subunit [Bombyx mori]
BGIBMGA009695	2.65339	8.38177	22.2401	5.467e-19	9.495e-18	ref|XP_970191.1| PREDICTED: similar to CG2054-TA [Tribolium castaneum]
BGIBMGA011057	2.64811	8.69891	23.0357	1.219e-12	1.511e-11	ref|XP_972867.1| PREDICTED: similar to CG10145-TA [Tribolium castaneum]
BGIBMGA002296	2.64572	8.0465	21.2888	2.037e-08	1.805e-07	gb|EAT46680.1| conserved hypothetical protein [Aedes aegypti]
BGIBMGA007294	2.64572	3.07118	8.12548	7.307e-05	0.0003924	ref|XP_968476.1| PREDICTED: similar to CG9395-TA [Tribolium castaneum]
BGIBMGA011634	2.64572	6.59549	17.4498	7.307e-05	0.0003924	ref|NP_612091.1| CG9134-PB, isoform B [Drosophila melanogaster] gb|AAN11466.1| CG9134-PB, isoform B [Drosophila melanogaster] gb|AAO42642.1| LP02252p [Drosophila melanogaster]
BGIBMGA004666	2.64049	5.78506	15.2754	1.663e-06	1.167e-05	ref|NP_001091822.1| small GTP-binding protein Rab10 [Bombyx mori] gb|ABH10799.1| small GTP-binding protein Rab10 [Bombyx mori]
BGIBMGA008901	2.64049	10.7287	28.3289	1.663e-06	1.167e-05	ref|XP_319419.3| ENSANGP00000014422 [Anopheles gambiae str. PEST] gb|EAA13950.3| ENSANGP00000014422 [Anopheles gambiae str. PEST]
BGIBMGA001765	2.63895	2.3383	6.17066	2.577e-05	0.0001495	gb|EAT43506.1| segmentation protein cap'n'collar [Aedes aegypti]
BGIBMGA003154	2.63675	7.31068	19.2765	3.697e-19	6.474e-18	gb|EAT34520.1| 40S ribosomal protein S3a [Aedes aegypti]
BGIBMGA002544	2.63621	62.6191	165.077	5.384e-136	1.734e-134	ref|XP_001354985.1| GA10507-TA [Drosophila pseudoobscura] gb|EAL32041.1| GA10507-TA [Drosophila pseudoobscura]
BGIBMGA008411	2.63294	4.06389	10.7	8.758e-12	1.034e-10	gb|EAT33711.1| membrane-associated guanylate kinase (maguk) [Aedes aegypti]
BGIBMGA011754	2.63286	34.5832	91.053	6.657e-121	2.112e-119	ref|XP_394723.2| PREDICTED: similar to DEAD (Asp-Glu-Ala-Asp) box polypeptide 5 [Apis mellifera]
BGIBMGA003654	2.62929	2.3211	6.10285	7.55e-16	1.135e-14	ref|NP_001037011.1| insulin receptor-like protein precursor [Bombyx mori] gb|AAF21243.1|AF025542_1 insulin receptor-like protein precursor [Bombyx mori]
BGIBMGA002013	2.62846	20.792	54.651	9.569e-47	2.446e-45	ref|XP_624116.2| PREDICTED: similar to moleskin CG7935-TA, partial [Apis mellifera]
BGIBMGA011129	2.62632	12.165	31.9492	2.49e-20	4.551e-19	ref|XP_001358673.1| GA12977-TA [Drosophila pseudoobscura] gb|EAL27815.1| GA12977-TA [Drosophila pseudoobscura]
BGIBMGA013289	2.61755	14.1318	36.9908	1.581e-12	1.946e-11	gb|EAT46033.1| nephrin [Aedes aegypti]
BGIBMGA011353	2.61656	2.33948	6.12138	1.852e-17	2.988e-16	ref|XP_968224.1| PREDICTED: similar to CG10538-TA [Tribolium castaneum]
BGIBMGA011409	2.61559	10.5281	27.5373	6.301e-11	6.944e-10	ref|XP_971582.1| PREDICTED: similar to CG40006-PC.3 [Tribolium castaneum]
BGIBMGA007253	2.61495	47.6829	124.689	4.828e-78	1.406e-76	ref|XP_972033.1| PREDICTED: similar to CG9792-TA [Tribolium castaneum]
BGIBMGA005962	2.61435	2.89253	7.56208	2.271e-06	1.557e-05	gb|EAT47370.1| conserved hypothetical protein [Aedes aegypti]
BGIBMGA010279	2.61343	3.07613	8.03923	2.82e-14	3.862e-13	ref|NP_788603.1| polychaetoid CG31349-PF, isoform F [Drosophila melanogaster] gb|AAM75046.1| LP05923p [Drosophila melanogaster] gb|AAN13402.2| CG31349-PF, isoform F [Drosophila melanogaster]
BGIBMGA011007	2.61121	5.65858	14.7757	1.112e-12	1.383e-11	ref|XP_001144862.1| PREDICTED: methionine synthase reductase isoform 1 [Pan troglodytes]
BGIBMGA000316	2.60804	6.69099	17.4503	1.985e-14	2.762e-13	ref|XP_972302.1| PREDICTED: similar to Broad-complex core-protein isoform 6 [Tribolium castaneum]
BGIBMGA006204	2.60512	5.26117	13.706	7.819e-13	9.848e-12	gb|EAT36864.1| conserved hypothetical protein [Aedes aegypti]
BGIBMGA009241	2.60334	3.5513	9.24523	1.249e-05	7.646e-05	ref|XP_975602.1| PREDICTED: similar to CG12202-TA [Tribolium castaneum]
BGIBMGA007466	2.60111	144.282	375.293	5.548e-70	1.594e-68	ref|NP_001040409.1| eukaryotic translation initiation factor 4E-binding protein 2 [Bombyx mori] gb|ABF51333.1| eukaryotic translation initiation factor 4E-binding protein 2 [Bombyx mori]
BGIBMGA000074	2.59562	52.6248	136.594	3.655e-69	1.048e-67	gb|AAN71493.1| RE72617p [Drosophila melanogaster]
BGIBMGA001811	2.5882	5.44335	14.0885	4.86e-15	6.975e-14	ref|XP_001358883.1| GA18643-TA [Drosophila pseudoobscura] gb|EAL28026.1| GA18643-TA [Drosophila pseudoobscura]
BGIBMGA013231	2.5882	10.1067	26.1582	3.961e-07	2.995e-06	ref|NP_001040480.1| protein phosphatase 1 catalytic subunit [Bombyx mori] gb|ABF51476.1| protein phosphatase 1 catalytic subunit [Bombyx mori]
BGIBMGA007282	2.58625	18.2536	47.2084	2.056e-33	4.675e-32	ref|XP_317786.3| ENSANGP00000022197 [Anopheles gambiae str. PEST] gb|EAA12474.3| ENSANGP00000022197 [Anopheles gambiae str. PEST]
BGIBMGA010285	2.57129	2.85873	7.35062	4.821e-05	0.0002677	ref|NP_929748.1| hypothetical protein plu2512 [Photorhabdus luminescens subsp. laumondii TTO1] emb|CAE14886.1| unnamed protein product [Photorhabdus luminescens subsp. laumondii TTO1]
BGIBMGA012960	2.57129	6.65647	17.1157	4.821e-05	0.0002677	ref|XP_321106.3| ENSANGP00000022805 [Anopheles gambiae str. PEST] gb|EAA01271.4| ENSANGP00000022805 [Anopheles gambiae str. PEST]
BGIBMGA010186	2.5632	6.68724	17.1407	4.761e-21	8.801e-20	ref|XP_001359696.1| GA12905-TA [Drosophila pseudoobscura] gb|EAL28846.1| GA12905-TA [Drosophila pseudoobscura]
BGIBMGA000021	2.55625	15.0872	38.5666	8.318e-05	0.0004423	ref|NP_001037460.1| cecropin B [Bombyx mori] sp|P04142|CECB_BOMMO Cecropin-B precursor (Lepidopteran-A/B) dbj|BAA01890.1| cecropin B [Bombyx mori] dbj|BAA01889.1| cecropin B [Bombyx mori] gb|AAC60501.1| cecropin B [Bombyx mori] gb|AAC60514.1| cecropin B; pBCB-6 [Bombyx mori] dbj|BAA04990.1| cecropin B [Bombyx mori] dbj|BAA04991.1| cecropin B [Bombyx mori]
BGIBMGA004614	2.55476	12.446	31.7966	1.126e-27	2.373e-26	ref|NP_001037396.1| heat shock protein 70 [Bombyx mori] gb|ABD36134.1| heat shock protein 70 [Bombyx mori]
BGIBMGA001725	2.54712	3.57622	9.10906	2.614e-07	2.025e-06	gb|AAK39637.1| iron regulatory protein 1 [Manduca sexta]
BGIBMGA011766	2.54665	143.88	366.413	1.727e-144	5.626e-143	gb|AAO63550.1| cuticle protein [Rhopalosiphum maidis]
BGIBMGA002140	2.5462	4.4536	11.3397	4.471e-20	8.072e-19	ref|XP_391894.3| PREDICTED: similar to DISCO Interacting Protein 2 CG7020-TA [Apis mellifera]
BGIBMGA002549	2.544	6967.34	17724.9	0	0	gb|AAV91346.1| cuticle protein 1 [Lonomia obliqua]
BGIBMGA011175	2.5389	8.01501	20.3493	2.007e-30	4.393e-29	ref|XP_395654.3| PREDICTED: similar to Protein diaphanous [Apis mellifera]
BGIBMGA003273	2.5379	114.119	289.622	0	0	ref|XP_972676.1| PREDICTED: similar to CG13676-TA [Tribolium castaneum]
BGIBMGA005262	2.53235	70.7449	179.151	4.019e-100	1.225e-98	ref|XP_973835.1| PREDICTED: similar to CG11796-TA, isoform A [Tribolium castaneum]
BGIBMGA012870	2.53069	8.87481	22.4594	9.773e-11	1.063e-09	gb|EAT46656.1| conserved hypothetical protein [Aedes aegypti]
BGIBMGA007118	2.52643	17.7932	44.9533	5.033e-29	1.079e-27	ref|NP_001040436.1| hydroxysteroid dehydrogenase [Bombyx mori] gb|ABF51385.1| hydroxysteroid dehydrogenase [Bombyx mori]
BGIBMGA012492	2.52569	6.2156	15.6986	6.838e-11	7.507e-10	ref|NP_001036898.1| Gq-like G protein alpha subunit [Bombyx mori] dbj|BAC85104.1| Gq-like G protein alpha subunit [Bombyx mori] dbj|BAD74002.1| G protein alpha subunit Gq [Bombyx mori]
BGIBMGA005203	2.52535	15.2545	38.523	3.132e-32	6.949e-31	ref|XP_971681.1| PREDICTED: similar to CG4822-TA, isoform A [Tribolium castaneum]
BGIBMGA009857	2.52319	10.1131	25.5172	4.423e-48	1.145e-46	ref|XP_394436.2| PREDICTED: similar to Myosin 61F CG9155-PB, isoform B isoform 1 [Apis mellifera]
BGIBMGA008006	2.52054	4.30159	10.8423	2.228e-08	1.967e-07	ref|XP_395028.2| PREDICTED: similar to CG30497-TA, isoform A [Apis mellifera]
BGIBMGA011077	2.51879	3.26133	8.2146	2.46e-07	1.914e-06	ref|NP_001036945.1| hypothetical protein LOC692491 [Bombyx mori] dbj|BAE43410.1| hypothetical protein [Bombyx mori]
BGIBMGA006268	2.51825	12.0291	30.2923	5.626e-09	5.26e-08	no hit
BGIBMGA003374	2.51631	6.55742	16.5005	4.638e-16	7.043e-15	ref|XP_969710.1| PREDICTED: similar to CG4733-TA [Tribolium castaneum]
BGIBMGA005876	2.51134	41.2228	103.525	5.82e-200	1.939e-198	ref|XP_972325.1| PREDICTED: similar to CG12908-TA, isoform A [Tribolium castaneum]
BGIBMGA008902	2.51133	19.6303	49.2982	8.664e-22	1.622e-20	ref|XP_972286.1| PREDICTED: similar to CG9265-TA [Tribolium castaneum]
BGIBMGA011810	2.50977	2.30199	5.77747	4.303e-08	3.686e-07	ref|NP_572236.3| lethal (1) G0045 CG32763-TA [Drosophila melanogaster] gb|AAF46049.3| CG32763-TA [Drosophila melanogaster]
BGIBMGA014241	2.50931	160.362	402.399	1.052e-113	3.287e-112	gb|AAD53751.1|AF172845_1 death-associated LIM only protein DALP [Manduca sexta]
BGIBMGA007590	2.50832	2.38709	5.9876	1.085e-08	9.857e-08	ref|XP_971392.1| PREDICTED: similar to CG30092-PD, isoform D [Tribolium castaneum]
BGIBMGA000541	2.50362	13.611	34.0768	3e-08	2.602e-07	ref|XP_315015.1| ENSANGP00000025291 [Anopheles gambiae str. PEST] gb|EAA44328.1| ENSANGP00000025291 [Anopheles gambiae str. PEST]
BGIBMGA008016	2.50193	7.94716	19.8832	2.175e-05	0.0001277	ref|XP_392394.1| PREDICTED: similar to WAP four-disulfide core domain 2 isoform 1 [Apis mellifera] ref|XP_623074.1| PREDICTED: similar to WAP four-disulfide core domain 2 isoform 2 [Apis mellifera]
BGIBMGA000896	2.50068	3.8198	9.5521	5.357e-06	3.462e-05	ref|XP_318514.3| ENSANGP00000021243 [Anopheles gambiae str. PEST] gb|EAA13713.3| ENSANGP00000021243 [Anopheles gambiae str. PEST]
BGIBMGA009254	2.50068	5.2502	13.1291	5.357e-06	3.462e-05	ref|XP_395207.3| PREDICTED: similar to Stromal interaction molecule homolog precursor isoform 1 [Apis mellifera]
BGIBMGA000714	2.49739	4.38375	10.9479	5.279e-09	4.955e-08	ref|XP_308237.3| ENSANGP00000021536 [Anopheles gambiae str. PEST] gb|EAA04057.3| ENSANGP00000021536 [Anopheles gambiae str. PEST]
BGIBMGA001808	2.49234	5.20656	12.9765	1.687e-14	2.354e-13	gb|EAT46388.1| monocarboxylate transporter [Aedes aegypti]
BGIBMGA011073	2.49234	2.926	7.29259	1.506e-05	9.081e-05	ref|XP_394075.2| PREDICTED: similar to CG3353-TA [Apis mellifera]
BGIBMGA004436	2.48818	5.48354	13.644	1.655e-10	1.774e-09	ref|XP_319647.3| ENSANGP00000013880 [Anopheles gambiae str. PEST] gb|EAA14882.3| ENSANGP00000013880 [Anopheles gambiae str. PEST]
BGIBMGA005528	2.48616	5.58034	13.8736	1.605e-07	1.273e-06	ref|XP_001360089.1| GA21314-TA [Drosophila pseudoobscura] gb|EAL24663.1| GA21314-TA [Drosophila pseudoobscura]
BGIBMGA000572	2.4855	3.47688	8.64177	6.417e-07	4.718e-06	ref|XP_967882.1| PREDICTED: similar to CG7995-TA, isoform A [Tribolium castaneum]
BGIBMGA013971	2.48363	8.40964	20.8864	2.257e-14	3.119e-13	gb|EAT44634.1| Juvenile hormone-inducible protein, putative [Aedes aegypti]
BGIBMGA001726	2.48363	4.14089	10.2844	1.043e-05	6.475e-05	gb|AAK39637.1| iron regulatory protein 1 [Manduca sexta]
BGIBMGA011361	2.47514	31.2252	77.2867	1.949e-46	4.948e-45	ref|NP_504226.2| Y47D7A.13 [Caenorhabditis elegans] gb|AAL32247.1|AC024790_5 Hypothetical protein Y47D7A.13 [Caenorhabditis elegans]
BGIBMGA007757	2.47216	12.9562	32.0299	1.794e-12	2.201e-11	gb|ABF18340.1| aquaporin 2 [Aedes aegypti] gb|EAT45186.1| aquaporin [Aedes aegypti]
BGIBMGA011223	2.46838	2.9619	7.31109	2.655e-15	3.864e-14	ref|XP_969851.1| PREDICTED: similar to CG11198-TA, isoform A [Tribolium castaneum]
BGIBMGA003451	2.46808	20.3741	50.2849	1.231e-16	1.933e-15	ref|NP_001040302.1| guanylate kinase [Bombyx mori] gb|ABD36129.1| guanylate kinase [Bombyx mori]
BGIBMGA011510	2.46496	2.14573	5.28913	2.031e-05	0.0001195	ref|XP_973986.1| PREDICTED: similar to CG13624-PC, isoform C [Tribolium castaneum]
BGIBMGA013259	2.46285	4.83161	11.8995	6.616e-09	6.123e-08	ref|XP_974098.1| PREDICTED: similar to ribonuclease P 40kDa subunit [Tribolium castaneum]
BGIBMGA008926	2.4599	2.73905	6.73779	7.68e-14	1.026e-12	ref|XP_973165.1| PREDICTED: similar to ubiquitination factor E4B, UFD2 homolog [Tribolium castaneum]
BGIBMGA005624	2.45879	6.21951	15.2925	4.61e-09	4.349e-08	ref|XP_973642.1| PREDICTED: similar to CG3287-PB, isoform B [Tribolium castaneum]
BGIBMGA009057	2.45851	10.2465	25.1911	3.676e-11	4.122e-10	ref|XP_975095.1| PREDICTED: similar to Mitochondrial 2-oxoglutarate/malate carrier protein (OGCP) (Solute carrier family 25 member 11) [Tribolium castaneum]
BGIBMGA007286	2.45322	19.9888	49.0368	6.01e-20	1.078e-18	sp|P31420|OMBP_MANSE Ommochrome-binding protein precursor (OBP) (YCP) gb|AAA29324.1| ommochrome-binding protein
BGIBMGA011224	2.45268	32.866	80.6096	7.118e-18	1.167e-16	ref|XP_967323.1| PREDICTED: similar to CG6600-TA [Tribolium castaneum]
BGIBMGA008778	2.45067	4.78216	11.7195	9.718e-06	6.06e-05	ref|XP_623928.2| PREDICTED: similar to CG5931-TA [Apis mellifera]
BGIBMGA001333	2.4506	129.03	316.2	1.888e-152	6.161e-151	ref|NP_001037382.1| uricase [Bombyx mori] gb|ABA39861.1| uricase [Bombyx mori]
BGIBMGA007191	2.44974	2.11133	5.1722	1.668e-06	1.169e-05	ref|XP_970844.1| PREDICTED: similar to CG9433-TA, isoform A [Tribolium castaneum]
BGIBMGA008807	2.44872	28.8982	70.7635	1.101e-32	2.485e-31	ref|XP_969792.1| PREDICTED: similar to CG31772-TA [Tribolium castaneum]
BGIBMGA006865	2.44723	9.18057	22.467	4.907e-11	5.473e-10	ref|NP_001040181.1| cAMP responsive element binding protein [Bombyx mori] gb|ABD36204.1| cAMP responsive element binding protein [Bombyx mori]
BGIBMGA012230	2.44533	7.18907	17.5797	1.087e-59	2.944e-58	ref|XP_395830.2| PREDICTED: similar to CCR4-NOT transcription complex, subunit 1 isoform a [Apis mellifera]
BGIBMGA008563	2.44122	15.1821	37.0627	7.581e-10	7.683e-09	ref|XP_975270.1| PREDICTED: similar to Calcineurin subunit B isoform 2 (Protein phosphatase 2B regulatory subunit) [Tribolium castaneum]
BGIBMGA011225	2.43898	59.8092	145.873	2.99e-108	9.284e-107	ref|XP_967323.1| PREDICTED: similar to CG6600-TA [Tribolium castaneum]
BGIBMGA000145	2.43895	20.1801	49.2183	3.873e-16	5.924e-15	ref|XP_970174.1| PREDICTED: similar to CG10737-PB, isoform B [Tribolium castaneum]
BGIBMGA007988	2.43842	53.4577	130.352	1.792e-54	4.747e-53	ref|XP_967051.1| PREDICTED: similar to CG4634-TA [Tribolium castaneum]
BGIBMGA003682	2.43596	7.32479	17.8429	9.694e-08	7.932e-07	ref|XP_391844.2| PREDICTED: similar to 65 kDa Yes-associated protein (YAP65) [Apis mellifera]
BGIBMGA003684	2.43581	24.047	58.5739	1.838e-44	4.634e-43	gb|EAT39659.1| glutaminase [Aedes aegypti]
BGIBMGA003314	2.43524	2.89464	7.04914	3.685e-10	3.835e-09	ref|XP_969404.1| PREDICTED: similar to CG16718-TA, isoform A [Tribolium castaneum]
BGIBMGA007178	2.42844	3.00804	7.30483	0.0001121	0.000582	ref|XP_393109.1| PREDICTED: similar to CG33691-PB, isoform B [Apis mellifera]
BGIBMGA007920	2.42844	23.3232	56.6389	5.739e-18	9.462e-17	ref|NP_001073568.1| hypothetical protein LOC662181 [Tribolium castaneum] gb|ABL73931.1| obstractor D [Tribolium castaneum]
BGIBMGA000689	2.42566	2.99829	7.27283	7.044e-10	7.158e-09	ref|XP_971536.1| PREDICTED: similar to CG5682-TA [Tribolium castaneum]
BGIBMGA000622	2.42476	33.6566	81.609	0	0	dbj|BAB85196.1| BMKETTIN [Bombyx mori] dbj|BAC10617.1| KETTIN [Bombyx mori]
BGIBMGA006769	2.423	5.96037	14.442	4.909e-10	5.048e-09	no hit
BGIBMGA005348	2.41962	5.81191	14.0626	2.952e-17	4.733e-16	gb|EAT42881.1| chordin [Aedes aegypti]
BGIBMGA002592	2.41874	63.2426	152.967	7.981e-42	1.971e-40	ref|XP_319935.3| ENSANGP00000016749 [Anopheles gambiae str. PEST] gb|EAA14977.3| ENSANGP00000016749 [Anopheles gambiae str. PEST]
BGIBMGA005963	2.41135	28.0204	67.567	6.585e-35	1.518e-33	ref|XP_394136.3| PREDICTED: similar to CG4840-TA [Apis mellifera]
BGIBMGA008543	2.41018	7.04068	16.9693	3.667e-05	0.0002076	ref|XP_001355242.1| GA15493-TA [Drosophila pseudoobscura] gb|EAL32299.1| GA15493-TA [Drosophila pseudoobscura]
BGIBMGA011549	2.40882	44.4096	106.975	1.834e-37	4.333e-36	gb|AAF19267.1|AF098304_1 hemolymph juvenile hormone binding protein precursor [Bombyx mori]
BGIBMGA011902	2.40847	7.17236	17.2744	1.185e-18	2.018e-17	ref|XP_969518.1| PREDICTED: similar to M-phase inducer phosphatase (String protein) (Cdc25-like protein) [Tribolium castaneum]
BGIBMGA009267	2.40313	5.81952	13.9851	1.988e-19	3.524e-18	ref|XP_308469.3| ENSANGP00000009506 [Anopheles gambiae str. PEST] gb|EAA04272.4| ENSANGP00000009506 [Anopheles gambiae str. PEST]
BGIBMGA000235	2.40065	4.70915	11.305	1.747e-05	0.0001041	gb|EAT42895.1| adenylsulfate kinase [Aedes aegypti]
BGIBMGA006606	2.39948	6.58958	15.8116	8.089e-13	1.018e-11	ref|XP_969882.1| PREDICTED: similar to aldehyde dehydrogenase 7 family, member A1 [Tribolium castaneum]
BGIBMGA008337	2.39829	12.636	30.3048	7.48e-11	8.187e-10	gb|EAT46532.1| butyrate response factor 1 (TIS11B protein) [Aedes aegypti]
BGIBMGA011390	2.38647	4.42079	10.5501	3.644e-13	4.708e-12	ref|XP_320080.2| ENSANGP00000012276 [Anopheles gambiae str. PEST] gb|EAA14953.2| ENSANGP00000012276 [Anopheles gambiae str. PEST]
BGIBMGA000084	2.38279	2.51593	5.99494	2.758e-06	1.864e-05	ref|XP_393202.2| PREDICTED: similar to hiiragi CG9854-TA, isoform A [Apis mellifera]
BGIBMGA005505	2.38279	3.91149	9.32026	4.908e-05	0.0002716	ref|XP_394852.2| PREDICTED: similar to leukotriene B4 12-hydroxydehydrogenase [Apis mellifera]
BGIBMGA008185	2.37906	2.63427	6.26707	3.383e-05	0.0001925	ref|XP_854829.1| PREDICTED: similar to F-box only protein 28 [Canis familiaris]
BGIBMGA009653	2.37906	3.77046	8.97012	3.383e-05	0.0001925	gb|EAT47107.1| transcription factor CP2B, putative [Aedes aegypti]
BGIBMGA009837	2.37906	3.22446	7.67117	3.383e-05	0.0001925	ref|XP_319779.3| ENSANGP00000019555 [Anopheles gambiae str. PEST] gb|EAA14774.3| ENSANGP00000019555 [Anopheles gambiae str. PEST]
BGIBMGA003131	2.37731	10.316	24.5244	1.322e-06	9.455e-06	gb|EAT47606.1| CRAL/TRIO domain-containing protein [Aedes aegypti]
BGIBMGA002802	2.37465	17.0914	40.5862	8.026e-19	1.384e-17	ref|XP_974773.1| PREDICTED: similar to CG3799-TA, isoform A [Tribolium castaneum]
BGIBMGA000602	2.37419	3.29995	7.8347	3.008e-16	4.606e-15	ref|XP_971394.1| PREDICTED: similar to CG10079-PB, isoform B [Tribolium castaneum]
BGIBMGA007970	2.37034	19.5605	46.3651	9.138e-13	1.146e-11	ref|NP_001037444.1| transcription factor E74 isoform A [Bombyx mori] gb|ABF14471.1| transcription factor E74 isoform A [Bombyx mori]
BGIBMGA004743	2.36829	23.4498	55.5359	1.751e-27	3.669e-26	ref|XP_966581.1| PREDICTED: similar to CG1906-PE, isoform E [Tribolium castaneum]
BGIBMGA004022	2.36699	6.67333	15.7957	7.679e-06	4.849e-05	ref|NP_001036916.1| G protein alpha subunit Go [Bombyx mori] dbj|BAD74000.1| G protein alpha subunit Go [Bombyx mori]
BGIBMGA008136	2.36679	8.61036	20.3789	1.1e-20	2.017e-19	ref|NP_610899.1| CG13338-TA [Drosophila melanogaster] gb|AAL49070.1| RE53044p [Drosophila melanogaster] gb|AAF58339.2| CG13338-TA [Drosophila melanogaster]
BGIBMGA000255	2.36553	135.16	319.725	1.21e-24	2.397e-23	ref|NP_001036867.1| cuticle protein [Bombyx mori] dbj|BAB32482.1| cuticle protein [Bombyx mori] dbj|BAB32483.1| cuticle protein [Bombyx mori]
BGIBMGA000301	2.35578	14.137	33.3037	6.385e-26	1.299e-24	ref|XP_969219.1| PREDICTED: similar to pancreatic lipase precursor [Tribolium castaneum]
BGIBMGA011240	2.35064	2.48749	5.84719	3.109e-05	0.0001781	ref|XP_976383.1| PREDICTED: hypothetical protein [Tribolium castaneum]
BGIBMGA010855	2.34768	26.8217	62.9687	9.675e-20	1.725e-18	ref|XP_001357641.1| GA13785-TA [Drosophila pseudoobscura] gb|EAL26775.1| GA13785-TA [Drosophila pseudoobscura]
BGIBMGA005561	2.34627	2.37827	5.58008	2.411e-22	4.585e-21	ref|XP_731351.1| erythrocyte membrane-associated giant protein antigen 332 [Plasmodium yoelii yoelii str. 17XNL] gb|EAA22916.1| erythrocyte membrane-associated giant protein antigen 332 [Plasmodium yoelii yoelii]
BGIBMGA008066	2.34544	3.88939	9.12234	3.039e-14	4.154e-13	ref|XP_396261.2| PREDICTED: similar to CG14516-TA, isoform A isoform 1 [Apis mellifera]
BGIBMGA003112	2.34487	4.64025	10.8808	1.513e-16	2.372e-15	ref|XP_319037.3| ENSANGP00000013187 [Anopheles gambiae str. PEST] gb|EAA13839.4| ENSANGP00000013187 [Anopheles gambiae str. PEST]
BGIBMGA014110	2.34171	2.63511	6.17066	4.874e-06	3.179e-05	no hit
BGIBMGA013517	2.34029	4.53544	10.6142	3.37e-06	2.249e-05	ref|XP_971024.1| PREDICTED: similar to CG31852-TA [Tribolium castaneum]
BGIBMGA012082	2.33984	5.07593	11.8769	1.051e-08	9.565e-08	ref|NP_729842.1| CG10960-TA, isoform A [Drosophila melanogaster] ref|NP_729843.1| CG10960-PC, isoform C [Drosophila melanogaster] gb|AAN11863.1| CG10960-TA, isoform A [Drosophila melanogaster] gb|AAN11864.1| CG10960-PC, isoform C [Drosophila melanogaster]
BGIBMGA003739	2.33149	32.0772	74.7879	1.213e-58	3.242e-57	gb|EAT48366.1| sugar transporter [Aedes aegypti]
BGIBMGA010837	2.32738	4.98199	11.595	1.997e-08	1.775e-07	ref|XP_308120.3| ENSANGP00000017139 [Anopheles gambiae str. PEST] gb|EAA03890.4| ENSANGP00000017139 [Anopheles gambiae str. PEST]
BGIBMGA005370	2.32459	2.43372	5.65741	2.847e-05	0.0001636	ref|NP_001036936.1| cell cycle checkpoint kinase 2 [Bombyx mori] dbj|BAD74191.1| cell cycle checkpoint kinase 2 [Bombyx mori]
BGIBMGA010740	2.32233	4.78636	11.1155	2.709e-10	2.854e-09	ref|XP_309674.3| ENSANGP00000019756 [Anopheles gambiae str. PEST] gb|EAA05397.4| ENSANGP00000019756 [Anopheles gambiae str. PEST]
BGIBMGA000120	2.3186	3.97358	9.21313	1.477e-06	1.047e-05	ref|XP_972999.1| PREDICTED: similar to Vacuolar protein sorting 26 homolog (VPS26 protein homolog) [Tribolium castaneum]
BGIBMGA002620	2.31846	22.5774	52.3449	1.55e-42	3.849e-41	ref|XP_001357300.1| GA10271-TA [Drosophila pseudoobscura] gb|EAL34369.1| GA10271-TA [Drosophila pseudoobscura]
BGIBMGA013030	2.3109	4.46363	10.315	2.34e-10	2.482e-09	ref|XP_967669.1| PREDICTED: similar to CG2984-TA [Tribolium castaneum]
BGIBMGA013930	2.3109	19.5067	45.0778	4.959e-28	1.051e-26	ref|NP_001037201.1| juvenile hormone epoxide hydrolase [Bombyx mori] gb|AAQ87024.1| juvenile hormone epoxide hydrolase [Bombyx mori]
BGIBMGA009282	2.30861	12.622	29.1392	7.227e-13	9.134e-12	ref|XP_393243.2| PREDICTED: similar to Syndapin CG33094-PB [Apis mellifera]
BGIBMGA010726	2.30861	19.5067	45.0333	1.057e-46	2.697e-45	gb|EAT43031.1| abc transporter [Aedes aegypti]
BGIBMGA000693	2.30062	4.42258	10.1747	8.798e-15	1.245e-13	ref|XP_970411.1| PREDICTED: similar to CG7092-TA [Tribolium castaneum]
BGIBMGA006391	2.30062	6.40871	14.744	1.237e-05	7.59e-05	ref|NP_001037319.1| Antennapedia homologue protein [Bombyx mori] dbj|BAA04087.1| Antennapedia homologue protein [Bombyx mori]
BGIBMGA009183	2.30062	7.315	16.8291	3.772e-05	0.000213	ref|XP_624336.2| PREDICTED: similar to CG5181-TA [Apis mellifera]
BGIBMGA009839	2.30062	2.3275	5.3547	0.0001158	0.0006	ref|XP_967806.1| PREDICTED: similar to CG3095-TA [Tribolium castaneum]
BGIBMGA002939	2.30062	17.9609	41.3214	3.216e-13	4.165e-12	ref|NP_001037610.1| putative alcohol dehydrogenase [Bombyx mori] gb|ABF59817.1| putative alcohol dehydrogenase [Bombyx mori]
BGIBMGA003222	2.30062	2.98018	6.85628	0.0001158	0.0006	ref|XP_969253.1| PREDICTED: similar to CG1216-PB, isoform B [Tribolium castaneum]
BGIBMGA009944	2.30062	3.52916	8.11928	0.0001686	0.0008495	ref|XP_972975.1| PREDICTED: similar to 5-azacytidine-induced protein 1 (Pre-acrosome localization protein 1) [Tribolium castaneum]
BGIBMGA014123	2.30062	4.47028	10.2844	8.539e-06	5.368e-05	ref|XP_317807.3| ENSANGP00000014912 [Anopheles gambiae str. PEST] gb|EAA13009.3| ENSANGP00000014912 [Anopheles gambiae str. PEST]
BGIBMGA007677	2.29987	1857.73	4272.53	0	0	ref|NP_001040470.1| gasp precursor [Bombyx mori] gb|ABF51456.1| gasp precursor [Bombyx mori]
BGIBMGA013779	2.29007	3.29044	7.53535	2.737e-18	4.628e-17	ref|XP_973199.1| PREDICTED: similar to CG30337-PB, isoform B [Tribolium castaneum]
BGIBMGA013710	2.28967	14.6681	33.5851	1.148e-17	1.872e-16	ref|XP_970562.1| PREDICTED: similar to CG7442-TA [Tribolium castaneum]
BGIBMGA009128	2.28946	19.7684	45.2588	4.231e-33	9.577e-32	ref|XP_974815.1| PREDICTED: similar to CG10710-TA [Tribolium castaneum]
BGIBMGA009883	2.28419	3.95683	9.03816	3.348e-12	4.032e-11	ref|XP_975145.1| PREDICTED: similar to CG7597-TA, isoform A [Tribolium castaneum]
BGIBMGA010463	2.28207	2.42059	5.52395	3.715e-06	2.465e-05	ref|XP_968356.1| PREDICTED: similar to H326 [Tribolium castaneum]
BGIBMGA010476	2.28079	3.1491	7.18244	7.78e-06	4.91e-05	ref|XP_319288.2| ENSANGP00000012288 [Anopheles gambiae str. PEST] gb|EAA13815.3| ENSANGP00000012288 [Anopheles gambiae str. PEST]
BGIBMGA010710	2.28008	3.53415	8.05815	1.127e-05	6.957e-05	ref|XP_625055.2| PREDICTED: similar to baf180 CG11375-TA [Apis mellifera]
BGIBMGA006983	2.27942	28.1855	64.2465	2.436e-34	5.582e-33	ref|XP_976275.1| PREDICTED: hypothetical protein [Tribolium castaneum]
BGIBMGA013139	2.2785	2.82333	6.43297	2.367e-05	0.0001382	gb|EAT41169.1| 5'-AMP-activated protein kinase, catalytic alpha-1 chain [Aedes aegypti]
BGIBMGA007912	2.27715	17.7005	40.3066	2.415e-16	3.717e-15	ref|XP_397308.1| PREDICTED: similar to retinol dehydrogenase 11 [Apis mellifera]
BGIBMGA011646	2.2727	8.64673	19.6515	5.244e-17	8.372e-16	gb|EAT40440.1| beta-hexosaminidase [Aedes aegypti]
BGIBMGA006993	2.27113	9.66323	21.9464	3.201e-13	4.15e-12	ref|XP_972932.1| PREDICTED: similar to CG4123-TA, isoform A [Tribolium castaneum]
BGIBMGA008815	2.27053	51.2592	116.385	2.931e-27	6.113e-26	emb|CAD23378.1| juvenile hormone diol kinase [Manduca sexta]
BGIBMGA012306	2.26612	11.868	26.8942	7.537e-24	1.475e-22	ref|XP_973184.1| PREDICTED: similar to CG40109-TA.3 [Tribolium castaneum]
BGIBMGA006365	2.26121	12.9745	29.3381	1.715e-59	4.628e-58	ref|XP_972733.1| PREDICTED: similar to CG7029-TA [Tribolium castaneum]
BGIBMGA005341	2.25569	18.5577	41.8604	6.532e-11	7.181e-10	gb|EAT41465.1| hypothetical protein AaeL_AAEL006904 [Aedes aegypti]
BGIBMGA006417	2.25522	5.67812	12.8054	1.121e-12	1.393e-11	ref|XP_001357847.1| GA21383-TA [Drosophila pseudoobscura] gb|EAL26982.1| GA21383-TA [Drosophila pseudoobscura]
BGIBMGA002385	2.25422	2491.01	5615.3	0	0	ref|NP_001036952.1| glycine rich protein [Bombyx mori] dbj|BAE06190.1| glycine rich protein [Bombyx mori]
BGIBMGA012322	2.2527	8.18721	18.4433	1.433e-15	2.119e-14	gb|EAT43049.1| hypothetical protein AaeL_AAEL005476 [Aedes aegypti]
BGIBMGA004571	2.25133	11.4184	25.7066	3.512e-37	8.282e-36	ref|XP_966993.1| PREDICTED: similar to CG31999-TA [Tribolium castaneum]
BGIBMGA014347	2.25092	21.5104	48.4183	4.189e-13	5.368e-12	gb|EAT41638.1| hypothetical protein AaeL_AAEL006741 [Aedes aegypti]
BGIBMGA011145	2.2495	9.05797	20.3759	1.236e-14	1.738e-13	ref|XP_971534.1| PREDICTED: similar to CG1443-TA [Tribolium castaneum]
BGIBMGA007767	2.24834	2.85061	6.40914	0.000139	0.0007104	ref|NP_001036983.1| glycerophosphoryl diester phosphodiesterase [Bombyx mori] dbj|BAC79386.1| glycerophosphoryl diester phosphodiesterase [Bombyx mori]
BGIBMGA012781	2.24834	3.55468	7.99211	0.000139	0.0007104	ref|XP_393093.3| PREDICTED: similar to Cell division control protein 2 homolog (p34 protein kinase) [Apis mellifera]
BGIBMGA005500	2.24585	6.36446	14.2936	1.224e-10	1.322e-09	ref|XP_969423.1| PREDICTED: similar to CG15117-TA, isoform A [Tribolium castaneum]
BGIBMGA003229	2.24374	6.21061	13.935	1.124e-14	1.583e-13	sp|O76819|HMDH_AGRIP 3-hydroxy-3-methylglutaryl-coenzyme A reductase (HMG-CoA reductase) emb|CAA08775.1| 3-hydroxy-3-methylgluraryl coenzyme A reductase [Agrotis ipsilon]
BGIBMGA014121	2.24311	3.75128	8.41453	9.286e-06	5.813e-05	ref|XP_391963.3| PREDICTED: similar to CG11183-TA isoform 1 [Apis mellifera]
BGIBMGA003864	2.24156	59.4583	133.279	4.202e-60	1.142e-58	emb|CAE64816.1| Hypothetical protein CBG09610 [Caenorhabditis briggsae]
BGIBMGA012664	2.23979	33.0113	73.9383	1.791e-16	2.801e-15	ref|XP_971104.1| PREDICTED: similar to CG30296-PC, isoform C [Tribolium castaneum]
BGIBMGA013544	2.23927	3.8872	8.7045	2.73e-12	3.315e-11	ref|XP_001120944.1| PREDICTED: similar to CG1371-TA [Apis mellifera]
BGIBMGA002692	2.23845	4.12641	9.23674	9.226e-07	6.699e-06	ref|XP_392741.3| PREDICTED: similar to Guanine nucleotide exchange factor DBS (DBLs big sister) (MCF2 transforming sequence-like protein) [Apis mellifera]
BGIBMGA009134	2.23551	5.01428	11.2095	4.585e-09	4.328e-08	ref|XP_970020.1| PREDICTED: similar to CG1891-TA, isoform A [Tribolium castaneum]
BGIBMGA013048	2.2302	8.08776	18.0373	1.962e-08	1.747e-07	gb|AAV91017.1| hemolymph proteinase 19 [Manduca sexta]
BGIBMGA004691	2.22649	12.4946	27.8191	3.469e-33	7.877e-32	gb|EAT36080.1| poly [adp-ribose] polymerase [Aedes aegypti]
BGIBMGA014201	2.22544	13.7478	30.5949	4.613e-23	8.865e-22	ref|XP_969916.1| PREDICTED: similar to CG8665-TA [Tribolium castaneum]
BGIBMGA007171	2.22519	6.03735	13.4343	4.281e-10	4.433e-09	ref|XP_318825.3| ENSANGP00000010185 [Anopheles gambiae str. PEST] gb|EAA14208.4| ENSANGP00000010185 [Anopheles gambiae str. PEST]
BGIBMGA013635	2.22394	8.42565	18.7381	1.822e-08	1.628e-07	ref|NP_001036992.1| FK506-binding protein FKBP59 homologue [Bombyx mori] dbj|BAD90849.1| FK506-binding protein FKBP59 homologue [Bombyx mori]
BGIBMGA002869	2.22394	4.08452	9.08371	1.217e-05	7.47e-05	gb|EAT40501.1| myd88 [Aedes aegypti]
BGIBMGA012651	2.22016	54.4903	120.977	1.823e-28	3.88e-27	no hit
BGIBMGA002412	2.21604	9.53545	21.131	2.988e-53	7.859e-52	ref|XP_391923.3| PREDICTED: similar to CG14073-TA, isoform A [Apis mellifera]
BGIBMGA003472	2.21266	7.13565	15.7888	2.766e-13	3.603e-12	dbj|BAE94238.1| aryl hydrocarbone receptor nuclear translocator [Daphnia magna]
BGIBMGA011162	2.20951	3.3799	7.46792	1.934e-15	2.851e-14	gb|EAT36474.1| hypothetical protein AaeL_AAEL011434 [Aedes aegypti]
BGIBMGA014065	2.20754	11.9131	26.2986	2.921e-25	5.876e-24	gb|AAC47451.1| neuroglian
BGIBMGA002318	2.20736	10.2662	22.6612	9.033e-17	1.43e-15	ref|XP_001358970.1| GA21097-TA [Drosophila pseudoobscura] gb|EAL28113.1| GA21097-TA [Drosophila pseudoobscura]
BGIBMGA000206	2.20477	4.25365	9.37831	2.272e-06	1.557e-05	ref|XP_974344.1| PREDICTED: similar to fibrillin 2 precursor [Tribolium castaneum]
BGIBMGA011814	2.20477	5.81674	12.8246	7.715e-14	1.028e-12	ref|NP_728775.1| Myocardin-related transcription factor CG32296-TA [Drosophila melanogaster] gb|AAF47681.2| CG32296-TA [Drosophila melanogaster]
BGIBMGA011982	2.20434	2.81225	6.19916	1.731e-32	3.883e-31	gb|EAT38205.1| low-density lipoprotein receptor (ldl) [Aedes aegypti]
BGIBMGA003697	2.19858	4.90544	10.785	6.538e-10	6.667e-09	sp|Q26473|SEM1A_SCHAM Semaphorin-1A precursor (Semaphorin-I) (Sema I) (Fasciclin IV) gb|AAA29808.1| fasciclin IV
BGIBMGA007151	2.1971	3.6492	8.01765	3.006e-08	2.606e-07	ref|XP_972949.1| PREDICTED: similar to CG33080-TA, isoform A [Tribolium castaneum]
BGIBMGA000302	2.19605	2.54893	5.59757	2.057e-07	1.609e-06	ref|XP_397351.3| PREDICTED: hypothetical protein isoform 1 [Apis mellifera]
BGIBMGA008598	2.19605	6.78249	14.8947	6.353e-09	5.891e-08	gb|AAL39787.1| LD40802p [Drosophila melanogaster]
BGIBMGA003854	2.19339	17.1079	37.5243	2.07e-17	3.337e-16	gb|EAT41138.1| amino acid transporter [Aedes aegypti]
BGIBMGA008544	2.1838	10.8645	23.7258	5.33e-10	5.461e-09	ref|XP_973523.1| PREDICTED: similar to CG12214-TA, isoform A [Tribolium castaneum]
BGIBMGA008010	2.18337	87.54	191.132	1.441e-110	4.492e-109	ref|XP_312882.3| ENSANGP00000014729 [Anopheles gambiae str. PEST] gb|EAA08478.3| ENSANGP00000014729 [Anopheles gambiae str. PEST]
BGIBMGA001934	2.18221	17.1524	37.4302	4.895e-15	7.018e-14	ref|XP_001121382.1| PREDICTED: hypothetical protein [Apis mellifera]
BGIBMGA009532	2.17954	10.7005	23.3222	1.528e-11	1.763e-10	ref|XP_394647.1| PREDICTED: similar to torso-like CG6705-TA, isoform A [Apis mellifera]
BGIBMGA001462	2.17828	96.0234	209.165	2.432e-67	6.933e-66	ref|XP_969460.1| PREDICTED: similar to CG3823-TA [Tribolium castaneum]
BGIBMGA010762	2.16916	3.53581	7.66974	5.554e-06	3.584e-05	ref|XP_636792.1| myb domain-containing protein [Dictyostelium discoideum AX4] gb|EAL63285.1| myb domain-containing protein [Dictyostelium discoideum AX4]
BGIBMGA005717	2.16753	15.5656	33.7388	3.273e-17	5.243e-16	ref|XP_973416.1| PREDICTED: similar to CG1411-TA, isoform A [Tribolium castaneum]
BGIBMGA013901	2.16529	4.38431	9.49332	8.023e-06	5.048e-05	ref|NP_611946.1| CG13588-TA [Drosophila melanogaster] gb|AAF47242.2| CG13588-TA [Drosophila melanogaster]
BGIBMGA012313	2.1644	5.45039	11.7968	2.396e-06	1.638e-05	ref|XP_395185.3| PREDICTED: similar to SNF4/AMP-activated protein kinase gamma subunit CG17299-PC, isoform C [Apis mellifera]
BGIBMGA008425	2.16391	20.7761	44.9576	2.951e-17	4.733e-16	gb|EAT45860.1| 26S proteasome regulatory subunit rpn2 [Aedes aegypti]
BGIBMGA012333	2.16203	14.5503	31.4582	3.433e-12	4.128e-11	ref|XP_970578.1| PREDICTED: similar to CG14688-TA [Tribolium castaneum]
BGIBMGA000584	2.16119	4.22489	9.1308	1.16e-05	7.142e-05	gb|ABA86375.1| CG14745 [Drosophila erecta]
BGIBMGA000662	2.16069	55.7109	120.374	2.222e-63	6.143e-62	ref|XP_970717.1| PREDICTED: similar to CG12164-TA [Tribolium castaneum]
BGIBMGA001237	2.16034	5.15076	11.1274	1.036e-06	7.492e-06	ref|XP_001355526.1| GA14112-TA [Drosophila pseudoobscura] gb|EAL32585.1| GA14112-TA [Drosophila pseudoobscura]
BGIBMGA010382	2.16034	8.94055	19.3147	2.66e-17	4.274e-16	ref|XP_001166259.1| PREDICTED: synapse-associated protein 97 isoform 8 [Pan troglodytes] ref|XP_001166353.1| PREDICTED: synapse-associated protein 97 isoform 11 [Pan troglodytes] ref|XP_001166398.1| PREDICTED: synapse-associated protein 97 isoform 12 [Pan troglodytes] ref|XP_001166443.1| PREDICTED: synapse-associated protein 97 isoform 13 [Pan troglodytes] ref|XP_001166477.1| PREDICTED: synapse-a…
BGIBMGA007108	2.15684	3.77548	8.14309	1.353e-07	1.081e-06	ref|XP_970959.1| PREDICTED: similar to CG12424-TA, isoform A [Tribolium castaneum]
BGIBMGA012526	2.15514	134.78	290.471	1.42e-140	4.605e-139	ref|XP_392348.1| PREDICTED: similar to CG8745-TA [Apis mellifera]
BGIBMGA000109	2.15058	5.88573	12.6578	9.333e-25	1.852e-23	ref|XP_396694.2| PREDICTED: similar to Pleckstrin homology domain-containing family G member 1 [Apis mellifera]
BGIBMGA005772	2.14725	8.38177	17.9977	4.031e-07	3.046e-06	gb|AAC47451.1| neuroglian
BGIBMGA013705	2.14485	17.5162	37.5696	5.701e-14	7.691e-13	ref|XP_625210.1| PREDICTED: similar to CG6188-TA [Apis mellifera]
BGIBMGA003464	2.14196	2.36782	5.07177	5.082e-05	0.0002805	ref|NP_569905.1| CG12773-TA [Drosophila melanogaster] emb|CAA17686.1| EG:8D8.3 [Drosophila melanogaster] gb|AAF45609.1| CG12773-TA [Drosophila melanogaster] gb|AAQ22528.1| LD15480p [Drosophila melanogaster]
BGIBMGA004562	2.13986	53.1817	113.801	1.127e-72	3.265e-71	ref|XP_973763.1| PREDICTED: similar to CG8234-TA, isoform A [Tribolium castaneum]
BGIBMGA012083	2.13629	8.45184	18.0556	1.569e-07	1.246e-06	ref|XP_966748.1| PREDICTED: similar to ancient ubiquitous protein 1 [Tribolium castaneum]
BGIBMGA000703	2.13604	37.4914	80.0829	1.07e-40	2.617e-39	ref|XP_973819.1| PREDICTED: similar to CG6199-TA, isoform A [Tribolium castaneum]
BGIBMGA000435	2.13505	96.558	206.156	7.877e-26	1.6e-24	ref|NP_001036867.1| cuticle protein [Bombyx mori] dbj|BAB32482.1| cuticle protein [Bombyx mori] dbj|BAB32483.1| cuticle protein [Bombyx mori]
BGIBMGA014039	2.13407	532.744	1136.91	0	0	ref|XP_392097.3| PREDICTED: similar to Collagen type IV CG4145-TA, isoform A isoform 1 [Apis mellifera]
BGIBMGA009981	2.12847	19.813	42.1713	1.729e-19	3.069e-18	ref|NP_611180.1| CG8963-TA, isoform A [Drosophila melanogaster] ref|NP_995867.1| CG8963-PB, isoform B [Drosophila melanogaster] gb|AAF57917.1| CG8963-TA, isoform A [Drosophila melanogaster] gb|AAK84930.1| SD01637p [Drosophila melanogaster] gb|AAS64825.1| CG8963-PB, isoform B [Drosophila melanogaster]
BGIBMGA006026	2.12699	3.48419	7.41084	6.115e-08	5.12e-07	ref|XP_971461.1| PREDICTED: similar to CG4713-TA [Tribolium castaneum]
BGIBMGA000545	2.12684	9.70888	20.6492	1.802e-18	3.06e-17	ref|XP_970437.1| PREDICTED: similar to CG12084-TA [Tribolium castaneum]
BGIBMGA000806	2.12649	15.5096	32.9811	4.821e-28	1.023e-26	ref|XP_623550.1| PREDICTED: similar to CG32626-TA, isoform A isoform 2 [Apis mellifera]
BGIBMGA005724	2.12505	19.2306	40.866	4.504e-13	5.757e-12	sp|Q5USV7|GDF8_AEPME Growth/differentiation factor 8 precursor (GDF-8) (Myostatin) gb|AAT40571.1| myostatin [Aepyceros melampus]
BGIBMGA012479	2.11213	7.62671	16.1086	1.042e-15	1.554e-14	ref|XP_975232.1| PREDICTED: similar to retinoic acid induced 17 [Tribolium castaneum]
BGIBMGA014239	2.10891	12.0097	25.3273	3.437e-12	4.129e-11	ref|XP_972957.1| PREDICTED: similar to CG31871-TA [Tribolium castaneum]
BGIBMGA000178	2.10706	39.0133	82.2035	4.396e-26	8.965e-25	ref|XP_969831.1| PREDICTED: similar to CG18549-TA [Tribolium castaneum]
BGIBMGA010177	2.10566	7.79546	16.4146	1.912e-08	1.704e-07	ref|XP_001122432.1| PREDICTED: similar to klarsicht CG17046-TA [Apis mellifera]
BGIBMGA010162	2.10529	11.7483	24.7336	1.011e-07	8.251e-07	gb|EAT37826.1| sugar transporter [Aedes aegypti]
BGIBMGA003551	2.10507	9.06137	19.0748	2.328e-07	1.814e-06	gb|EAT43152.1| conserved hypothetical protein [Aedes aegypti]
BGIBMGA008072	2.1023	33.924	71.3182	2.564e-25	5.179e-24	ref|XP_307795.3| ENSANGP00000012957 [Anopheles gambiae str. PEST] gb|EAA03529.3| ENSANGP00000012957 [Anopheles gambiae str. PEST]
BGIBMGA000528	2.10104	20.277	42.6028	6.533e-64	1.809e-62	ref|XP_968522.1| PREDICTED: similar to eukaryotic translation initiation factor 4 gamma, 3 [Tribolium castaneum]
BGIBMGA006869	2.09416	7.89468	16.5327	5.963e-06	3.831e-05	ref|XP_967142.1| PREDICTED: similar to CG1572-TA, isoform A isoform 1 [Tribolium castaneum]
BGIBMGA009816	2.094	24.4731	51.2466	3.718e-118	1.174e-116	ref|XP_966931.1| PREDICTED: similar to CG8877-TA [Tribolium castaneum]
BGIBMGA004729	2.09293	5.61383	11.7494	1.388e-05	8.409e-05	ref|XP_969933.1| PREDICTED: similar to CG3172-TA [Tribolium castaneum]
BGIBMGA000581	2.09148	3.30267	6.90745	3.239e-05	0.0001849	gb|EAT39324.1| conserved hypothetical protein [Aedes aegypti]
BGIBMGA014069	2.09105	79.8187	166.905	6.132e-30	1.33e-28	ref|NP_649834.2| CG11776-TA [Drosophila melanogaster] gb|AAF54291.2| CG11776-TA [Drosophila melanogaster]
BGIBMGA006809	2.09088	22.7736	47.6168	1.621e-51	4.225e-50	ref|XP_973415.1| PREDICTED: similar to CG7765-TA [Tribolium castaneum]
BGIBMGA014211	2.08826	8.12777	16.9729	5.962e-09	5.56e-08	ref|NP_001040158.1| transketolase [Bombyx mori] gb|ABD36172.1| transketolase [Bombyx mori]
BGIBMGA003478	2.087	5.90414	12.3219	2.001e-05	0.0001182	ref|XP_972054.1| PREDICTED: similar to CG5058-PC, isoform C [Tribolium castaneum]
BGIBMGA010465	2.08678	5.77128	12.0434	1.945e-10	2.075e-09	gb|EAT41313.1| ceramidase [Aedes aegypti]
BGIBMGA003729	2.08494	12.8277	26.7451	1.465e-11	1.692e-10	gb|EAT34842.1| conserved hypothetical protein [Aedes aegypti]
BGIBMGA005539	2.08456	48.0502	100.163	4.54e-23	8.736e-22	gb|ABH10948.1| chitinase [Helicoverpa assulta]
BGIBMGA014209	2.08212	160.744	334.689	3.935e-99	1.196e-97	ref|XP_311418.3| ENSANGP00000016729 [Anopheles gambiae str. PEST] gb|EAA07041.3| ENSANGP00000016729 [Anopheles gambiae str. PEST]
BGIBMGA007628	2.07941	41.4275	86.1448	3.43e-09	3.291e-08	no hit
BGIBMGA000521	2.07798	3.13763	6.51994	6.757e-05	0.0003649	gb|EAT37163.1| zinc finger protein [Aedes aegypti]
BGIBMGA006841	2.07782	29.6731	61.6553	5.684e-39	1.36e-37	ref|XP_971237.1| PREDICTED: similar to CG3249-TA, isoform A [Tribolium castaneum]
BGIBMGA012254	2.07617	3.38365	7.02505	4.743e-06	3.101e-05	ref|XP_968430.1| PREDICTED: similar to CG18214-PD, isoform D [Tribolium castaneum]
BGIBMGA006959	2.07541	11.5797	24.0327	3.521e-20	6.397e-19	ref|NP_476666.1| armadillo CG11579-TA, isoform A [Drosophila melanogaster] ref|NP_599100.1| armadillo CG11579-PB, isoform B [Drosophila melanogaster] ref|NP_476665.2| armadillo CG11579-PD, isoform D [Drosophila melanogaster] ref|NP_996328.1| armadillo CG11579-PE, isoform E [Drosophila melanogaster] sp|P18824|ARM_DROME Armadillo segment polarity protein emb|CAA38350.1| unnamed protein product [Dro…
BGIBMGA010185	2.07507	3.95348	8.20376	3.416e-07	2.605e-06	ref|NP_001036830.1| Bm trachealess [Bombyx mori] dbj|BAA22946.1| Bm trachealess [Bombyx mori]
BGIBMGA006646	2.06782	2.58968	5.35499	4.226e-06	2.779e-05	ref|XP_972256.1| PREDICTED: similar to FCH domain only 2 [Tribolium castaneum]
BGIBMGA005116	2.06759	8.80145	18.1978	2.118e-14	2.939e-13	ref|XP_311956.3| ENSANGP00000011064 [Anopheles gambiae str. PEST] gb|EAA07591.4| ENSANGP00000011064 [Anopheles gambiae str. PEST]
BGIBMGA013096	2.0666	36.0106	74.4193	1.36e-17	2.207e-16	ref|XP_967263.1| PREDICTED: similar to CG6987-TA [Tribolium castaneum]
BGIBMGA001097	2.06561	16.1451	33.3495	4.335e-22	8.179e-21	ref|NP_001036766.1| Calnexin 99A CG11958-PC, isoform C [Drosophila melanogaster] gb|ABI31215.1| CG11958-PC, isoform C [Drosophila melanogaster]
BGIBMGA001328	2.06508	12.325	25.4523	3.96e-13	5.093e-12	ref|NP_650538.1| CG14880-TA, isoform A [Drosophila melanogaster] ref|NP_732134.1| CG14880-PB, isoform B [Drosophila melanogaster] gb|AAL48705.1| RE15157p [Drosophila melanogaster] gb|AAF55306.2| CG14880-TA, isoform A [Drosophila melanogaster] gb|AAN13707.1| CG14880-PB, isoform B [Drosophila melanogaster]
BGIBMGA000542	2.06411	9.08202	18.7463	2.482e-13	3.252e-12	ref|XP_321276.2| ENSANGP00000018412 [Anopheles gambiae str. PEST] gb|EAA01146.2| ENSANGP00000018412 [Anopheles gambiae str. PEST]
BGIBMGA004766	2.05798	12.9067	26.5617	1.775e-08	1.588e-07	ref|YP_001117355.1| Phytanoyl-CoA dioxygenase [Burkholderia vietnamiensis G4] gb|ABO57890.1| Phytanoyl-CoA dioxygenase [Burkholderia vietnamiensis G4]
BGIBMGA000615	2.05413	7.19714	14.7839	5.321e-19	9.263e-18	ref|XP_970849.1| PREDICTED: similar to CG32030-TA, isoform A [Tribolium castaneum]
BGIBMGA012361	2.05399	44.356	91.1069	6.564e-66	1.842e-64	gb|EAT45668.1| conserved hypothetical protein [Aedes aegypti]
BGIBMGA003606	2.05309	12.0052	24.6477	4.586e-10	4.729e-09	ref|NP_609973.1| CG10194-TA [Drosophila melanogaster] gb|AAF53808.1| CG10194-TA [Drosophila melanogaster] gb|AAM50599.1| GH04973p [Drosophila melanogaster]
BGIBMGA000208	2.05056	10.7287	21.9997	2.075e-06	1.429e-05	ref|XP_974344.1| PREDICTED: similar to fibrillin 2 precursor [Tribolium castaneum]
BGIBMGA005718	2.04992	13.4108	27.4911	1.256e-05	7.679e-05	ref|XP_973416.1| PREDICTED: similar to CG1411-TA, isoform A [Tribolium castaneum]
BGIBMGA001386	2.04553	35.0294	71.6538	4.621e-27	9.586e-26	ref|NP_001040268.1| phosphoribosyl pyrophosphate synthetase [Bombyx mori] gb|ABD36338.1| phosphoribosyl pyrophosphate synthetase [Bombyx mori]
BGIBMGA006629	2.045	20.328	41.5707	4.539e-13	5.797e-12	ref|XP_001121498.1| PREDICTED: similar to CG13893-TA, partial [Apis mellifera]
BGIBMGA012264	2.04304	16.7187	34.1569	6.806e-19	1.176e-17	ref|XP_970079.1| PREDICTED: similar to CG8492-TA [Tribolium castaneum]
BGIBMGA001863	2.0428	3.63471	7.42497	0.0001812	0.0009076	ref|XP_828040.1| hypothetical protein Tb10.61.0620 [Trypanosoma brucei TREU927] gb|EAN78928.1| hypothetical protein, conserved [Trypanosoma brucei]
BGIBMGA002827	2.0428	5.61609	11.4725	0.0001812	0.0009076	ref|XP_973193.1| PREDICTED: similar to carbonyl reductase 1-like [Tribolium castaneum]
BGIBMGA006665	2.0428	4.74285	9.68868	0.0001812	0.0009076	ref|XP_001122258.1| PREDICTED: similar to CG3104-TA, isoform A [Apis mellifera]
BGIBMGA004592	2.04165	21.5765	44.0516	7.154e-40	1.732e-38	ref|XP_970864.1| PREDICTED: similar to CG11059-TA, isoform A [Tribolium castaneum]
BGIBMGA007254	2.04097	23.5619	48.089	2.207e-23	4.274e-22	ref|NP_001037422.1| yellow1 [Bombyx mori] gb|ABC96694.1| yellow-d [Bombyx mori]
BGIBMGA008254	2.03919	75.6508	154.266	8.592e-25	1.707e-23	ref|XP_975589.1| PREDICTED: similar to CG32603-TA [Tribolium castaneum]
BGIBMGA003866	2.03903	75.3589	153.659	4.896e-69	1.401e-67	dbj|BAE66652.1| phenylalanine hydroxylase [Papilio xuthus]
BGIBMGA007172	2.03867	14.1093	28.7643	3.336e-12	4.021e-11	ref|XP_313717.3| ENSANGP00000017075 [Anopheles gambiae str. PEST] gb|EAA09281.3| ENSANGP00000017075 [Anopheles gambiae str. PEST]
BGIBMGA000591	2.03656	7.88289	16.054	2.765e-18	4.658e-17	dbj|BAB85195.1| projectin-like protein [Bombyx mori] dbj|BAC10616.1| projectin-like protein [Bombyx mori]
BGIBMGA005540	2.0316	4.54356	9.23069	5.869e-08	4.924e-07	ref|XP_971593.1| PREDICTED: similar to CG13913-TA [Tribolium castaneum]
BGIBMGA004102	2.03048	17.3552	35.2393	2.681e-15	3.885e-14	gb|EAT35561.1| fk506 binding protein [Aedes aegypti]
BGIBMGA012543	2.02885	3.04525	6.17835	5.589e-11	6.187e-10	ref|XP_392332.3| PREDICTED: similar to six-banded CG13598-PB, isoform B [Apis mellifera]
BGIBMGA011482	2.02789	10.1585	20.6003	1.226e-33	2.793e-32	gb|EAT43904.1| munc13-4 [Aedes aegypti]
BGIBMGA003008	2.02478	5.21532	10.5599	1.217e-11	1.419e-10	ref|XP_320073.3| ENSANGP00000012293 [Anopheles gambiae str. PEST] gb|EAA14940.3| ENSANGP00000012293 [Anopheles gambiae str. PEST]
BGIBMGA006516	2.02232	3.08524	6.23935	0.0001423	0.0007259	ref|XP_397110.3| PREDICTED: similar to scribbled CG5462-PD, isoform D [Apis mellifera]
BGIBMGA011231	2.02082	7.53246	15.2217	4.358e-09	4.13e-08	gb|EAT45689.1| conserved hypothetical protein [Aedes aegypti]
BGIBMGA004421	2.0204	175.519	354.619	3.93e-81	1.152e-79	gb|ABB71105.1| TIN-ag-RP [Bombyx mori]
BGIBMGA000788	2.01917	11.7815	23.7887	2.991e-06	2.014e-05	ref|NP_001040467.1| copper transporter [Bombyx mori] gb|ABF51452.1| copper transporter [Bombyx mori]
BGIBMGA010573	2.01869	6.24614	12.609	1.149e-06	8.28e-06	ref|XP_970177.1| PREDICTED: similar to CG32499-TA [Tribolium castaneum]
BGIBMGA003717	2.01734	13.2624	26.7547	5.135e-22	9.665e-21	ref|XP_564589.2| ENSANGP00000025715 [Anopheles gambiae str. PEST] gb|EAL41738.2| ENSANGP00000025715 [Anopheles gambiae str. PEST]
BGIBMGA012171	2.01438	5.5703	11.2207	5.622e-45	1.422e-43	ref|XP_396777.3| PREDICTED: similar to karst CG12008-TA, isoform A [Apis mellifera]
BGIBMGA002818	2.01305	16.9156	34.0519	2.61e-16	4.014e-15	gb|AAC69637.1| glutathione reductase family member [Musca domestica]
BGIBMGA009962	2.01305	8.77994	17.6744	8.365e-10	8.442e-09	ref|XP_394762.3| PREDICTED: similar to dunce CG32498-PO, isoform O [Apis mellifera]
BGIBMGA011297	2.01305	8.7837	17.682	3.931e-07	2.976e-06	ref|NP_001036909.1| Bm44 [Bombyx mori] dbj|BAD07028.1| Bm44 [Bombyx mori]
BGIBMGA004712	2.01025	14.2404	28.6268	7.164e-43	1.785e-41	ref|XP_970073.1| PREDICTED: similar to CG11870-TA, isoform A [Tribolium castaneum]
BGIBMGA007908	2.00718	5.02585	10.0878	2.353e-06	1.61e-05	gb|EAT45179.1| conserved hypothetical protein [Aedes aegypti]
BGIBMGA004325	2.00666	2.55715	5.13132	1.114e-05	6.883e-05	no hit
BGIBMGA003255	2.00492	25.2523	50.6289	3.422e-19	6.014e-18	ref|XP_972591.1| PREDICTED: similar to CG13432-TA [Tribolium castaneum]
BGIBMGA007986	2.00433	4.22489	8.46808	0.0001114	0.0005793	ref|XP_972821.1| PREDICTED: similar to CG7004-TA, isoform A [Tribolium castaneum]
BGIBMGA003410	2.00106	22.5867	45.1973	3.366e-06	2.247e-05	gb|EAT33352.1| hypothetical protein AaeL_AAEL014367 [Aedes aegypti]
BGIBMGA009917	2.00106	7.03519	14.0779	4.962e-11	5.526e-10	ref|XP_391882.2| PREDICTED: similar to HDAC4 CG1770-PB, isoform B [Apis mellifera]
BGIBMGA007689	2.0009	6.22332	12.4522	1.595e-08	1.433e-07	ref|XP_001119982.1| PREDICTED: similar to 60kD Ro/SSA autoantigen isoform 2 [Apis mellifera]

## Sheet: Down-regulated expressed genes
Down-regulated expressed genes in q mutant
		RPKM
Genes	Fold（q/Dazao)	Dazao	q	P-value (q vs Dazao )	FDR	Annotations
BGIBMGA002269	0.00144149	56.6235	0.0816224	0	0	gb|EAT40233.1| cytochrome P450 [Aedes aegypti]
BGIBMGA005697	0.0018796	78.9176	0.148333	0	0	no hit
BGIBMGA002353	0.00432448	30.2312	0.130734	0	0	ref|NP_001040255.1| lysophospholipase [Bombyx mori] gb|ABD36316.1| lysophospholipase [Bombyx mori]
BGIBMGA010512	0.00810079	18.9486	0.153499	0	0	gb|AAF70499.1|AF255341_1 3-dehydroecdysone 3alpha-reductase [Spodoptera littoralis]
BGIBMGA008715	0.00958594	17.3978	0.166774	1.976e-14	2.752e-13	no hit
BGIBMGA012675	0.0118589	27.101	0.321388	0	0	gb|AAK94897.1|AF281654_1 mRNA cap-binding protein eIF4E [Spodoptera frugiperda]
BGIBMGA008393	0.0125034	15.0463	0.18813	2.47e-11	2.801e-10	no hit
BGIBMGA003060	0.0151357	67.0541	1.01491	0	0	ref|NP_650813.2| CG6240-TA [Drosophila melanogaster] gb|AAY55458.1| IP08564p [Drosophila melanogaster] gb|AAY55542.1| IP08764p [Drosophila melanogaster] gb|AAF55678.2| CG6240-TA [Drosophila melanogaster]
BGIBMGA008398	0.0155448	11.3417	0.176304	2.471e-09	2.393e-08	ref|XP_968090.1| PREDICTED: similar to CG10311-TA [Tribolium castaneum]
BGIBMGA011680	0.0155448	10.2839	0.159862	2.471e-09	2.393e-08	no hit
BGIBMGA008396	0.0159323	42.8434	0.682595	0	0	ref|XP_976117.1| PREDICTED: hypothetical protein [Tribolium castaneum]
BGIBMGA010591	0.0169164	12.3235	0.208468	6.661e-16	1.003e-14	no hit
BGIBMGA003531	0.0213021	19.7057	0.419773	0	0	no hit
BGIBMGA013934	0.0227368	73.1305	1.66275	0	0	ref|NP_001040142.1| phytanoyl-CoA dioxygenase peroxisomal precursor [Bombyx mori] gb|ABD36151.1| phytanoyl-CoA dioxygenase peroxisomal precursor [Bombyx mori]
BGIBMGA000868	0.0239648	8.75809	0.209886	2.023e-06	1.397e-05	gb|AAL48300.1| cytochrome P450 CYP4L4 [Mamestra brassicae]
BGIBMGA004172	0.0257533	5.055	0.130183	2.442e-15	3.565e-14	ref|NP_495322.2| C56E6.6 [Caenorhabditis elegans] gb|AAA81094.2| Hypothetical protein C56E6.6 [Caenorhabditis elegans]
BGIBMGA010040	0.0324032	13.4582	0.436089	6.661e-16	1.003e-14	no hit
BGIBMGA000259	0.034648	25.0135	0.866665	0	0	ref|NP_001036867.1| cuticle protein [Bombyx mori] dbj|BAB32482.1| cuticle protein [Bombyx mori] dbj|BAB32483.1| cuticle protein [Bombyx mori]
BGIBMGA011261	0.0350095	37.7308	1.32094	0	0	ref|XP_312908.3| ENSANGP00000014718 [Anopheles gambiae str. PEST] gb|EAA08483.3| ENSANGP00000014718 [Anopheles gambiae str. PEST]
BGIBMGA008164	0.0359473	7.85623	0.28241	2.198e-14	3.044e-13	ref|NP_001037394.1| putative paralytic peptide-binding protein [Bombyx mori] gb|ABC18268.1| putative paralytic peptide-binding protein [Bombyx mori]
BGIBMGA000369	0.0443197	2658.58	117.828	0	0	gb|EAT34219.1| Pupal cuticle protein, putative [Aedes aegypti]
BGIBMGA006537	0.0460125	6.12367	0.281765	2.451e-06	1.675e-05	ref|NP_001037183.1| glutathione S-transferase [Bombyx mori] ref|NP_001037184.1| glutathione S-transferase [Bombyx mori] ref|NP_001037185.1| glutathione S-transferase [Bombyx mori] emb|CAA07071.1| glutathione S-transferase [Bombyx mori]
BGIBMGA000345	0.0474444	1699.38	80.626	0	0	ref|XP_316040.1| ENSANGP00000010776 [Anopheles gambiae str. PEST] gb|EAA11711.1| ENSANGP00000010776 [Anopheles gambiae str. PEST]
BGIBMGA010041	0.0522869	12.5105	0.654133	3.109e-14	4.24e-13	no hit
BGIBMGA003327	0.0528205	22.6597	1.19689	0	0	no hit
BGIBMGA014550	0.0547768	19.7633	1.08257	0	0	gb|AAM28501.1|AF482926_1 acyl-CoA desaturase PintIPAE [Plodia interpunctella]
BGIBMGA013358	0.0575156	11.965	0.688177	6.457e-13	8.203e-12	ref|NP_001014698.1| shaven CG11049-PG, isoform G [Drosophila melanogaster] gb|AAX53599.1| CG11049-PG, isoform G [Drosophila melanogaster]
BGIBMGA007438	0.0583257	89.8272	5.23924	0	0	ref|NP_001040300.1| fumarylacetoacetate hydrolase [Bombyx mori] gb|ABD36118.1| fumarylacetoacetate hydrolase [Bombyx mori]
BGIBMGA000325	0.0591282	54.1494	3.20176	0	0	ref|NP_001036869.1| cuticle protein [Bombyx mori] dbj|BAB32485.1| cuticle protein [Bombyx mori]
BGIBMGA011728	0.0621988	177.158	11.019	0	0	ref|NP_727758.1| CG32603-TA [Drosophila melanogaster] gb|AAN09580.1| CG32603-TA [Drosophila melanogaster] gb|AAX33447.1| RE22786p [Drosophila melanogaster]
BGIBMGA011075	0.0628044	38.8914	2.44255	0	0	ref|NP_001036945.1| hypothetical protein LOC692491 [Bombyx mori] dbj|BAE43410.1| hypothetical protein [Bombyx mori]
BGIBMGA010036	0.0631269	15.5433	0.9812	0	0	emb|CAK98207.1| hypothetical protein [Spiroplasma citri]
BGIBMGA000335	0.0647113	280.016	18.1202	0	0	emb|CAK18547.1| cell surface flocculin [Saccharomyces cerevisiae]
BGIBMGA005471	0.0668786	11.1974	0.748866	0	0	gb|AAN31393.1| fatty acyl-CoA desaturase [Musca domestica]
BGIBMGA003370	0.067755	548.905	37.1911	0	0	emb|CAD22154.1| pherophorin-dz1 protein [Volvox carteri f. nagariensis]
BGIBMGA007558	0.067865	24.0543	1.63245	0	0	ref|XP_973726.1| PREDICTED: similar to Inter-alpha-trypsin inhibitor heavy chain H4 precursor (ITI heavy chain H4) (Inter-alpha-inhibitor heavy chain 4) (Inter-alpha-trypsin inhibitor family heavy chain-related protein) (IHRP) (Plasma kallikrein sensitive glycoprotein 120) (P... [Tribolium castaneum]
BGIBMGA004229	0.0718945	5.51366	0.396402	2.794e-10	2.941e-09	gb|AAR26516.1| antennal esterase [Mamestra brassicae]
BGIBMGA011757	0.0729826	269.471	19.6667	0	0	ref|XP_976238.1| PREDICTED: hypothetical protein [Tribolium castaneum]
BGIBMGA006253	0.0742137	12.891	0.956691	1.517e-07	1.206e-06	ref|XP_967341.1| PREDICTED: similar to CG5887-TA, isoform A [Tribolium castaneum]
BGIBMGA000010	0.0750204	5.11949	0.384066	1.364e-05	8.28e-05	gb|EAT44321.1| Osiris, putative [Aedes aegypti]
BGIBMGA011725	0.0763537	198.783	15.1778	0	0	ref|XP_976238.1| PREDICTED: hypothetical protein [Tribolium castaneum]
BGIBMGA010917	0.086816	46.3548	4.02434	0	0	ref|NP_001037428.1| yellow4 [Bombyx mori] gb|ABC96697.1| yellow-fb [Bombyx mori]
BGIBMGA013805	0.0871449	14.276	1.24408	2.961e-07	2.278e-06	no hit
BGIBMGA006255	0.0892484	22.066	1.96936	1.233e-11	1.435e-10	ref|XP_001121868.1| PREDICTED: similar to CG11737-TA [Apis mellifera]
BGIBMGA009924	0.0914474	60.1913	5.50434	0	0	ref|XP_394220.1| PREDICTED: similar to CG9518-TA [Apis mellifera]
BGIBMGA013545	0.092025	7.98263	0.734602	9.329e-06	5.837e-05	gb|AAZ14792.1| 19.8 kDa small heat shock protein [Choristoneura fumiferana]
BGIBMGA014032	0.0936301	8.70439	0.814992	6.627e-09	6.129e-08	ref|NP_001037432.1| yellow6 [Bombyx mori] gb|ABC96699.1| yellow-f2 [Bombyx mori]
BGIBMGA006227	0.09446	32.1625	3.03807	0	0	ref|NP_001037622.1| timeless [Bombyx mori] gb|ABD52733.1| timeless [Bombyx mori]
BGIBMGA004067	0.0958594	11.2277	1.07628	0.0001831	0.0009152	ref|NP_001091778.1| chemosensory protein 2 [Bombyx mori] gb|ABH88195.1| chemosensory protein 2 [Bombyx mori]
BGIBMGA010798	0.0958594	17.1405	1.64307	9.162e-11	1.001e-09	ref|XP_792833.1| PREDICTED: hypothetical protein [Strongylocentrotus purpuratus] ref|XP_001181949.1| PREDICTED: hypothetical protein [Strongylocentrotus purpuratus]
BGIBMGA009262	0.0958594	7.11292	0.68184	1.56e-05	9.373e-05	ref|NP_001040508.1| DCMP deaminase [Bombyx mori] gb|ABF51216.1| DCMP deaminase [Bombyx mori]
BGIBMGA005302	0.0962596	11098.8	1068.36	0	0	gb|AAV91445.1| hypothetical protein 32 [Lonomia obliqua]
BGIBMGA004793	0.0978481	145.259	14.2133	0	0	no hit
BGIBMGA006226	0.100552	11.3644	1.14271	0	0	gb|AAF66996.1|AF132032_1 timeless [Antheraea pernyi]
BGIBMGA005148	0.100821	1585.98	159.9	0	0	ref|XP_001353829.1| GA19981-TA [Drosophila pseudoobscura] gb|EAL29564.1| GA19981-TA [Drosophila pseudoobscura]
BGIBMGA011681	0.101498	11.2585	1.14271	4.119e-10	4.272e-09	ref|XP_967458.1| PREDICTED: similar to CG6707-TA, isoform A [Tribolium castaneum]
BGIBMGA000439	0.102706	11.6435	1.19586	6.242e-11	6.883e-10	ref|XP_314252.3| ENSANGP00000000956 [Anopheles gambiae str. PEST] gb|EAA09668.4| ENSANGP00000000956 [Anopheles gambiae str. PEST]
BGIBMGA002704	0.104574	17.2537	1.80429	1.029e-10	1.118e-09	ref|XP_393673.2| PREDICTED: similar to doughnut on 2 CG17559-TA [Apis mellifera]
BGIBMGA012924	0.10651	5.38427	0.573481	6.299e-06	4.033e-05	ref|XP_968299.1| PREDICTED: similar to N-glycosylase/DNA lyase [Tribolium castaneum]
BGIBMGA011759	0.107907	181.791	19.6166	0	0	gb|AAF16723.1|AF117601_1 putative cuticle protein [Manduca sexta] gb|AAO32819.1| putative cuticle protein [Manduca sexta]
BGIBMGA011720	0.109307	299.145	32.6986	0	0	emb|CAE74002.1| Hypothetical protein CBG21638 [Caenorhabditis briggsae]
BGIBMGA000006	0.109554	8.31372	0.910798	2.034e-08	1.804e-07	ref|XP_311757.3| ENSANGP00000014367 [Anopheles gambiae str. PEST] gb|EAA07339.3| ENSANGP00000014367 [Anopheles gambiae str. PEST]
BGIBMGA009730	0.109554	5.28878	0.579404	7.302e-05	0.0003924	ref|XP_001122451.1| PREDICTED: similar to CG13424-TA [Apis mellifera]
BGIBMGA012033	0.109554	5.39	0.590493	7.302e-05	0.0003924	ref|XP_968572.1| PREDICTED: similar to transcription factor 21 [Tribolium castaneum]
BGIBMGA014208	0.110607	16.6039	1.8365	4.599e-10	4.736e-09	gb|ABD36293.1| cytochrome b5 [Bombyx mori]
BGIBMGA003095	0.112531	48.7025	5.48052	0	0	ref|XP_001238486.1| ENSANGP00000031965 [Anopheles gambiae str. PEST] gb|EAU75655.1| ENSANGP00000031965 [Anopheles gambiae str. PEST]
BGIBMGA013806	0.114437	78.9352	9.03309	0	0	dbj|BAB21511.1| TRAS3 [Bombyx mori]
BGIBMGA002796	0.116829	6.41714	0.749706	7.131e-12	8.457e-11	gb|AAM14415.1| putative odorant-degrading enzyme [Antheraea polyphemus]
BGIBMGA002022	0.116981	46.2037	5.40495	0	0	ref|XP_001177707.1| PREDICTED: similar to gag-pol polyprotein [Strongylocentrotus purpuratus] ref|XP_001188939.1| PREDICTED: similar to gag-pol polyprotein [Strongylocentrotus purpuratus]
BGIBMGA001348	0.117514	62.5539	7.35095	0	0	emb|CAB41997.1| 3-dehydroecdysone 3beta-reductase [Spodoptera littoralis]
BGIBMGA000438	0.119824	6.10161	0.73112	2.909e-05	0.000167	ref|NP_001036868.1| cuticle protein [Bombyx mori] dbj|BAB32484.1| cuticle protein [Bombyx mori]
BGIBMGA008736	0.126453	19.6972	2.49076	0	0	gb|AAZ03611.1| hemolin [Bombyx mori]
BGIBMGA005696	0.128341	13.2737	1.70356	0	0	ref|YP_081250.1| Glycoside Hydrolase Family 32 [Bacillus licheniformis ATCC 14580] ref|YP_093684.1| hypothetical protein BLi04178 [Bacillus licheniformis ATCC 14580] gb|AAU25612.1| Glycoside Hydrolase Family 32 [Bacillus licheniformis ATCC 14580] gb|AAU42991.1| putative protein [Bacillus licheniformis DSM 13]
BGIBMGA011762	0.131144	3371.06	442.095	0	0	ref|NP_648192.1| CG13674-TA [Drosophila melanogaster] gb|AAF50462.1| CG13674-TA [Drosophila melanogaster]
BGIBMGA008038	0.13212	356.152	47.0548	0	0	ref|NP_001036836.1| peptidoglycan recognition protein [Bombyx mori] sp|Q9XTN0|PGRP_BOMMO Peptidoglycan recognition protein precursor dbj|BAA77209.1| peptidoglycan recognition protein [Bombyx mori] dbj|BAA77210.1| peptidoglycan recognition protein [Bombyx mori]
BGIBMGA008708	0.132728	41.0214	5.4447	1.405e-11	1.628e-10	no hit
BGIBMGA011722	0.133489	450.036	60.0749	0	0	ref|NP_611199.1| CG10953-TA [Drosophila melanogaster] gb|AAF57885.2| CG10953-TA [Drosophila melanogaster] gb|AAO41459.1| RE04224p [Drosophila melanogaster]
BGIBMGA010716	0.134611	9.81025	1.32057	9.988e-09	9.1e-08	gb|EAT45786.1| conserved hypothetical protein [Aedes aegypti]
BGIBMGA014360	0.139151	19.3365	2.69069	6.135e-11	6.77e-10	ref|NP_001091819.1| immune-related protein [Bombyx mori] gb|ABJ09465.1| immune-related protein [Bombyx mori]
BGIBMGA000326	0.139781	6429.48	898.719	0	0	gb|EAT45440.1| pupal cuticle protein 78E, putative [Aedes aegypti]
BGIBMGA002671	0.139903	21.4187	2.99654	0	0	ref|NP_001040497.1| exosc7 protein [Bombyx mori] gb|ABF51511.1| exosc7 protein [Bombyx mori]
BGIBMGA006526	0.142517	18.8251	2.68289	0	0	gb|EAT42767.1| DEAD box ATP-dependent RNA helicase [Aedes aegypti]
BGIBMGA000429	0.143095	520.604	74.4959	0	0	ref|NP_001036855.1| cuticle protein [Bombyx mori] dbj|BAB32476.1| cuticle protein [Bombyx mori]
BGIBMGA002436	0.143789	40.6812	5.84951	0	0	ref|XP_969996.1| PREDICTED: similar to CG33120-TA [Tribolium castaneum]
BGIBMGA009006	0.143789	13.6547	1.96339	6.6e-10	6.72e-09	dbj|BAD99563.1| cytochrome P450 [Papilio xuthus]
BGIBMGA002271	0.145759	69.9279	10.1926	0	0	gb|EAT35039.1| cytochrome P450 [Aedes aegypti]
BGIBMGA003742	0.148427	12.1827	1.80825	1.08e-10	1.171e-09	ref|XP_968557.1| PREDICTED: similar to Phospholipid scramblase 1 (PL scramblase 1) (Ca(2+)-dependent phospholipid scramblase 1) (Transplantability associated protein 1) (TRA1) (NOR1) [Tribolium castaneum]
BGIBMGA002630	0.148747	21.6063	3.21388	4.354e-10	4.506e-09	ref|XP_968365.1| PREDICTED: similar to Pheromone-binding protein-related protein 3 precursor (PBPRP-3) (Odorant-binding protein OS-F) [Tribolium castaneum]
BGIBMGA000274	0.150944	206.548	31.1772	0	0	ref|XP_001076490.1| PREDICTED: hypothetical protein [Rattus norvegicus]
BGIBMGA002267	0.153375	5.80276	0.889998	2.355e-06	1.611e-05	dbj|BAD99563.1| cytochrome P450 [Papilio xuthus]
BGIBMGA000260	0.156861	6.59303	1.03419	8.069e-05	0.0004296	ref|NP_001036867.1| cuticle protein [Bombyx mori] dbj|BAB32482.1| cuticle protein [Bombyx mori] dbj|BAB32483.1| cuticle protein [Bombyx mori]
BGIBMGA013001	0.159766	16.251	2.59635	0	0	ref|XP_624835.1| PREDICTED: similar to CG9514-TA [Apis mellifera]
BGIBMGA011769	0.16433	83.9941	13.8028	0	0	no hit
BGIBMGA014453	0.16433	6.17604	1.01491	2.123e-06	1.458e-05	ref|XP_969456.1| PREDICTED: similar to CG6084-TA, isoform A [Tribolium castaneum]
BGIBMGA014512	0.16433	6.63433	1.09022	2.123e-06	1.458e-05	no hit
BGIBMGA013641	0.165723	8.19937	1.35882	8.068e-10	8.159e-09	gb|EAT42650.1| synaptic vesicle protein [Aedes aegypti]
BGIBMGA013098	0.169991	94.2949	16.0292	0	0	gb|AAD09281.1| immune-related Hdd13 [Hyphantria cunea]
BGIBMGA010889	0.170263	40.7101	6.93142	0	0	ref|NP_001024280.1| Y69H2.10b [Caenorhabditis elegans] emb|CAH60800.1| Hypothetical protein Y69H2.10b [Caenorhabditis elegans]
BGIBMGA003719	0.170443	392.746	66.9406	0	0	no hit
BGIBMGA004342	0.172547	27.6105	4.76411	3.443e-11	3.87e-10	ref|XP_393922.2| PREDICTED: similar to protein tyrosine phosphatase domain containing 1 protein isoform 2 [Apis mellifera]
BGIBMGA008827	0.174012	47.7167	8.30329	0	0	gb|AAC47340.1| serpin 1
BGIBMGA005524	0.174898	124.955	21.8544	0	0	ref|XP_393945.3| PREDICTED: similar to CG2121-TA [Apis mellifera]
BGIBMGA004541	0.175048	13.5582	2.37333	8.694e-08	7.134e-07	ref|NP_001037038.1| heat shock protein hsp20.4 [Bombyx mori] gb|AAG30945.2|AF315318_1 heat shock protein hsp20.4 [Bombyx mori]
BGIBMGA013097	0.176313	91.96	16.2137	0	0	ref|XP_967590.1| PREDICTED: similar to CG13760-PB [Tribolium castaneum]
BGIBMGA000434	0.176503	176.323	31.1216	0	0	ref|NP_001036867.1| cuticle protein [Bombyx mori] dbj|BAB32482.1| cuticle protein [Bombyx mori] dbj|BAB32483.1| cuticle protein [Bombyx mori]
BGIBMGA000915	0.180763	5.72413	1.03471	3.659e-06	2.432e-05	dbj|BAB21565.1| laminin [Bombyx mori]
BGIBMGA004027	0.180964	134.931	24.4176	0	0	ref|NP_610393.1| CG14752-TA [Drosophila melanogaster] gb|AAF59073.2| CG14752-TA [Drosophila melanogaster]
BGIBMGA000433	0.183394	183.033	33.5672	0	0	ref|NP_001036868.1| cuticle protein [Bombyx mori] dbj|BAB32484.1| cuticle protein [Bombyx mori]
BGIBMGA004040	0.18726	18.4533	3.45557	3.71e-07	2.815e-06	ref|NP_001037067.1| hypothetical protein LOC692620 [Bombyx mori] emb|CAJ01456.1| hypothetical protein [Bombyx mori] gb|ABH88201.1| chemosensory protein 8 [Bombyx mori]
BGIBMGA005485	0.190748	83.0945	15.8501	0	0	ref|XP_970262.1| PREDICTED: similar to nudix -type motif 9 isoform a [Tribolium castaneum]
BGIBMGA003909	0.191719	14.1788	2.71835	2.441e-09	2.367e-08	ref|XP_971294.1| PREDICTED: similar to thymidine kinase 2, mitochondrial [Tribolium castaneum]
BGIBMGA001280	0.191719	13.2271	2.53589	3.823e-06	2.531e-05	ref|NP_001040452.1| dehydrodolichyl diphosphate synthase [Bombyx mori] gb|ABF51416.1| dehydrodolichyl diphosphate synthase [Bombyx mori]
BGIBMGA013051	0.195936	175.61	34.4084	0	0	gb|AAV91017.1| hemolymph proteinase 19 [Manduca sexta]
BGIBMGA004565	0.196764	37.4714	7.37303	0	0	ref|XP_309188.3| ENSANGP00000018601 [Anopheles gambiae str. PEST] gb|EAA04916.3| ENSANGP00000018601 [Anopheles gambiae str. PEST]
BGIBMGA011423	0.19771	8.803	1.74044	1.017e-09	1.021e-08	emb|CAD30508.1| keratin alpha 2 [Lampetra fluviatilis]
BGIBMGA014278	0.198109	83.6	16.5619	0	0	no hit
BGIBMGA005565	0.199093	15.1601	3.01826	0.0001026	0.00054	ref|XP_624857.2| PREDICTED: similar to CG12659-PB [Apis mellifera]
BGIBMGA011730	0.203543	1323.59	269.407	0	0	gb|AAF16706.1|AF117584_1 putative cuticle protein [Manduca sexta]
BGIBMGA012376	0.203627	18.5733	3.78201	0	0	gb|EAT39109.1| hypothetical protein AaeL_AAEL009056 [Aedes aegypti]
BGIBMGA002564	0.204088	6.29902	1.28555	2.553e-05	0.0001484	ref|XP_503602.1| hypothetical protein [Yarrowia lipolytica] emb|CAG79183.1| unnamed protein product [Yarrowia lipolytica CLIB122]
BGIBMGA003754	0.206466	11.4322	2.36036	2.534e-06	1.725e-05	no hit
BGIBMGA004065	0.208022	8025.63	1669.51	0	0	ref|NP_001037062.1| chemosensory protein 4 [Bombyx mori] emb|CAJ01450.1| hypothetical protein [Bombyx mori] gb|ABH88198.1| chemosensory protein 5 [Bombyx mori] dbj|BAF34352.1| chemosensory protein4 [Bombyx mori]
BGIBMGA000347	0.211614	10.9561	2.31845	1.377e-14	1.93e-13	ref|XP_970663.1| PREDICTED: similar to Lethal(3)malignant blood neoplasm-1 protein (Mbn(83)) [Tribolium castaneum]
BGIBMGA012595	0.213021	6.55371	1.39608	0.0001058	0.0005552	sp|Q8T634|CU36A_MANSE Pupal cuticle protein 36a precursor (CP36a) gb|AAL90882.1|AF487521_1 cuticle protein 36a [Manduca sexta]
BGIBMGA001351	0.214643	336.804	72.2926	0	0	ref|XP_624401.2| PREDICTED: similar to CG10638-TA, isoform A isoform 1 [Apis mellifera]
BGIBMGA004540	0.214894	27.4244	5.89332	1.271e-12	1.572e-11	ref|NP_001036984.1| heat shock protein hsp 19.9 [Bombyx mori] dbj|BAD74195.1| heat shock protein hsp 19.9 [Bombyx mori]
BGIBMGA011726	0.21522	2090.83	449.989	0	0	gb|AAF16706.1|AF117584_1 putative cuticle protein [Manduca sexta]
BGIBMGA000311	0.218307	33.1042	7.22689	0	0	ref|NP_651006.1| BG4 CG12297-TA [Drosophila melanogaster] sp|Q9V3B4|BG4_DROME Death domain-containing adapter protein BG4 (dFADD) gb|AAF44325.1|AF222005_1 death-domain containing protein BG4 [Drosophila melanogaster] gb|AAF55950.1| CG12297-TA [Drosophila melanogaster] gb|AAG22535.1| death domain-containing adaptor protein [Drosophila melanogaster]
BGIBMGA007013	0.218331	140.267	30.6247	1.181e-09	1.173e-08	gb|AAO61997.1| DNA adenine methyltransferase [Aster yellows phytoplasma]
BGIBMGA004725	0.219969	1642.34	361.263	0	0	emb|CAE72043.1| Hypothetical protein CBG19125 [Caenorhabditis briggsae]
BGIBMGA002747	0.223517	206.09	46.0647	0	0	ref|NP_001037006.1| nuecin [Bombyx mori] sp|Q26431|ATT_BOMMO Attacin precursor (Nuecin) gb|AAB34519.1| attacin [Bombyx mori] gb|AAB61751.1| nuecin [Bombyx mori]
BGIBMGA010094	0.223672	45.439	10.1634	0	0	sp|P46430|GSTT1_MANSE Glutathione S-transferase 1 (GST class-theta) gb|AAA92880.1| glutathione S-transferase
BGIBMGA008521	0.223724	74.2106	16.6027	0	0	gb|EAT39285.1| xaa-pro dipeptidase pepd/pepq(e.coli) [Aedes aegypti]
BGIBMGA014510	0.22467	6.82539	1.53346	1.717e-08	1.539e-07	gb|AAR99908.1| catalase [Litopenaeus vannamei]
BGIBMGA002211	0.225319	47.0896	10.6102	0	0	ref|NP_001037546.1| glutathione S-transferase 3 [Bombyx mori] gb|ABC79690.1| glutathione S-transferase 3 [Bombyx mori]
BGIBMGA003510	0.228847	29.4106	6.73054	0	0	ref|XP_968091.1| PREDICTED: similar to CG15013-TA, isoform A [Tribolium castaneum]
BGIBMGA008803	0.234323	55.176	12.929	6.04e-14	8.125e-13	ref|XP_971559.1| PREDICTED: similar to CG14567-TA [Tribolium castaneum]
BGIBMGA003313	0.236829	8.44385	1.99975	2.718e-05	0.0001571	no hit
BGIBMGA005659	0.236829	31.8117	7.53394	3.664e-13	4.729e-12	gb|EAT37986.1| conserved hypothetical protein [Aedes aegypti]
BGIBMGA008400	0.238744	64.13	15.3106	0	0	no hit
BGIBMGA012107	0.239079	32.3551	7.73542	0	0	ref|XP_393145.2| PREDICTED: similar to Hpr1 CG2031-TA isoform 1 [Apis mellifera]
BGIBMGA014091	0.240698	70.892	17.0635	0	0	ref|NP_788521.2| CG7730-PC [Drosophila melanogaster] gb|AAL28935.1| LD31138p [Drosophila melanogaster] gb|AAF49379.4| CG7730-PC [Drosophila melanogaster]
BGIBMGA004024	0.242171	16.7086	4.04633	1.085e-05	6.714e-05	ref|XP_001177707.1| PREDICTED: similar to gag-pol polyprotein [Strongylocentrotus purpuratus] ref|XP_001188939.1| PREDICTED: similar to gag-pol polyprotein [Strongylocentrotus purpuratus]
BGIBMGA008899	0.246496	50.4878	12.445	6.262e-14	8.4e-13	ref|NP_001040136.1| U6 snRNA-associated Sm-like protein [Bombyx mori] gb|ABD36138.1| U6 snRNA-associated Sm-like protein [Bombyx mori]
BGIBMGA010319	0.246496	7.10171	1.75054	1.127e-07	9.152e-07	gb|EAT41278.1| sugar transporter [Aedes aegypti]
BGIBMGA004329	0.246496	19.6225	4.83686	0	0	ref|XP_001076840.1| PREDICTED: similar to Collagen alpha-1(XI) chain precursor [Rattus norvegicus] ref|XP_001072431.1| PREDICTED: similar to Collagen alpha-1(XI) chain precursor [Rattus norvegicus]
BGIBMGA012164	0.250977	23.6031	5.92383	1.781e-07	1.401e-06	no hit
BGIBMGA008261	0.257366	718.038	184.798	0	0	ref|NP_001036960.1| GGY cuticle protein 1 [Bombyx mori] dbj|BAB62815.1| GGY cuticle protein 1 [Bombyx mori]
BGIBMGA009579	0.25882	13.6381	3.52982	7.186e-08	5.974e-07	emb|CAG00846.1| unnamed protein product [Tetraodon nigroviridis]
BGIBMGA013050	0.260651	56.8364	14.8145	0	0	ref|XP_970870.1| PREDICTED: similar to CG9649-TA [Tribolium castaneum]
BGIBMGA009817	0.263942	58.0142	15.3124	0	0	ref|NP_001036940.1| Replication protein A small subunit [Bombyx mori] dbj|BAD69791.1| Replication protein A small subunit [Bombyx mori]
BGIBMGA008830	0.265845	76.6911	20.388	0	0	gb|AAN71632.1| serine protease inhibitor serpin 1a [Mamestra configurata]
BGIBMGA005947	0.266536	9.5625	2.54875	1.089e-05	6.733e-05	gb|AAO38861.1| mitochondrial transcription termination factor [Drosophila melanogaster]
BGIBMGA005172	0.268191	42.25	11.3311	0	0	gb|AAV91003.1| hemolymph proteinase 5 [Manduca sexta]
BGIBMGA000738	0.270479	151.898	41.0852	0	0	ref|XP_969293.1| PREDICTED: similar to CG7445-TA [Tribolium castaneum]
BGIBMGA014533	0.270662	13.3129	3.6033	6.907e-05	0.0003723	no hit
BGIBMGA014511	0.27146	39.447	10.7083	0	0	gb|EAT34333.1| catalase [Aedes aegypti]
BGIBMGA003917	0.273663	39.831	10.9003	0	0	ref|YP_803355.1| hypothetical protein TNAV2c_gp132 [Trichoplusia ni ascovirus 2c] gb|ABF70649.1| hypothetical protein [Trichoplusia ni ascovirus 2c]
BGIBMGA004692	0.273737	19.291	5.28066	0	0	ref|XP_396152.3| PREDICTED: similar to SMSr CG32380-TA, isoform A [Apis mellifera]
BGIBMGA011724	0.274305	34.5229	9.46982	4.491e-08	3.834e-07	ref|XP_316209.3| ENSANGP00000017752 [Anopheles gambiae str. PEST] gb|EAA11236.4| ENSANGP00000017752 [Anopheles gambiae str. PEST]
BGIBMGA008460	0.275253	11.3617	3.12734	1.11e-15	1.647e-14	gb|EAT44781.1| conserved hypothetical protein [Aedes aegypti]
BGIBMGA008831	0.275596	6.46954	1.78298	2.716e-06	1.84e-05	gb|AAC47342.1| serpin 1
BGIBMGA000493	0.276075	66.3902	18.3287	0	0	ref|XP_001354843.1| GA19236-TA [Drosophila pseudoobscura] gb|EAL31898.1| GA19236-TA [Drosophila pseudoobscura]
BGIBMGA012425	0.276256	28.8674	7.97479	2.487e-14	3.418e-13	gb|AAV91007.1| hemolymph proteinase 9 [Manduca sexta]
BGIBMGA010057	0.276325	118.634	32.7816	0	0	ref|XP_396143.3| PREDICTED: similar to glioma tumor suppressor candidate region gene 2 [Apis mellifera]
BGIBMGA003668	0.278497	21.0583	5.86467	5.062e-11	5.633e-10	ref|XP_972549.1| PREDICTED: similar to CG5190-TA [Tribolium castaneum]
BGIBMGA014573	0.279806	6.72814	1.88257	4.295e-05	0.0002403	ref|XP_967604.1| PREDICTED: similar to CG15118-PB, isoform B [Tribolium castaneum]
BGIBMGA002042	0.281994	442.021	124.647	0	0	ref|NP_610393.1| CG14752-TA [Drosophila melanogaster] gb|AAF59073.2| CG14752-TA [Drosophila melanogaster]
BGIBMGA013778	0.282466	262.386	74.1149	0	0	gb|AAV91445.1| hypothetical protein 32 [Lonomia obliqua]
BGIBMGA002501	0.282704	22.6068	6.39104	2.719e-07	2.1e-06	ref|XP_966808.1| PREDICTED: similar to CG6000-TA, isoform A [Tribolium castaneum]
BGIBMGA003945	0.285595	14.4847	4.13675	1.11e-15	1.647e-14	gb|ABF14737.1| cytochrome P450 [Bombyx mori]
BGIBMGA005755	0.286986	753.888	216.355	0	0	gb|AAN15790.1| heat shock-like protein [Galleria mellonella]
BGIBMGA005658	0.287578	52.4101	15.072	0	0	ref|NP_001037683.1| antibacterial peptide [Bombyx mori] dbj|BAE53372.1| antibacterial peptide [Bombyx mori] dbj|BAF51564.1| gloverin2 [Bombyx mori]
BGIBMGA007633	0.287578	12.9484	3.72367	1.149e-09	1.145e-08	ref|XP_974188.1| PREDICTED: similar to CG15543-TA [Tribolium castaneum]
BGIBMGA004933	0.289647	54.032	15.6502	5.995e-15	8.553e-14	gb|ABF51349.1| NTF2-like export factor 1 [Bombyx mori]
BGIBMGA008036	0.290961	14.4294	4.19839	1.131e-09	1.129e-08	ref|XP_971319.1| PREDICTED: similar to CG10244-TA [Tribolium castaneum]
BGIBMGA003318	0.291746	14.0871	4.10986	0	0	gb|EAT47550.1| replication factor C large subunit, putative [Aedes aegypti]
BGIBMGA013361	0.29187	12.1014	3.53203	2.89e-08	2.513e-07	ref|NP_001054808.1| Os05g0180400 [Oryza sativa (japonica cultivar-group)] dbj|BAF16722.1| Os05g0180400 [Oryza sativa (japonica cultivar-group)]
BGIBMGA002437	0.293569	31.401	9.21836	1.161e-10	1.258e-09	ref|XP_969996.1| PREDICTED: similar to CG33120-TA [Tribolium castaneum]
BGIBMGA005552	0.294114	41.2023	12.1182	0	0	ref|XP_973079.1| PREDICTED: similar to CG12301-TA [Tribolium castaneum]
BGIBMGA001474	0.294385	120.076	35.3485	0	0	gb|ABD36231.1| ribosomal protein L23 [Bombyx mori]
BGIBMGA001860	0.29535	11.0883	3.27493	6.632e-05	0.0003589	no hit
BGIBMGA011457	0.298301	196.175	58.5192	0	0	gb|AAF16700.1|AF117578_1 juvenile hormone binding protein precursor-like protein [Manduca sexta]
BGIBMGA012431	0.301272	7.48511	2.25506	2.565e-05	0.0001489	ref|XP_968820.1| PREDICTED: similar to CG10026-TA, isoform A [Tribolium castaneum]
BGIBMGA010803	0.302165	12.9873	3.92432	0	0	ref|XP_393162.2| PREDICTED: similar to CG6511-TA [Apis mellifera]
BGIBMGA014066	0.302714	9.99238	3.02483	6.496e-05	0.0003527	ref|XP_975629.1| PREDICTED: similar to CG15270-TA, isoform A [Tribolium castaneum]
BGIBMGA001444	0.305895	52.4735	16.0514	0	0	ref|NP_001036894.1| cuticle protein [Bombyx mori] dbj|BAC16225.1| cuticle protein [Bombyx mori]
BGIBMGA007627	0.307016	203.633	62.5185	0	0	no hit
BGIBMGA010232	0.307106	2293.94	704.483	0	0	gb|ABD36262.1| larval cuticle protein [Bombyx mori]
BGIBMGA006854	0.30907	134.587	41.5968	0	0	no hit
BGIBMGA013991	0.311323	20.9574	6.52453	2.582e-11	2.921e-10	gb|AAD09279.1| immune-related Hdd1 [Hyphantria cunea]
BGIBMGA010141	0.314124	41.5097	13.0392	4.206e-13	5.385e-12	ref|XP_975674.1| PREDICTED: hypothetical protein [Tribolium castaneum]
BGIBMGA010944	0.315599	29.2191	9.22151	0	0	ref|XP_969398.1| PREDICTED: similar to CG30424-TA [Tribolium castaneum]
BGIBMGA009101	0.3164	54.7406	17.3199	0	0	ref|XP_967856.1| PREDICTED: similar to CG13868-TA [Tribolium castaneum]
BGIBMGA000623	0.318434	6.5405	2.08272	0	0	dbj|BAB85197.1| Titin-like protein [Bombyx mori]
BGIBMGA000250	0.318801	906.387	288.957	0	0	gb|EAT39210.1| adult cuticle protein, putative [Aedes aegypti]
BGIBMGA009966	0.32019	20.5262	6.5723	0	0	gb|EAT42562.1| d-lactate dehydrognease 2, putative [Aedes aegypti]
BGIBMGA000436	0.321498	251.051	80.7122	0	0	ref|NP_001036867.1| cuticle protein [Bombyx mori] dbj|BAB32482.1| cuticle protein [Bombyx mori] dbj|BAB32483.1| cuticle protein [Bombyx mori]
BGIBMGA008579	0.321772	19.2295	6.18752	0	0	ref|NP_001037476.1| p260 [Bombyx mori] gb|AAB53257.1| p260 [Bombyx mori]
BGIBMGA013496	0.32234	9.0735	2.92475	1.489e-09	1.471e-08	gb|EAT43374.1| conserved hypothetical protein [Aedes aegypti]
BGIBMGA012213	0.32275	129.677	41.8531	0	0	ref|XP_974019.1| PREDICTED: similar to CG30045-TA [Tribolium castaneum]
BGIBMGA011559	0.322761	79.7229	25.7314	0	0	gb|EAT48064.1| conserved hypothetical protein [Aedes aegypti]
BGIBMGA010975	0.323525	29.8248	9.64909	5.929e-14	7.983e-13	ref|XP_625206.1| PREDICTED: similar to FRG1 protein homolog [Apis mellifera]
BGIBMGA009277	0.324179	26.8217	8.69501	3.555e-06	2.366e-05	ref|XP_001090056.1| PREDICTED: similar to CG30327-TA [Macaca mulatta]
BGIBMGA008594	0.324447	10.6739	3.46312	9.542e-05	0.0005036	no hit
BGIBMGA011034	0.32556	15.795	5.14221	1.993e-11	2.273e-10	dbj|BAB85498.1| 18 wheeler [Bombyx mori]
BGIBMGA001098	0.32712	18.8222	6.15712	3.553e-15	5.134e-14	gb|EAT44706.1| arylsulfatase b [Aedes aegypti]
BGIBMGA013261	0.327128	125.071	40.9141	0	0	gb|ABF51353.1| phosphatidylethanolamine binding protein isoform 1 [Bombyx mori]
BGIBMGA003703	0.328196	7.847	2.57536	2.22e-16	3.425e-15	ref|XP_971414.1| PREDICTED: similar to CG4329-TA, isoform A [Tribolium castaneum]
BGIBMGA012834	0.330409	8.29354	2.74026	2.232e-05	0.0001306	ref|XP_972967.1| PREDICTED: similar to CG3187-PC, isoform C [Tribolium castaneum]
BGIBMGA014356	0.330986	34.6719	11.4759	3.198e-07	2.451e-06	no hit
BGIBMGA008174	0.33243	21.4968	7.14616	1.232e-10	1.331e-09	ref|NP_001040473.1| insulin-related peptide binding protein [Bombyx mori] gb|ABF51461.1| insulin-related peptide binding protein [Bombyx mori]
BGIBMGA012351	0.332735	19.2037	6.38973	1.229e-11	1.432e-10	ref|XP_392138.3| PREDICTED: similar to Cellular retinaldehyde binding protein CG10546-TA [Apis mellifera]
BGIBMGA003129	0.333769	47.9313	15.998	0	0	ref|XP_974607.1| PREDICTED: similar to CG5958-TA [Tribolium castaneum]
BGIBMGA001813	0.334212	15.8784	5.30676	1.249e-07	1.005e-06	ref|XP_309435.3| ENSANGP00000011164 [Anopheles gambiae str. PEST] gb|EAA05268.3| ENSANGP00000011164 [Anopheles gambiae str. PEST]
BGIBMGA008609	0.334722	17.9793	6.01808	1.188e-11	1.387e-10	ref|XP_001120762.1| PREDICTED: hypothetical protein [Apis mellifera]
BGIBMGA003746	0.334792	8.47665	2.83792	5.034e-07	3.756e-06	emb|CAA82996.1| STARP antigen [Plasmodium reichenowi]
BGIBMGA013215	0.335014	15.579	5.21919	0	0	ref|XP_967340.1| PREDICTED: similar to Glucose dehydrogenase [Tribolium castaneum]
BGIBMGA008176	0.336412	20.3806	6.85628	2.919e-10	3.067e-09	sp|P31420|OMBP_MANSE Ommochrome-binding protein precursor (OBP) (YCP) gb|AAA29324.1| ommochrome-binding protein
BGIBMGA008663	0.337592	189.815	64.0799	0	0	no hit
BGIBMGA004327	0.337592	16.6729	5.62864	7.117e-13	9.002e-12	gb|EAT44654.1| phenylalanyl-tRNA synthetase mitochondrial [Aedes aegypti]
BGIBMGA013342	0.337924	38.0661	12.8634	0	0	sp|Q25490|APLP_MANSE Apolipophorins precursor [Contains: Apolipophorin-2 (Apolipophorin II) (apoLp-2); Apolipophorin-1 (Apolipophorin I) (apoLp-1)] gb|AAB53254.1| apolipophorin precursor protein
BGIBMGA003158	0.339779	65.0157	22.0909	0	0	ref|XP_967508.1| PREDICTED: similar to CG8674-TA [Tribolium castaneum]
BGIBMGA002690	0.339865	22.0589	7.49706	5.418e-05	0.000298	no hit
BGIBMGA012885	0.340126	73.7289	25.0771	0	0	ref|XP_312380.2| ENSANGP00000012173 [Anopheles gambiae str. PEST] gb|EAA08040.2| ENSANGP00000012173 [Anopheles gambiae str. PEST]
BGIBMGA008934	0.340833	6.18961	2.10963	8.021e-06	5.048e-05	ref|XP_971416.1| PREDICTED: similar to CG14590-TA [Tribolium castaneum]
BGIBMGA012521	0.341331	36.6763	12.5187	0	0	ref|XP_001358490.1| GA21107-TA [Drosophila pseudoobscura] gb|EAL27629.1| GA21107-TA [Drosophila pseudoobscura]
BGIBMGA007782	0.341759	7.10439	2.42799	4.687e-07	3.504e-06	ref|NP_650693.1| CG7175-TA [Drosophila melanogaster] gb|AAF55513.1| CG7175-TA [Drosophila melanogaster] gb|AAL28649.1| LD08952p [Drosophila melanogaster]
BGIBMGA011552	0.34316	33.5976	11.5294	4.081e-11	4.573e-10	ref|NP_001036943.1| hypothetical protein LOC692489 [Bombyx mori] dbj|BAE43408.1| hypothetical protein [Bombyx mori]
BGIBMGA006021	0.343238	16.7974	5.76551	1.897e-06	1.317e-05	ref|XP_975965.1| PREDICTED: similar to CG3625-PB, isoform B isoform 2 [Tribolium castaneum]
BGIBMGA009133	0.34386	105.31	36.212	0	0	ref|NP_001036888.1| beta-tubulin [Bombyx mori] dbj|BAB86854.1| beta-tubulin [Bombyx mori]
BGIBMGA011998	0.344444	260.133	89.6013	0	0	gb|EAT45440.1| pupal cuticle protein 78E, putative [Aedes aegypti]
BGIBMGA011729	0.344803	1846.03	636.517	0	0	gb|AAF16706.1|AF117584_1 putative cuticle protein [Manduca sexta]
BGIBMGA007367	0.345094	15.594	5.38139	2.003e-05	0.0001183	ref|XP_972639.1| PREDICTED: similar to Nucleoside diphosphate kinase 6 (NDK 6) (NDP kinase 6) (nm23-M6) [Tribolium castaneum]
BGIBMGA007400	0.34648	13.4921	4.67474	4.223e-08	3.622e-07	ref|XP_974160.1| PREDICTED: hypothetical protein [Tribolium castaneum]
BGIBMGA007103	0.34692	13.2013	4.57978	1.826e-06	1.27e-05	ref|NP_956337.1| hydroxyacylglutathione hydrolase [Danio rerio] gb|AAQ97789.1| hydroxyacyl glutathione hydrolase [Danio rerio] gb|AAH60913.1| Hydroxyacylglutathione hydrolase [Danio rerio] gb|AAH66607.1| Hagh protein [Danio rerio]
BGIBMGA011764	0.349336	12217.3	4267.93	0	0	gb|AAQ09929.1| CG13068 [Drosophila yakuba]
BGIBMGA010660	0.35468	93.1	33.0207	0	0	ref|XP_001120792.1| PREDICTED: hypothetical protein [Apis mellifera]
BGIBMGA007060	0.356993	11.6094	4.14447	6.844e-06	4.363e-05	ref|XP_970998.1| PREDICTED: similar to CG10610-TA [Tribolium castaneum]
BGIBMGA001103	0.357418	140.814	50.3294	0	0	ref|XP_309305.3| ENSANGP00000018509 [Anopheles gambiae str. PEST] gb|EAA05241.3| ENSANGP00000018509 [Anopheles gambiae str. PEST]
BGIBMGA014436	0.358775	77.8206	27.92	0	0	gb|AAV91016.1| hemolymph proteinase 18 [Manduca sexta]
BGIBMGA002289	0.360546	14.7299	5.31081	1.55e-06	1.095e-05	ref|NP_001037056.1| lipopolysaccharide binding protein [Bombyx mori] emb|CAB38429.1| lipopolysaccharide binding protein [Bombyx mori]
BGIBMGA003461	0.361792	5.0316	1.82039	3.992e-06	2.639e-05	ref|XP_625051.1| PREDICTED: similar to CG31728-TA [Apis mellifera]
BGIBMGA010493	0.362135	7.55343	2.73536	1.179e-09	1.172e-08	ref|XP_310183.3| ENSANGP00000011180 [Anopheles gambiae str. PEST] gb|EAA05935.3| ENSANGP00000011180 [Anopheles gambiae str. PEST]
BGIBMGA007860	0.362598	16.9013	6.12839	7.287e-05	0.0003919	ref|NP_001040453.1| glutathione transferase zeta [Bombyx mori] gb|ABF51419.1| glutathione transferase zeta [Bombyx mori]
BGIBMGA004985	0.363257	10.4002	3.77795	1.032e-05	6.414e-05	ref|XP_624984.1| PREDICTED: similar to DNA-directed RNA polymerase III 39 kDa polypeptide (RNA polymerase III C39 subunit) [Apis mellifera]
BGIBMGA004693	0.363917	39.7626	14.4703	0	0	no hit
BGIBMGA007324	0.363951	74.5385	27.1284	0	0	gb|EAT34091.1| homogentisate 1,2-dioxygenase [Aedes aegypti]
BGIBMGA013473	0.366008	11.495	4.20727	2.327e-06	1.594e-05	ref|XP_971832.1| PREDICTED: similar to heterogeneous nuclear ribonucleoprotein H1 [Tribolium castaneum]
BGIBMGA000068	0.368968	29.3607	10.8332	0	0	gb|AAK56551.1| ecdysone oxidase [Spodoptera littoralis] gb|AAK56552.1| ecdysone oxidase [Spodoptera littoralis]
BGIBMGA001747	0.369743	13.1755	4.87157	1.551e-05	9.326e-05	ref|NP_651295.1| CG13636-TA, isoform A [Drosophila melanogaster] gb|AAF56346.2| CG13636-TA, isoform A [Drosophila melanogaster] gb|AAO24974.1| RE05274p [Drosophila melanogaster]
BGIBMGA013102	0.370233	62.0225	22.9628	0	0	ref|XP_001237126.1| ENSANGP00000021425 [Anopheles gambiae str. PEST] gb|EAU77672.1| ENSANGP00000021425 [Anopheles gambiae str. PEST]
BGIBMGA010652	0.371747	6.99324	2.59972	1.884e-07	1.481e-06	gb|EAT47224.1| hypothetical protein AaeL_AAEL001671 [Aedes aegypti]
BGIBMGA010528	0.372482	26.4439	9.84987	0	0	ref|XP_315020.3| ENSANGP00000022208 [Anopheles gambiae str. PEST] gb|EAA10362.4| ENSANGP00000022208 [Anopheles gambiae str. PEST]
BGIBMGA004945	0.373193	21.5561	8.04457	5.079e-11	5.648e-10	ref|XP_971273.1| PREDICTED: similar to CG15669-TA, isoform A [Tribolium castaneum]
BGIBMGA011492	0.37324	34.5375	12.8908	2.641e-08	2.308e-07	gb|AAR15418.1| cuticle protein 16.4 [Antheraea pernyi]
BGIBMGA010864	0.377799	10.6452	4.02173	2.291e-08	2.02e-07	ref|XP_966648.1| PREDICTED: similar to CG31739-TA [Tribolium castaneum]
BGIBMGA004865	0.378085	132.097	49.9437	0	0	ref|NP_001036872.1| Bombyrin [Bombyx mori] dbj|BAB47155.1| Bombyrin [Bombyx mori]
BGIBMGA002461	0.378392	51.4759	19.4781	4.663e-15	6.698e-14	gb|ABF18364.1| ribulose-5-phosphate-3-epimerase [Aedes aegypti]
BGIBMGA002653	0.380442	57.8624	22.0133	4.219e-15	6.078e-14	ref|XP_968604.1| PREDICTED: similar to CG18304-TA [Tribolium castaneum]
BGIBMGA013551	0.380488	25.8283	9.82734	4.963e-06	3.234e-05	ref|XP_974541.1| PREDICTED: similar to CG6884-TA [Tribolium castaneum]
BGIBMGA008728	0.380618	26.4329	10.0609	3.02e-06	2.032e-05	no hit
BGIBMGA012031	0.381283	17.6497	6.72955	4.508e-14	6.109e-13	ref|NP_001040174.1| carboxylesterase [Bombyx mori] gb|ABD36195.1| carboxylesterase [Bombyx mori]
BGIBMGA003991	0.381481	74.568	28.4463	2.442e-15	3.565e-14	ref|XP_001120572.1| PREDICTED: similar to Bis(5-nucleosyl)-tetraphosphatase [Asymmetrical] (Diadenosine 5,5-P1,P4-tetraphosphate asymmetrical hydrolase) (Diadenosine tetraphosphatase) (Ap4A hydrolase) (Ap4Aase) (Nucleoside diphosphate-linked moiety X motif 2) (Nudix motif 2)... [Apis mellifera]
BGIBMGA001938	0.381481	19.6158	7.48307	2.183e-08	1.928e-07	ref|XP_969126.1| PREDICTED: similar to CG16840-TA [Tribolium castaneum]
BGIBMGA011731	0.381756	2259.25	862.484	0	0	ref|XP_976257.1| PREDICTED: hypothetical protein [Tribolium castaneum]
BGIBMGA011130	0.382068	11.3103	4.32132	2.351e-11	2.669e-10	ref|XP_972658.1| PREDICTED: similar to CG7706-TA [Tribolium castaneum]
BGIBMGA001236	0.385864	110.552	42.658	0	0	ref|NP_610363.1| CG14757-TA [Drosophila melanogaster] gb|AAF59116.2| CG14757-TA [Drosophila melanogaster] gb|AAY55083.1| IP07694p [Drosophila melanogaster]
BGIBMGA014026	0.386176	23.037	8.89634	2.734e-06	1.849e-05	gb|ABC96701.1| yellow8 [Bombyx mori]
BGIBMGA007360	0.386433	11.183	4.32147	7.386e-06	4.686e-05	ref|NP_001040414.1| 3-hydroxyacyl-CoA dehydrogenase [Bombyx mori] gb|ABF51342.1| 3-hydroxyacyl-CoA dehydrogenase [Bombyx mori]
BGIBMGA004266	0.386958	74.2086	28.7156	0	0	ref|XP_968458.1| PREDICTED: similar to CG15013-TA, isoform A [Tribolium castaneum]
BGIBMGA003007	0.387124	17.9194	6.93703	2.766e-12	3.357e-11	ref|XP_969039.1| PREDICTED: similar to KDEL (Lys-Asp-Glu-Leu) containing 1 [Tribolium castaneum]
BGIBMGA006628	0.388057	14.2705	5.53777	3.595e-07	2.731e-06	ref|XP_623847.2| PREDICTED: similar to CG3773-TA [Apis mellifera]
BGIBMGA008265	0.38823	9.98015	3.8746	5.888e-07	4.344e-06	ref|XP_541675.2| PREDICTED: similar to zinc finger protein 567 isoform 1 [Canis familiaris]
BGIBMGA011574	0.388489	76.9625	29.8991	0	0	ref|NP_001040294.1| protease inhibitor 1 [Bombyx mori] gb|ABD36383.1| protease inhibitor 1 [Bombyx mori]
BGIBMGA010634	0.389076	24.4815	9.52517	7.904e-11	8.639e-10	ref|XP_629771.1| hypothetical protein DDBDRAFT_0184166 [Dictyostelium discoideum AX4] gb|EAL61366.1| hypothetical protein DDBDRAFT_0184166 [Dictyostelium discoideum AX4]
BGIBMGA002715	0.389622	7.07635	2.7571	1.155e-05	7.116e-05	ref|XP_844668.1| nucleoporin (NUP54/57), putative [Trypanosoma brucei TREU927] gb|AAX80565.1| nucleoporin (NUP54/57), putative [Trypanosoma brucei] gb|AAZ11109.1| nucleoporin (NUP54/57), putative [Trypanosoma brucei]
BGIBMGA005460	0.392355	23.1438	9.08056	3.079e-10	3.225e-09	ref|NP_001040360.1| cell division protein [Bombyx mori] gb|ABF51252.1| cell division protein [Bombyx mori]
BGIBMGA005826	0.393836	55.1386	21.7155	0	0	ref|NP_001040426.1| alcohol dehydrogenase [Bombyx mori] gb|ABF51365.1| alcohol dehydrogenase [Bombyx mori]
BGIBMGA009775	0.395528	63.5702	25.1438	0	0	gb|AAS98675.1| pupal cuticle protein [Manduca sexta]
BGIBMGA008673	0.396391	13.5251	5.36122	2.197e-11	2.498e-10	ref|XP_970121.1| PREDICTED: similar to CG7432-TA [Tribolium castaneum]
BGIBMGA011798	0.396467	19.8038	7.85155	2.376e-08	2.09e-07	ref|XP_974433.1| PREDICTED: similar to CG12818-TA [Tribolium castaneum]
BGIBMGA004265	0.396659	24.1187	9.56691	2.822e-05	0.0001626	ref|XP_967994.1| PREDICTED: similar to Guanine nucleotide exchange factor MSS4 (Rab-interacting factor) [Tribolium castaneum]
BGIBMGA013746	0.397145	376.425	149.495	0	0	ref|NP_001036832.1| prophenoloxidase activating enzyme [Bombyx mori] dbj|BAA76308.1| prophenoloxidase activating enzyme [Bombyx mori]
BGIBMGA011761	0.397421	587.46	233.469	0	0	ref|NP_649112.1| CG14095-TA [Drosophila melanogaster] gb|AAF49161.1| CG14095-TA [Drosophila melanogaster]
BGIBMGA005937	0.398185	18.8476	7.50485	7.698e-05	0.0004114	ref|XP_317011.3| ENSANGP00000019155 [Anopheles gambiae str. PEST] gb|EAA12719.3| ENSANGP00000019155 [Anopheles gambiae str. PEST]
BGIBMGA008034	0.399414	13.0044	5.19415	3.457e-06	2.304e-05	ref|XP_971319.1| PREDICTED: similar to CG10244-TA [Tribolium castaneum]
BGIBMGA005865	0.400555	11.2933	4.5236	4.411e-05	0.0002465	sp|O18638|OAF_DROVI Out at first protein gb|AAB71531.1| out at first [Drosophila virilis]
BGIBMGA006112	0.401524	5.43613	2.18274	2.026e-08	1.797e-07	gb|EAT47384.1| conserved hypothetical protein [Aedes aegypti]
BGIBMGA005222	0.402609	32.5111	13.0893	2.978e-13	3.867e-12	ref|XP_969280.1| PREDICTED: similar to CG5792-TA, isoform A [Tribolium castaneum]
BGIBMGA006919	0.403234	55.1417	22.235	1.739e-13	2.288e-12	ref|XP_967683.1| PREDICTED: similar to CG3109-TA [Tribolium castaneum] ref|XP_969519.1| PREDICTED: similar to CG3109-TA [Tribolium castaneum]
BGIBMGA012250	0.40327	12.0593	4.86318	4.07e-07	3.071e-06	no hit
BGIBMGA000882	0.403408	57.2195	23.0828	7.246e-11	7.943e-10	gb|ABD36141.1| ribosomal protein L27 [Bombyx mori]
BGIBMGA003141	0.404593	32.0094	12.9508	6.866e-11	7.532e-10	gb|EAT33071.1| protease S51 alpha-aspartyl dipeptidase [Aedes aegypti]
BGIBMGA010240	0.40474	5.32489	2.15519	6.894e-05	0.0003717	dbj|BAB13481.1| chitinase precursor [Bombyx mori]
BGIBMGA001149	0.409268	104.37	42.7153	0	0	gb|ABD36275.1| yellow protein [Bombyx mori]
BGIBMGA003156	0.409345	15.2287	6.23378	1.541e-08	1.387e-07	ref|XP_974629.1| PREDICTED: similar to alpha-methylacyl-CoA racemase isoform 1 [Tribolium castaneum]
BGIBMGA002558	0.410826	21.0957	8.66665	7.475e-06	4.738e-05	ref|XP_969580.1| PREDICTED: similar to CG9236-TA [Tribolium castaneum]
BGIBMGA011736	0.410826	7.88458	3.23919	6.156e-05	0.0003359	ref|NP_001080101.1| polymerase (DNA directed), delta 2, regulatory subunit 50kDa [Xenopus laevis] sp|O93610|DPOD2_XENLA DNA polymerase subunit delta 2 (XlCDC1) emb|CAA09373.1| XlCdc1 [Xenopus laevis] gb|AAH47262.1| Pold2-prov protein [Xenopus laevis]
BGIBMGA005854	0.410826	21.4251	8.80199	0	0	ref|XP_624022.1| PREDICTED: similar to CG16857-TA [Apis mellifera]
BGIBMGA007837	0.41161	28.9784	11.9278	0	0	ref|NP_523569.2| metabotropic GABA-B receptor subtype 1 CG15274-TA [Drosophila melanogaster] gb|AAF53431.2| CG15274-TA [Drosophila melanogaster]
BGIBMGA001906	0.41176	8.80711	3.62641	5.334e-07	3.962e-06	ref|XP_393459.3| PREDICTED: similar to thrombospondin repeat protein 1 [Apis mellifera]
BGIBMGA014178	0.412156	52.3711	21.5851	0	0	gb|AAC06038.1| beta-glucosidase precursor [Spodoptera frugiperda]
BGIBMGA007553	0.41249	1422.13	586.613	0	0	ref|NP_001091747.1| C-type lectin [Bombyx mori] gb|ABI79325.1| C-type lectin [Bombyx mori]
BGIBMGA014048	0.413595	8.03747	3.32426	5.041e-07	3.759e-06	ref|XP_974834.1| PREDICTED: similar to CG8378-TA [Tribolium castaneum]
BGIBMGA005434	0.415391	20.9909	8.7194	6.667e-06	4.256e-05	ref|NP_001036939.1| Replication protein A middle subunit [Bombyx mori] dbj|BAD69790.1| Replication protein A middle subunit [Bombyx mori]
BGIBMGA003142	0.415391	7.54359	3.13354	6.667e-06	4.256e-05	ref|XP_968085.1| PREDICTED: similar to CG6197-TA [Tribolium castaneum]
BGIBMGA005490	0.417046	35.9053	14.9741	0	0	ref|XP_001354667.1| GA21972-TA [Drosophila pseudoobscura] gb|EAL31722.1| GA21972-TA [Drosophila pseudoobscura]
BGIBMGA013006	0.417629	20.2128	8.44146	0	0	ref|XP_972797.1| PREDICTED: similar to CG9518-TA [Tribolium castaneum]
BGIBMGA005057	0.418295	6.34491	2.65405	1.799e-05	0.000107	ref|XP_321157.3| ENSANGP00000020227 [Anopheles gambiae str. PEST] gb|EAA01039.3| ENSANGP00000020227 [Anopheles gambiae str. PEST]
BGIBMGA005207	0.418941	8.65559	3.62618	2.085e-06	1.435e-05	gb|EAT33077.1| AMP dependent coa ligase [Aedes aegypti]
BGIBMGA008459	0.418941	19.8861	8.33109	1.94e-11	2.22e-10	ref|XP_624146.2| PREDICTED: similar to crooked neck CG3193-TA [Apis mellifera]
BGIBMGA001475	0.420058	8.25996	3.46966	6.935e-07	5.083e-06	ref|XP_624119.1| PREDICTED: similar to F-box and leucine-rich repeat protein 2 isoform 2 [Apis mellifera]
BGIBMGA010179	0.420114	39.7999	16.7205	1.689e-08	1.515e-07	ref|NP_001036943.1| hypothetical protein LOC692489 [Bombyx mori] dbj|BAE43408.1| hypothetical protein [Bombyx mori]
BGIBMGA005918	0.420306	16.9744	7.13443	5.105e-11	5.673e-10	ref|XP_969116.1| PREDICTED: similar to Nucleolar protein 10 [Tribolium castaneum]
BGIBMGA004341	0.421451	14.2721	6.01497	1.594e-08	1.433e-07	ref|XP_798545.2| PREDICTED: similar to RDH13 [Strongylocentrotus purpuratus]
BGIBMGA006210	0.421781	5.88409	2.4818	4.873e-05	0.0002698	ref|XP_393771.3| PREDICTED: similar to anaphase-promoting complex subunit 5 [Apis mellifera]
BGIBMGA008597	0.423524	9.45635	4.00499	4.227e-08	3.623e-07	ref|XP_972770.1| PREDICTED: similar to insulin receptor [Tribolium castaneum]
BGIBMGA012153	0.42452	99.3979	42.1964	4.771e-09	4.493e-08	ref|NP_001091812.1| H+ transporting ATP synthase subunit e [Bombyx mori] gb|ABF51335.1| H+ transporting ATP synthase subunit e [Bombyx mori]
BGIBMGA012537	0.425952	64.7513	27.581	8.882e-16	1.329e-14	ref|NP_001091811.1| mitochondrial ribosomal protein L32 [Bombyx mori] gb|ABD36323.1| mitochondrial ribosomal protein L32 [Bombyx mori]
BGIBMGA006602	0.426042	5.67988	2.41987	0.0001325	0.0006793	ref|XP_971302.1| PREDICTED: similar to poly(A)-specific ribonuclease (PARN)-like domain containing 1 [Tribolium castaneum]
BGIBMGA011733	0.426292	7.80767	3.32835	1.647e-06	1.159e-05	ref|XP_972562.1| PREDICTED: similar to CG7510-TA [Tribolium castaneum]
BGIBMGA004639	0.426476	32.2518	13.7546	0	0	ref|NP_001079217.1| frizzled-5 [Xenopus laevis] sp|P58421|FZD5_XENLA Frizzled-5 precursor (Fz-5) (Xfz5) gb|AAK51688.1|AF300716_1 frizzled-5 [Xenopus laevis]
BGIBMGA006542	0.426574	13.552	5.78093	1.261e-08	1.143e-07	ref|NP_001090836.1| fusion (involved in t(12;16) in malignant liposarcoma) [Xenopus tropicalis] emb|CAJ83479.1| fusion (involved in t(12;16) in malignant liposarcoma) [Xenopus tropicalis]
BGIBMGA008021	0.42741	20.4445	8.73817	6.117e-08	5.12e-07	gb|EAT33580.1| caspase-8 [Aedes aegypti]
BGIBMGA007501	0.428753	19.6692	8.43323	5.764e-08	4.841e-07	gb|EAT36834.1| endoplasmic reticulum-resident kdel protein [Aedes aegypti]
BGIBMGA007424	0.430506	35.8337	15.4266	0	0	ref|XP_967443.1| PREDICTED: similar to CG5112-TA [Tribolium castaneum]
BGIBMGA012739	0.431048	42.2957	18.2315	0	0	ref|XP_967241.1| PREDICTED: similar to Peroxidase precursor (DmPO) [Tribolium castaneum]
BGIBMGA007866	0.431367	7.10507	3.0649	6.691e-05	0.0003617	ref|XP_969398.1| PREDICTED: similar to CG30424-TA [Tribolium castaneum]
BGIBMGA006826	0.433241	1452.79	629.407	0	0	ref|NP_609157.3| CG14534-TA [Drosophila melanogaster] gb|AAL48087.1| RE71854p [Drosophila melanogaster] gb|AAF52571.2| CG14534-TA [Drosophila melanogaster]
BGIBMGA010616	0.43404	52.094	22.6109	0	0	ref|NP_001040408.1| WW domain binding protein 4 [Bombyx mori] gb|ABF51332.1| WW domain binding protein 4 [Bombyx mori]
BGIBMGA009047	0.434874	112.788	49.0488	0	0	gb|AAK57342.1| thrombin inhibitor infestin precursor [Triatoma infestans]
BGIBMGA012462	0.434874	8.50822	3.70001	3.671e-06	2.439e-05	sp|Q8IU29|MOCOS_BOMMO Molybdenum cofactor sulfurase (MoCo sulfurase) (MOS) (Protein organdy) dbj|BAC22952.1| molybdenum cofactor sulfurase [Bombyx mori]
BGIBMGA005459	0.435429	24.5345	10.683	1.092e-11	1.28e-10	ref|XP_001353377.1| GA10764-TA [Drosophila pseudoobscura] gb|EAL30884.1| GA10764-TA [Drosophila pseudoobscura]
BGIBMGA013784	0.435475	28.3399	12.3413	1.526e-09	1.505e-08	ref|NP_001091746.1| hypothetical protein LOC767623 [Bombyx mori] gb|ABI73987.1| unknown [Bombyx mori]
BGIBMGA003330	0.436564	13.8273	6.03651	3.452e-06	2.302e-05	gb|AAV90657.1| salivary purine nucleosidase [Aedes albopictus]
BGIBMGA006502	0.437119	35.5725	15.5494	8.882e-16	1.329e-14	dbj|BAE32033.1| unnamed protein product [Mus musculus]
BGIBMGA003341	0.437266	473.323	206.968	0	0	ref|XP_001074633.1| PREDICTED: similar to zinc finger protein 420 [Rattus norvegicus]
BGIBMGA000414	0.438557	9.43179	4.13637	5.641e-06	3.637e-05	ref|NP_001071920.1| zinc finger protein [Ciona intestinalis] dbj|BAE93315.1| zinc finger protein [Ciona intestinalis]
BGIBMGA003046	0.439044	53.3355	23.4166	0	0	ref|XP_554755.2| ENSANGP00000025541 [Anopheles gambiae str. PEST] gb|EAL39479.2| ENSANGP00000025541 [Anopheles gambiae str. PEST]
BGIBMGA007663	0.439355	22.4553	9.86587	1.71e-05	0.0001022	ref|XP_971506.1| PREDICTED: similar to CG1738-TA [Tribolium castaneum]
BGIBMGA001278	0.440203	31.586	13.9043	1.304e-11	1.513e-10	ref|XP_394309.3| PREDICTED: similar to Adenosine deaminase CG11994-TA [Apis mellifera]
BGIBMGA011070	0.441399	34.0886	15.0467	9.919e-09	9.042e-08	ref|XP_001121054.1| PREDICTED: similar to Ngg1 interacting factor 3 like 1 binding protein 1 [Apis mellifera]
BGIBMGA003017	0.441888	6.63462	2.93176	4.979e-06	3.243e-05	ref|XP_973695.1| PREDICTED: similar to CG16854-TA [Tribolium castaneum]
BGIBMGA013492	0.442428	14.9368	6.60847	3.761e-13	4.846e-12	ref|XP_001120678.1| PREDICTED: similar to CG5195-TA [Apis mellifera]
BGIBMGA008773	0.442428	7.92458	3.50605	4.895e-05	0.0002709	ref|XP_395247.3| PREDICTED: similar to zinc finger protein 484 isoform b, partial [Apis mellifera]
BGIBMGA003537	0.443153	18.0787	8.01162	8.565e-05	0.0004544	ref|XP_968935.1| PREDICTED: similar to CG4306-TA [Tribolium castaneum]
BGIBMGA002439	0.44335	31.7103	14.0588	6.883e-15	9.791e-14	ref|XP_970427.1| PREDICTED: similar to CG12128-TA, isoform A [Tribolium castaneum]
BGIBMGA011743	0.44335	13.8683	6.1485	1.611e-09	1.584e-08	ref|XP_537076.2| PREDICTED: similar to glomulin isoform FAP68 [Canis familiaris]
BGIBMGA010949	0.445177	78.47	34.9331	0	0	no hit
BGIBMGA013958	0.445544	9.52169	4.24233	2.468e-05	0.0001438	ref|NP_001037205.1| serpin-5 [Bombyx mori] gb|AAS68506.1| serpin-5 [Bombyx mori]
BGIBMGA001536	0.445617	15.4259	6.87405	1.343e-07	1.074e-06	gb|EAT37751.1| aliphatic nitrilase, putative [Aedes aegypti]
BGIBMGA004316	0.446503	15.0996	6.74201	1.328e-05	8.071e-05	ref|NP_572824.1| CG4004-TA, isoform A [Drosophila melanogaster] gb|AAF48198.2| CG4004-TA, isoform A [Drosophila melanogaster]
BGIBMGA012152	0.446723	36.7127	16.4004	7.641e-13	9.64e-12	ref|XP_969456.1| PREDICTED: similar to CG6084-TA, isoform A [Tribolium castaneum]
BGIBMGA004340	0.447288	1124.54	502.993	0	0	ref|NP_001040277.1| salivary cysteine-rich peptide [Bombyx mori] gb|ABD36350.1| salivary cysteine-rich peptide [Bombyx mori]
BGIBMGA011526	0.447633	48.9883	21.9288	1.259e-13	1.665e-12	ref|XP_001134569.1| cyclin [Dictyostelium discoideum AX4] gb|EAS66885.1| cyclin [Dictyostelium discoideum AX4]
BGIBMGA002398	0.448174	22.5712	10.1158	1.246e-05	7.635e-05	ref|XP_975254.1| PREDICTED: similar to divalent cation tolerant protein CUTA [Tribolium castaneum]
BGIBMGA001476	0.450122	11.6396	5.23924	3.788e-05	0.0002137	ref|XP_970349.1| PREDICTED: hypothetical protein [Tribolium castaneum]
BGIBMGA002713	0.45129	269.842	121.777	0	0	ref|NP_001091821.1| ATPase inhibitor-like protein [Bombyx mori] gb|ABJ97186.1| ATPase inhibitor-like protein [Bombyx mori]
BGIBMGA007450	0.451908	32.0943	14.5037	3.551e-05	0.0002016	gb|ABD36234.1| ribosomal protein L41 [Bombyx mori]
BGIBMGA005530	0.453408	74.9912	34.0016	8.057e-09	7.391e-08	gb|ABD36232.1| ribosomal protein S33 [Bombyx mori]
BGIBMGA013026	0.453734	14.4116	6.53905	2.992e-06	2.014e-05	ref|XP_973033.1| PREDICTED: similar to CG15786-TA [Tribolium castaneum]
BGIBMGA010436	0.454071	6.81429	3.09417	1.388e-08	1.256e-07	gb|EAT40381.1| f-spondin [Aedes aegypti]
BGIBMGA000922	0.454071	30.0656	13.6519	1.179e-11	1.378e-10	gb|EAT38742.1| conserved hypothetical protein [Aedes aegypti]
BGIBMGA009544	0.454071	20.866	9.47463	1.044e-14	1.476e-13	gb|AAM14416.1| putative integumental esterase [Antheraea polyphemus]
BGIBMGA012923	0.455069	16.381	7.45448	2.805e-06	1.894e-05	ref|XP_001121433.1| PREDICTED: similar to CG9649-TA [Apis mellifera]
BGIBMGA003943	0.455797	88.4308	40.3064	0	0	gb|ABF14737.1| cytochrome P450 [Bombyx mori]
BGIBMGA002677	0.456158	405.023	184.755	0	0	ref|XP_971831.1| PREDICTED: similar to CG2765-TA [Tribolium castaneum]
BGIBMGA005325	0.456158	8.57111	3.90978	0.0001902	0.0009488	ref|XP_867217.1| PREDICTED: similar to high-mobility group 20A isoform 3 [Canis familiaris]
BGIBMGA013005	0.458621	95.1192	43.6237	0	0	ref|XP_972532.1| PREDICTED: similar to CG9521-TA [Tribolium castaneum]
BGIBMGA010155	0.461545	11.0845	5.11598	1.289e-05	7.855e-05	ref|XP_392195.3| PREDICTED: similar to transcription elongation factor B polypeptide 3 binding protein 1 isoform 1 [Apis mellifera]
BGIBMGA013150	0.461745	9.76583	4.50933	4.461e-05	0.0002491	ref|NP_001005810.1| RAD9 homolog A [Xenopus tropicalis] gb|AAH75359.1| RAD9 homolog A (S. pombe) [Xenopus tropicalis]
BGIBMGA004735	0.462085	668.542	308.923	0	0	pdb|1SEK| Chain , The Structure Of Active Serpin K From Manduca Sexta And A Model For Serpin-Protease Complex Formation
BGIBMGA007475	0.462091	13.3254	6.15755	1.635e-07	1.295e-06	ref|NP_608573.1| CG4749-TA [Drosophila melanogaster] gb|AAF51412.1| CG4749-TA [Drosophila melanogaster] gb|AAL13914.1| LD40271p [Drosophila melanogaster]
BGIBMGA000232	0.464549	80.08	37.2011	0	0	ref|NP_001040396.1| calcyphosphine isoform 2 [Bombyx mori] gb|ABF51311.1| calcyphosphine isoform 2 [Bombyx mori]
BGIBMGA001144	0.464918	8.51481	3.95869	1.344e-07	1.074e-06	ref|NP_573366.1| CG7884-TA [Drosophila melanogaster] gb|AAM12260.1| RE23942p [Drosophila melanogaster] gb|AAF48937.2| CG7884-TA [Drosophila melanogaster]
BGIBMGA000249	0.465624	5422.77	2524.97	0	0	ref|NP_647667.1| CG13935-TA [Drosophila melanogaster] gb|AAF47579.2| CG13935-TA [Drosophila melanogaster] gb|AAQ23535.1| RH05746p [Drosophila melanogaster]
BGIBMGA013737	0.467607	15.4886	7.24255	2.716e-09	2.623e-08	gb|AAV91013.1| hemolymph proteinase 16 [Manduca sexta]
BGIBMGA002739	0.467688	72.1066	33.7234	2.22e-16	3.425e-15	ref|NP_001037006.1| nuecin [Bombyx mori] sp|Q26431|ATT_BOMMO Attacin precursor (Nuecin) gb|AAB34519.1| attacin [Bombyx mori] gb|AAB61751.1| nuecin [Bombyx mori]
BGIBMGA014245	0.468792	16.989	7.9643	5.998e-09	5.587e-08	gb|EAT47708.1| sodium-dependent phosphate transporter [Aedes aegypti]
BGIBMGA001684	0.468974	9.24885	4.33746	0.0001189	0.000615	dbj|BAC31714.1| unnamed protein product [Mus musculus]
BGIBMGA012133	0.468974	20.9418	9.82116	5.254e-08	4.446e-07	ref|XP_321677.3| ENSANGP00000011488 [Anopheles gambiae str. PEST] gb|EAA01726.3| ENSANGP00000011488 [Anopheles gambiae str. PEST]
BGIBMGA001477	0.470994	11.3925	5.36579	8.467e-08	6.975e-07	ref|XP_653447.1| Viral A-type inclusion protein repeat [Entamoeba histolytica HM-1:IMSS]
BGIBMGA005814	0.471139	30.7468	14.486	4.08e-06	2.69e-05	no hit
BGIBMGA010010	0.471155	146.118	68.8443	0	0	ref|NP_001040212.1| sericotropin [Bombyx mori] gb|ABD36253.1| sericotropin [Bombyx mori]
BGIBMGA012199	0.471648	53.3595	25.1669	0	0	ref|XP_560377.2| ENSANGP00000028187 [Anopheles gambiae str. PEST] gb|EAL41994.2| ENSANGP00000028187 [Anopheles gambiae str. PEST]
BGIBMGA010569	0.471851	47.4271	22.3786	9.73e-12	1.146e-10	ref|XP_972780.1| PREDICTED: similar to CG13922-TA [Tribolium castaneum]
BGIBMGA014476	0.472283	14.8942	7.03427	1.458e-07	1.161e-06	ref|XP_624614.2| PREDICTED: similar to enhancer of zeste 2 isoform a [Apis mellifera]
BGIBMGA011455	0.473617	3434.75	1626.75	0	0	ref|XP_565330.2| ENSANGP00000026095 [Anopheles gambiae str. PEST] gb|EAL41928.2| ENSANGP00000026095 [Anopheles gambiae str. PEST]
BGIBMGA004347	0.473658	5.46724	2.5896	1.311e-05	7.966e-05	gb|EAT39634.1| conserved hypothetical protein [Aedes aegypti]
BGIBMGA001325	0.474055	60.4964	28.6786	4.108e-14	5.583e-13	ref|NP_001036945.1| hypothetical protein LOC692491 [Bombyx mori] dbj|BAE43410.1| hypothetical protein [Bombyx mori]
BGIBMGA000866	0.474252	24.5596	11.6474	4.629e-07	3.462e-06	ref|NP_001037686.1| aspartylglucosaminidase [Bombyx mori] gb|ABG81362.1| aspartylglucosaminidase [Bombyx mori]
BGIBMGA001219	0.474643	32.1236	15.2473	1.279e-11	1.486e-10	ref|XP_001355113.1| GA17499-TA [Drosophila pseudoobscura] gb|EAL32170.1| GA17499-TA [Drosophila pseudoobscura]
BGIBMGA012697	0.474989	27.2815	12.9584	3.184e-10	3.333e-09	ref|XP_970793.1| PREDICTED: similar to CG9972-TA [Tribolium castaneum]
BGIBMGA013765	0.47561	61.9878	29.482	4.093e-09	3.894e-08	ref|XP_971865.1| PREDICTED: similar to Probable mitochondrial 28S ribosomal protein S16 (MRP-S16) [Tribolium castaneum]
BGIBMGA011919	0.476558	20.746	9.88669	8.45e-05	0.000449	emb|CAG01658.1| unnamed protein product [Tetraodon nigroviridis]
BGIBMGA004989	0.476558	14.2596	6.79553	2.075e-06	1.429e-05	ref|NP_001008145.1| MGC89691 protein [Xenopus tropicalis] gb|AAH81358.1| MGC89691 protein [Xenopus tropicalis]
BGIBMGA003345	0.477704	60.9307	29.1069	4.441e-16	6.75e-15	ref|NP_001036986.1| hypothetical protein LOC692535 [Bombyx mori] dbj|BAE43413.1| hypothetical protein [Bombyx mori]
BGIBMGA009114	0.478348	22.9575	10.9817	2.544e-06	1.731e-05	ref|XP_968841.1| PREDICTED: similar to CG12343-TA [Tribolium castaneum]
BGIBMGA003312	0.478401	12.0332	5.75669	1.287e-06	9.217e-06	ref|XP_001359658.1| GA19827-TA [Drosophila pseudoobscura] gb|EAL28808.1| GA19827-TA [Drosophila pseudoobscura]
BGIBMGA008993	0.479801	19.4323	9.32363	0	0	ref|YP_803612.1| Subtilisin-like serine protease [Pediococcus pentosaceus ATCC 25745] gb|ABJ67170.1| Subtilisin-like serine protease [Pediococcus pentosaceus ATCC 25745]
BGIBMGA003522	0.480795	143.798	69.1372	0	0	ref|NP_001040172.1| peptidyl-prolyl cis-trans isomerase [Bombyx mori] gb|ABD36193.1| peptidyl-prolyl cis-trans isomerase [Bombyx mori]
BGIBMGA005938	0.481526	31.5981	15.2153	1.282e-07	1.03e-06	gb|AAW27230.1| SJCHGC05576 protein [Schistosoma japonicum]
BGIBMGA005162	0.481693	43.5682	20.9865	4.107e-09	3.904e-08	ref|NP_524351.1| mitochondrial ribosomal protein L11 CG3351-TA [Drosophila melanogaster] sp|Q9VFJ2|RM11_DROME 39S ribosomal protein L11, mitochondrial precursor (L11mt) gb|AAF55063.1| CG3351-TA [Drosophila melanogaster] gb|AAM11245.1| RE67638p [Drosophila melanogaster]
BGIBMGA004320	0.482389	10.5383	5.08356	3.497e-09	3.347e-08	ref|XP_729787.1| hypothetical protein PY01947 [Plasmodium yoelii yoelii str. 17XNL] gb|EAA21352.1| hypothetical protein [Plasmodium yoelii yoelii]
BGIBMGA014607	0.482389	55.4314	26.7395	7.599e-06	4.804e-05	gb|ABD36261.1| translocase of inner mitochondrial membrane 8 homolog b [Bombyx mori]
BGIBMGA005774	0.482847	15.5739	7.5198	3.001e-05	0.0001721	ref|NP_001040227.1| Wnt inhibitory factor 1 precursor [Bombyx mori] gb|ABD36274.1| Wnt inhibitory factor 1 precursor [Bombyx mori]
BGIBMGA000271	0.483095	147.812	71.4072	0	0	ref|NP_001036864.1| cuticle protein [Bombyx mori] dbj|BAB32479.1| cuticle protein [Bombyx mori]
BGIBMGA007085	0.483131	24.9891	12.073	5.984e-05	0.0003271	sp|Q8T635|CU20_MANSE Pupal cuticle protein 20 precursor (MsCP20) (MS-PCP20) gb|AAL90881.1|AF487520_1 cuticle protein 20 [Manduca sexta]
BGIBMGA009221	0.483267	21.1322	10.2125	1.713e-09	1.675e-08	gb|AAS77462.1| AT11512p [Drosophila melanogaster]
BGIBMGA010223	0.483601	88.2054	42.6562	4.27e-13	5.463e-12	ref|XP_315539.3| ENSANGP00000021855 [Anopheles gambiae str. PEST] gb|EAA11139.4| ENSANGP00000021855 [Anopheles gambiae str. PEST]
BGIBMGA006072	0.484774	15.2334	7.38476	4.645e-08	3.954e-07	gb|EAT37914.1| conserved hypothetical protein [Aedes aegypti]
BGIBMGA001289	0.48489	156.828	76.0443	0	0	ref|XP_974400.1| PREDICTED: similar to Nose Resistant to Fluoxetine family member (nrf-6) [Tribolium castaneum]
BGIBMGA010637	0.485071	7.55924	3.66677	2.74e-09	2.644e-08	gb|EAT42897.1| DNA helicase recq5 [Aedes aegypti]
BGIBMGA012028	0.486144	11.9524	5.81056	2.439e-05	0.0001422	gb|EAT42220.1| conserved hypothetical protein [Aedes aegypti]
BGIBMGA012942	0.486782	154.322	75.121	0	0	gb|AAC24317.1| cellular retinoic acid binding protein [Manduca sexta]
BGIBMGA011566	0.487346	34.2794	16.7059	1.464e-07	1.164e-06	ref|XP_973930.1| PREDICTED: similar to CG13901-TA [Tribolium castaneum]
BGIBMGA011964	0.489109	15.1058	7.38837	2.512e-07	1.949e-06	ref|XP_311520.3| ENSANGP00000010119 [Anopheles gambiae str. PEST] gb|EAA07184.3| ENSANGP00000010119 [Anopheles gambiae str. PEST]
BGIBMGA001209	0.490574	30.1111	14.7717	1.959e-12	2.402e-11	ref|XP_624761.1| PREDICTED: similar to COP9 constitutive photomorphogenic homolog subunit 3 [Apis mellifera]
BGIBMGA002163	0.491586	16.5601	8.14071	8.503e-07	6.202e-06	ref|XP_972559.1| PREDICTED: similar to CG14866-TA [Tribolium castaneum]
BGIBMGA006998	0.4918	17.0571	8.38868	0.0001573	0.0007958	gb|EAT81249.1| predicted protein [Phaeosphaeria nodorum SN15]
BGIBMGA013506	0.491839	34.999	17.2139	2.832e-11	3.198e-10	ref|XP_001356057.1| GA19597-TA [Drosophila pseudoobscura] gb|EAL33116.1| GA19597-TA [Drosophila pseudoobscura]
BGIBMGA012404	0.492144	5.94674	2.92665	7.55e-06	4.781e-05	gb|EAT44626.1| blooms syndrome DNA helicase [Aedes aegypti]
BGIBMGA003549	0.493498	23.3608	11.5285	7.941e-09	7.294e-08	ref|NP_001040455.1| mitochondrial translational release factor 1 [Bombyx mori] gb|ABF51422.1| mitochondrial translational release factor 1 [Bombyx mori]
BGIBMGA008212	0.494073	5260.69	2599.16	0	0	ref|NP_001036960.1| GGY cuticle protein 1 [Bombyx mori] dbj|BAB62815.1| GGY cuticle protein 1 [Bombyx mori]
BGIBMGA010306	0.494634	27.0926	13.4009	4.894e-09	4.601e-08	gb|AAV91016.1| hemolymph proteinase 18 [Manduca sexta]
BGIBMGA006987	0.495273	5.10214	2.52695	0.0001272	0.0006541	ref|XP_393572.2| PREDICTED: similar to sec15 CG7034-TA [Apis mellifera]
BGIBMGA014078	0.495663	79.4955	39.403	5.613e-07	4.156e-06	no hit
BGIBMGA010976	0.496368	14.5846	7.23932	5.221e-08	4.421e-07	gb|ABE01157.2| carboxylesterase [Spodoptera litura]
BGIBMGA000293	0.496538	27.719	13.7635	1.099e-07	8.932e-07	ref|XP_966917.1| PREDICTED: similar to CG7488-TA [Tribolium castaneum]
BGIBMGA012009	0.496583	25.498	12.6619	1.117e-09	1.118e-08	ref|XP_319942.3| ENSANGP00000016691 [Anopheles gambiae str. PEST] gb|EAA15088.3| ENSANGP00000016691 [Anopheles gambiae str. PEST]
BGIBMGA010500	0.497115	734.002	364.884	0	0	gb|EAT35767.1| hypothetical protein AaeL_AAEL012090 [Aedes aegypti]
BGIBMGA007740	0.497607	10.3563	5.15337	2.04e-09	1.988e-08	ref|XP_308874.3| ENSANGP00000005723 [Anopheles gambiae str. PEST] gb|EAA04254.3| ENSANGP00000005723 [Anopheles gambiae str. PEST]
BGIBMGA013132	0.498073	20.8136	10.3667	9.837e-06	6.132e-05	ref|XP_971911.1| PREDICTED: similar to CG11202-TA [Tribolium castaneum]
BGIBMGA000667	0.498607	112.976	56.3306	7.705e-14	1.028e-12	sp|P21808|BXE1_BOMMO Bombyxin E-1 precursor (BBX-E1) (Bombyxin IV) (4K-prothoracicotropic hormone IV) (4K-PTTH-IV) [Contains: Bombyxin E-1 B chain; Bombyxin E-1 A chain] dbj|BAA22159.1| prepro-bombyxin E1 [Bombyx mori]
BGIBMGA013740	0.499902	10.2497	5.12385	3.753e-06	2.487e-05	gb|EAT36390.1| conserved hypothetical protein [Aedes aegypti]
