# Supplementary material for: Transcriptome Analysis of Integument Differentially Expressed Genes in the Pigment Mutant (quail) during Molting of Silkworm, Bombyx mori
Source: PLoS One. 2014 Apr 9;9(4):e94185. doi: 10.1371/journal.pone.0094185 (PMC3981777; doi:10.1371/journal.pone.0094185)
Supplement: Table S4 — Functional categories of upregulated and downregulated genes in q mutant. (XLS) [file pone.0094185.s006.xls]

## Sheet: Table S4
Functional categories of up-regulated gene in q mutant
GO ID	Term	#Seqs	Graph Score	Sequences
GO:0043167	ion binding	30	6.48	BGIBMGA000206, BGIBMGA000208, BGIBMGA000689, BGIBMGA001097, BGIBMGA001751, BGIBMGA001934, BGIBMGA002120, BGIBMGA002485, BGIBMGA002486, BGIBMGA002661, BGIBMGA002748, BGIBMGA002952, BGIBMGA003374, BGIBMGA004571, BGIBMGA004592, BGIBMGA005876, BGIBMGA006034, BGIBMGA006250, BGIBMGA006742, BGIBMGA008563, BGIBMGA008815, BGIBMGA009254, BGIBMGA009869, BGIBMGA009975, BGIBMGA011982, BGIBMGA012466, BGIBMGA01…
GO:0030246	carbohydrate binding	14	14	BGIBMGA001328, BGIBMGA002021, BGIBMGA003273, BGIBMGA004421, BGIBMGA005539, BGIBMGA007517, BGIBMGA007677, BGIBMGA007920, BGIBMGA009890, BGIBMGA009892, BGIBMGA010573, BGIBMGA011634, BGIBMGA013544, BGIBMGA014556
GO:0005515	protein binding	168	161.76	BGIBMGA000031, BGIBMGA000067, BGIBMGA000130, BGIBMGA000206, BGIBMGA000208, BGIBMGA000301, BGIBMGA000316, BGIBMGA000408, BGIBMGA000528, BGIBMGA000581, BGIBMGA000591, BGIBMGA000622, BGIBMGA000643, BGIBMGA000689, BGIBMGA000798, BGIBMGA000806, BGIBMGA000852, BGIBMGA000892, BGIBMGA001097, BGIBMGA001100, BGIBMGA001375, BGIBMGA001735, BGIBMGA001765, BGIBMGA002012, BGIBMGA002131, BGIBMGA002140, BGIBMGA00…
GO:0003676	nucleic acid binding	78	57.52	BGIBMGA000074, BGIBMGA000084, BGIBMGA000516, BGIBMGA000528, BGIBMGA000796, BGIBMGA000798, BGIBMGA001726, BGIBMGA003833, BGIBMGA005395, BGIBMGA005528, BGIBMGA006020, BGIBMGA006841, BGIBMGA007171, BGIBMGA007689, BGIBMGA008337, BGIBMGA008447, BGIBMGA009816, BGIBMGA009981, BGIBMGA013096, BGIBMGA006014, BGIBMGA007466, BGIBMGA000031, BGIBMGA000316, BGIBMGA001336, BGIBMGA001816, BGIBMGA003094, BGIBMGA00…
GO:0003700	sequence-specific DNA binding transcription factor activity	22	22	BGIBMGA000031, BGIBMGA000635, BGIBMGA000716, BGIBMGA001765, BGIBMGA002551, BGIBMGA003094, BGIBMGA003160, BGIBMGA003472, BGIBMGA003478, BGIBMGA003479, BGIBMGA004164, BGIBMGA006039, BGIBMGA006391, BGIBMGA006865, BGIBMGA007133, BGIBMGA007335, BGIBMGA007968, BGIBMGA008094, BGIBMGA008337, BGIBMGA010496, BGIBMGA011510, BGIBMGA012004
GO:0008289	lipid binding	10	10	BGIBMGA002905, BGIBMGA003131, BGIBMGA006026, BGIBMGA006767, BGIBMGA007118, BGIBMGA008304, BGIBMGA008807, BGIBMGA009791, BGIBMGA012171, BGIBMGA012254
GO:0022892	substrate-specific transporter activity	8	1.73	BGIBMGA002131, BGIBMGA002968, BGIBMGA003144, BGIBMGA003862, BGIBMGA008721, BGIBMGA009254, BGIBMGA013297, BGIBMGA013779
GO:0022857	transmembrane transporter activity	8	1.73	BGIBMGA002131, BGIBMGA002968, BGIBMGA003144, BGIBMGA003862, BGIBMGA008721, BGIBMGA009254, BGIBMGA013297, BGIBMGA013779
GO:0016740	transferase activity	85	53.6	BGIBMGA000031, BGIBMGA000074, BGIBMGA000084, BGIBMGA000119, BGIBMGA000169, BGIBMGA000235, BGIBMGA000442, BGIBMGA000643, BGIBMGA001386, BGIBMGA001609, BGIBMGA002325, BGIBMGA003645, BGIBMGA003771, BGIBMGA004626, BGIBMGA004691, BGIBMGA005182, BGIBMGA005286, BGIBMGA005556, BGIBMGA006425, BGIBMGA007080, BGIBMGA007171, BGIBMGA007517, BGIBMGA007880, BGIBMGA007936, BGIBMGA008010, BGIBMGA008902, BGIBMGA00…
GO:0016787	hydrolase activity	131	110.9	BGIBMGA000307, BGIBMGA000373, BGIBMGA000542, BGIBMGA000798, BGIBMGA002120, BGIBMGA002318, BGIBMGA002365, BGIBMGA002499, BGIBMGA002528, BGIBMGA002529, BGIBMGA002592, BGIBMGA003112, BGIBMGA003154, BGIBMGA004421, BGIBMGA004470, BGIBMGA005556, BGIBMGA005752, BGIBMGA007315, BGIBMGA008066, BGIBMGA009230, BGIBMGA012426, BGIBMGA013739, BGIBMGA013848, BGIBMGA004791, BGIBMGA011810, BGIBMGA000772, BGIBMGA00…
GO:0004871	signal transducer activity	9	9	BGIBMGA000486, BGIBMGA001458, BGIBMGA003258, BGIBMGA003472, BGIBMGA004022, BGIBMGA004222, BGIBMGA007335, BGIBMGA010185, BGIBMGA012492
GO:0003682	chromatin binding	2	2	BGIBMGA001375, BGIBMGA008411
GO:0036094	small molecule binding	108	64.8	BGIBMGA000141, BGIBMGA000235, BGIBMGA000295, BGIBMGA000366, BGIBMGA000408, BGIBMGA000516, BGIBMGA000542, BGIBMGA000602, BGIBMGA000693, BGIBMGA000779, BGIBMGA001336, BGIBMGA001458, BGIBMGA002099, BGIBMGA002295, BGIBMGA002365, BGIBMGA002543, BGIBMGA002544, BGIBMGA002580, BGIBMGA002581, BGIBMGA002818, BGIBMGA002820, BGIBMGA002827, BGIBMGA002922, BGIBMGA003229, BGIBMGA003258, BGIBMGA003451, BGIBMGA00…
Functional categories of down-regulated gene in q mutant
GO ID	Term	#Seqs	Graph Score	Sequences
GO:0016491	oxidoreductase activity	27	19.11	BGIBMGA001476, BGIBMGA000868, BGIBMGA003943, BGIBMGA003945, BGIBMGA009966, BGIBMGA002267, BGIBMGA002269, BGIBMGA002271, BGIBMGA004341, BGIBMGA012009, BGIBMGA001348, BGIBMGA001351, BGIBMGA001813, BGIBMGA005826, BGIBMGA010512, BGIBMGA012152, BGIBMGA014453, BGIBMGA005471, BGIBMGA014510, BGIBMGA014511, BGIBMGA012739, BGIBMGA007360, BGIBMGA000068, BGIBMGA009924, BGIBMGA013001, BGIBMGA013005, BGIBMGA01…
GO:0003676	nucleic acid binding	33	24.89	BGIBMGA003549, BGIBMGA006919, BGIBMGA004327, BGIBMGA012675, BGIBMGA005434, BGIBMGA012404, BGIBMGA005460, BGIBMGA010637, BGIBMGA001475, BGIBMGA003312, BGIBMGA006526, BGIBMGA008265, BGIBMGA008773, BGIBMGA001684, BGIBMGA003341, BGIBMGA004024, BGIBMGA006602, BGIBMGA009277, BGIBMGA010155, BGIBMGA013473, BGIBMGA014356, BGIBMGA004347, BGIBMGA012924, BGIBMGA000414, BGIBMGA004985, BGIBMGA011736, BGIBMGA01…
GO:0036094	small molecule binding	22	4.63	BGIBMGA005490, BGIBMGA009133, BGIBMGA000293, BGIBMGA007360, BGIBMGA012834, BGIBMGA012462, BGIBMGA011964, BGIBMGA003318, BGIBMGA004327, BGIBMGA007367, BGIBMGA012404, BGIBMGA003909, BGIBMGA010637, BGIBMGA010864, BGIBMGA006526, BGIBMGA007633, BGIBMGA008036, BGIBMGA001474, BGIBMGA001475, BGIBMGA009277, BGIBMGA013473, BGIBMGA001476
GO:0022857	transmembrane transporter activity	4	1.69	BGIBMGA003046, BGIBMGA010528, BGIBMGA013641, BGIBMGA010319
GO:0048037	cofactor binding	11	4.15	BGIBMGA007360, BGIBMGA012834, BGIBMGA000068, BGIBMGA009924, BGIBMGA013001, BGIBMGA013005, BGIBMGA013215, BGIBMGA009966, BGIBMGA013006, BGIBMGA012462, BGIBMGA011964
GO:0019239	deaminase activity	1	1	BGIBMGA001278
GO:0060589	nucleoside-triphosphatase regulator activity	2	0.72	BGIBMGA002713, BGIBMGA004265
GO:0031406	carboxylic acid binding	1	0.6	BGIBMGA001476
GO:0043167	ion binding	31	4.71	BGIBMGA008521, BGIBMGA012009, BGIBMGA000414, BGIBMGA007103, BGIBMGA008038, BGIBMGA008265, BGIBMGA008773, BGIBMGA009262, BGIBMGA010493, BGIBMGA014356, BGIBMGA002461, BGIBMGA001684, BGIBMGA003341, BGIBMGA004989, BGIBMGA012462, BGIBMGA004327, BGIBMGA001476, BGIBMGA008034, BGIBMGA000232, BGIBMGA002558, BGIBMGA000868, BGIBMGA003943, BGIBMGA003945, BGIBMGA002267, BGIBMGA002269, BGIBMGA002271, BGIBMGA01…
GO:0016740	transferase activity	17	6.02	BGIBMGA007367, BGIBMGA003537, BGIBMGA005057, BGIBMGA003909, BGIBMGA001289, BGIBMGA008036, BGIBMGA001280, BGIBMGA005460, BGIBMGA003668, BGIBMGA005459, BGIBMGA001219, BGIBMGA007633, BGIBMGA004985, BGIBMGA011736, BGIBMGA008579, BGIBMGA002211, BGIBMGA001938
GO:0016787	hydrolase activity	42	9.67	BGIBMGA003917, BGIBMGA009262, BGIBMGA010569, BGIBMGA008038, BGIBMGA001098, BGIBMGA003141, BGIBMGA001906, BGIBMGA003461, BGIBMGA005172, BGIBMGA008673, BGIBMGA010306, BGIBMGA012425, BGIBMGA012923, BGIBMGA013051, BGIBMGA013737, BGIBMGA013746, BGIBMGA014436, BGIBMGA010155, BGIBMGA005490, BGIBMGA009133, BGIBMGA000293, BGIBMGA010240, BGIBMGA002353, BGIBMGA005696, BGIBMGA009579, BGIBMGA001536, BGIBMGA00…
GO:0046906	tetrapyrrole binding	11	6.6	BGIBMGA000868, BGIBMGA003943, BGIBMGA003945, BGIBMGA002267, BGIBMGA002269, BGIBMGA002271, BGIBMGA012739, BGIBMGA014510, BGIBMGA014511, BGIBMGA009006, BGIBMGA014208
GO:0022892	substrate-specific transporter activity	4	1.29	BGIBMGA003046, BGIBMGA010528, BGIBMGA010319, BGIBMGA013342
GO:0005549	odorant binding	2	2	BGIBMGA002630, BGIBMGA010010
GO:0038023	signaling receptor activity	2	0.94	BGIBMGA004639, BGIBMGA007837
GO:0004871	signal transducer activity	2	0.56	BGIBMGA004639, BGIBMGA007837
GO:0005200	structural constituent of cytoskeleton	1	1	BGIBMGA009133
GO:0031409	pigment binding	2	2	BGIBMGA002704, BGIBMGA004865
GO:0005212	structural constituent of eye lens	3	3	BGIBMGA004540, BGIBMGA004541, BGIBMGA005755
GO:0042277	peptide binding	1	1	BGIBMGA003522
GO:0003700	sequence-specific DNA binding transcription factor activity	2	2	BGIBMGA009730, BGIBMGA013132
GO:0061134	peptidase regulator activity	2	0.82	BGIBMGA004735, BGIBMGA004340
GO:0005515	protein binding	37	35.56	BGIBMGA000667, BGIBMGA012033, BGIBMGA004639, BGIBMGA001209, BGIBMGA008579, BGIBMGA000414, BGIBMGA001348, BGIBMGA001475, BGIBMGA003142, BGIBMGA008459, BGIBMGA000311, BGIBMGA002211, BGIBMGA005918, BGIBMGA007740, BGIBMGA008597, BGIBMGA011034, BGIBMGA012107, BGIBMGA000623, BGIBMGA003007, BGIBMGA003703, BGIBMGA004172, BGIBMGA005774, BGIBMGA005854, BGIBMGA006210, BGIBMGA006537, BGIBMGA008174, BGIBMGA00…
GO:0000989	transcription factor binding transcription factor activity	1	0.36	BGIBMGA013551
GO:0030246	carbohydrate binding	4	3.36	BGIBMGA002163, BGIBMGA002289, BGIBMGA007553, BGIBMGA010240
GO:0042302	structural constituent of cuticle	27	24.52	BGIBMGA000250, BGIBMGA005148, BGIBMGA000259, BGIBMGA000260, BGIBMGA000271, BGIBMGA000325, BGIBMGA000326, BGIBMGA000335, BGIBMGA000345, BGIBMGA000369, BGIBMGA000429, BGIBMGA000433, BGIBMGA000434, BGIBMGA000436, BGIBMGA000438, BGIBMGA001444, BGIBMGA003095, BGIBMGA007085, BGIBMGA010141, BGIBMGA010232, BGIBMGA010500, BGIBMGA011998, BGIBMGA012213, BGIBMGA012595, BGIBMGA000347, BGIBMGA000249, BGIBMGA00…
GO:0004601	peroxidase activity	3	2.2	BGIBMGA014510, BGIBMGA014511, BGIBMGA012739
GO:0001871	pattern binding	1	0.36	BGIBMGA010240
GO:0003735	structural constituent of ribosome	7	7	BGIBMGA001474, BGIBMGA006919, BGIBMGA000882, BGIBMGA005162, BGIBMGA005530, BGIBMGA012537, BGIBMGA013765
GO:0004857	enzyme inhibitor activity	3	1.42	BGIBMGA004735, BGIBMGA002713, BGIBMGA004340
GO:0016874	ligase activity	4	1.48	BGIBMGA010864, BGIBMGA010493, BGIBMGA005207, BGIBMGA004327
GO:0016853	isomerase activity	2	0.58	BGIBMGA003522, BGIBMGA002461
GO:0016829	lyase activity	1	0.22	BGIBMGA012924
GO:0008289	lipid binding	2	2	BGIBMGA002704, BGIBMGA012942
