# Supplementary material for: Transcriptome Analysis of Integument Differentially Expressed Genes in the Pigment Mutant (quail) during Molting of Silkworm, Bombyx mori
Source: PLoS One. 2014 Apr 9;9(4):e94185. doi: 10.1371/journal.pone.0094185 (PMC3981777; doi:10.1371/journal.pone.0094185)
Supplement: Table S5 — Differentially expressed genes were verified by qRT-PCR. (XLS) [file pone.0094185.s007.xls]

## Sheet: Table S5
Table S5 Differentially expressed genes were veriﬁed by qRT-PCR.
		RPKM			q RT-PCR					Concordant
Genes	Name	Folda	Dazao	q	Fold b	Dazao	Dazao(± SD)	q	q(±SD)	up	down
BGIBMGA003866	PAH	2.04	75.36	153.66	1.34485	0.0941716	0.000564313	0.126647	0.00274578	Yes
BGIBMGA000031	ebony	9.36	1.71	16.02	1.8301	0.00074118	0.000347522	0.00135643	0.000530382	Yes
BGIBMGA001149	yellow	0.41	104.37	42.72	0.309878	0.123997	0.00375624	0.0384239	0.00161044		Yes
BGIBMGA014032	yellow-f2	0.09	8.7	0.81	0.0262967	0.0156735	0.00019655	0.00041216	2.29984e-05		Yes
BGIBMGA010917	yellow-f4	0.086816	46.3548	4.02434	0.25418	0.000203109	4.86792e-05	5.16262e-05	9.19412e-06		Yes
BGIBMGA007253	yellow-e	2.61	47.68	124.69	1.48201	0.161293	0.0278373	0.239037	0.0206777	Yes
BGIBMGA007255	yellow-h2	2.73	7.78	21.25	5.74321	0.000965837	5.81684e-05	0.005547	0.000232125	Yes
BGIBMGA007254	yellow-d	2.04097	23.5619	48.089	3.16247	0.000295857	4.86209e-05	0.000935639	0.000114868	Yes
BGIBMGA003918	yellow-f4-2	3.31821	2.20684	7.32277	3.26767	0.00161638	0.000214137	0.0052818	0.000737126	Yes
BGIBMGA014224	yellow x	3.15086	11.1909	35.2609	0.169881	0.109955	0.00328392	0.0186792	0.00527227	No
BGIBMGA001235	GTP-CH I a	17.4	3.68	64.09	1.61707	0.0548819	0.00349074	0.0887479	0.00364986	Yes
BGIBMGA008134	GTP-CH I b	12.94	1.07	13.88	1.67142	0.0385937	0.00124002	0.0645065	0.0026716	Yes
BGIBMGA007856	KFM	5.26	1.62	8.51	9.79421	0.000209207	6.01286e-05	0.00204902	0.000218778	Yes
BGIBMGA006740	PHS	2.7	12.44	33.63	1.49019	0.0211835	0.00100648	0.0315676	0.00064228	Yes
BGIBMGA007285	ommochrome-binding protein	4.95	4.69	23.23	1.40289	0.0027548	9.65189e-05	0.00386466	5.3334e-05	Yes
BGIBMGA007286	ommochrome-binding protein	2.45	19.99	49.04	2.97875	0.0162856	0.000700125	0.0485108	0.00261652	Yes
BGIBMGA002922	Bm-w-3	2.86	9.03	25.8	3.53464	0.00823388	0.000534977	0.0291038	0.000386301	Yes
BGIBMGA003864	Bm-os	2.24	59.46	133.28	1.50107	0.0673198	0.00939614	0.101052	0.00701682	Yes
BGIBMGA002581	Bm-ok	4.12	12.54	51.67	2.89535	0.003879	0.000169095	0.0112311	0.000161262	Yes
BGIBMGA010392	JHAMT	64.51	1.21	77.77	819.877	7.52665e-05	1.30227e-05	0.0617093	0.00177083	Yes
BGIBMGA000772	JHE	13.26	1.79	23.79	4.22117	0.00727314	0.00016533	0.0307011	0.000461093	Yes
BGIBMGA013930	JHEH	2.31	19.51	45.08	2.36723	0.0144832	0.00042533	0.0342851	0.00116716	Yes
BGIBMGA008815	JHDK	2.27	51.26	116.39	2.37426	0.0153387	0.000364787	0.036418	0.00205679	Yes
BGIBMGA013971	JH-inducible protein	2.48	8.41	20.89	1.31782	0.0455894	0.00121525	0.0600784	0.00128801	Yes
BGIBMGA011646	β-N-acetylglucosaminidase	2.27	8.65	19.65	0.79758	0.0149729	0.00036888	0.0119421	0.000179903	No
BGIBMGA004221	Glucose-6-phosphate isomerase	3.08	25.86	79.67	3.69698	0.00435668	3.64991e-05	0.0161066	0.00120049	Yes
BGIBMGA007517	GFAT	4.91	9.54	46.81	1.8577	0.220801	0.0268227	0.410183	0.0222393	Yes
BGIBMGA001609	UDPAP	3.66	11.57	42.38	1.73722	0.134375	0.00710854	0.233439	0.00580799	Yes
BGIBMGA006767	EcR	4.46	2.27	10.12	1.09781	0.0315242	0.00216869	0.0346076	0.00371997	Yes
BGIBMGA002964	HR38	6.5	1.23	7.98	1.16072	0.0274995	0.000724705	0.0319193	0.000963393	Yes
BGIBMGA000716	βFTZ-F1	3.02	61.74	186.43	1.04668	0.161965	0.0267951	0.169526	0.0193337	Yes
BGIBMGA007914	HR39	2.99	2.43	7.28	3.03826	0.00142264	0.00048031	0.00432233	0.000846035	Yes
BGIBMGA007970	E74A	2.37	19.56	46.37	0.732555	0.239323	0.00517465	0.175317	0.00348187	No
BGIBMGA000251	RR2	21.57	0.27	5.81	0.23862	2.15907e-05	1.11087e-05	5.15197e-06	1.59042e-06	No
BGIBMGA004074	glycine-rich	7.48	0.95	7.1	1.04152	0.00152562	5.25197e-05	0.00158897	0.000167106	Yes
BGIBMGA002770	RR2	5.93	5.53	32.81	828.582	2.37599e-05	1.91361e-05	0.019687	0.00506406	Yes
BGIBMGA000371	RR1	4.29	8.12	34.81	2.85836	0.0017911	0.000218143	0.00511959	0.000552054	Yes
BGIBMGA002384	glycine-rich	3.67	3832.96	14075.7	3.37798	0.129672	0.0186954	0.438029	0.0128985	Yes
BGIBMGA001959	glycine-rich	3.37	43.55	146.64	4.7665	0.100576	0.00645637	0.479397	0.0205023	Yes
BGIBMGA000247	RR3	2.82	6.98	19.72	3.181	0.0068547	0.000727022	0.0218048	0.00143874	Yes
BGIBMGA010501	hypothetical	2.68	3.63	9.74	2.08983	0.0073358	0.000142772	0.0153306	0.000146289	Yes
BGIBMGA011766	hypothetical	2.55	143.88	366.41	2.67062	0.0608734	0.00267456	0.162569	0.00533272	Yes
BGIBMGA002549	RR1	2.54	6967.34	17724.9	3.62406	4.36857	0.0695655	15.832	0.931471	Yes
BGIBMGA003060	RR2	0.02	67.05	1.01	0.00551006	0.0323538	0.0028555	0.000178272	6.75362e-06		Yes
BGIBMGA000259	RR2	0.03	25.01	0.87	0.000507941	0.0174528	0.000310316	8.865e-06	5.16804e-06		Yes
BGIBMGA000369	RR1	0.04	2658.58	117.83	0.0278378	1.09405	0.0405425	0.0304559	0.00146994		Yes
BGIBMGA000345	RR1	0.05	1699.38	80.63	0.0398154	0.985043	0.00881403	0.0392199	0.00467666		Yes
BGIBMGA000325	RR1	0.06	54.15	3.2	0.903476	1.11003e-05	8.73459e-06	1.00288e-05	9.32465e-06		Yes
BGIBMGA011728	hypothetical	0.06	177.16	11.02	0.0867272	0.086342	0.00540348	0.0074882	0.000312229		Yes
BGIBMGA000335	RR1	0.06	280.02	18.12	2.69772e-05	0.482955	0.0119711	1.30288e-05	4.86454e-06		Yes
BGIBMGA011757	hypothetical	0.07	269.47	19.67	1.37725e-05	2.14248	0.0644893	2.95073e-05	4.10012e-05		Yes
BGIBMGA011725	hypothetical	0.08	198.78	15.18	0.0564327	0.278351	0.00772569	0.0157081	4.46728e-05		Yes
BGIBMGA005148	RR1	0.1	1585.98	159.9	0.133196	1.03745	0.0531179	0.138184	0.00278104		Yes
Folda: Fold change (q/Dazao) of gene expression in RPKM.
Foldb: Fold change (q/Dazao) of gene expression in qRT-PCR.
SD, Standard Deviation (n=3)
Abbreviations:
PAH, phenylalanine hydroxylase; GTPCH I, GTP cyclohydrolase I; KFM, kynurenine formamidase; PHS, phenoxazinone synthetase; JHAMT, JH acid methyltransferase;
JHE, JH esterase; JHEH, JH epoxide hydrolase; JHDK, JH diol kinase; GPI, Glucose-6-phosphate isomerase; GFAT, Glutamine:fructose-6-phosphate aminotransferase;
UDPAP, UDP-N-acetylglucosamine pyrophosphorylase.
